# Supplementary material for: Identification of replicative aging and inflammatory aging signatures via whole-genome CRISPRi screens
Source: Genome Biol. 2025 Aug 6;26:233. doi: 10.1186/s13059-025-03683-7 (PMC12326738; doi:10.1186/s13059-025-03683-7)
Supplement: Supplementary file 2 — Additional file 2: Table S1: The gRNA count matrix and QC matrix for sgRNA library. [file 13059_2025_3683_MOESM2_ESM.xlsx]

## Sheet: QC_measures
Table S1. Quality control (QC) metrics of CRISPR screening data.
	QC Term	D0-rep1	D0-rep2	IL-6m-rep1	IL-6m-rep2	IL-6p-rep1	IL-6p-rep2
Sequence level	GC content	44	44	42	42	44	44
	Base quality	38.9857	39.0102	38.13	38.0864	38.4256	38.4293
Read count level	Sequencing reads	14538512	24519373	27809599	20659799	19661042	21003993
	Mapped reads	12703503	21526487	19637936	14579466	15062459	16082396
	% Mapped reads	87.3783	87.7938	70.6157	70.5693	76.6107	76.5683
	Zero sgRNAs	3146	7017	18277	15443	23728	22443
	Gini index	0.2191	0.2671	0.3678	0.3528	0.4822	0.4761
Sample level	Sample correlation			0.84		0.9

## Sheet: CountMatrix
Gene	sgRNA	premscreening_D0_rep1	premscreening_D0_rep2	IL6m_rep1	IL6m_rep2	IL6p_rep1	IL6p_rep2
A1BG_-_58858617.23-P1	GGAGACCCAGCGCTAACCAG	15	4	208	157	7	3
A1BG_-_58858788.23-P1	GGGGCACCCAGGAGCGGTAG	226	6	107	58	2	3
A1BG_+_58858964.23-P1	GCTCCGGGCGACGTGGAGTG	15	367	0	0	0	1
A1BG_-_58858630.23-P1	GAACCAGGGGTGCCCAAGGG	11	160	1	2	197	213
A1BG_+_58858549.23-P1	GGCGAGGAACCGCCCAGCAA	6	3	1	1	288	301
A1BG_-_58864840.23-P2	GCCGGTGCAGTGAGTGTCTG	48	152	53	64	220	265
A1BG_+_58864367.23-P2	GTGCTGACGGGTGACACCCA	179	5	0	1	177	197
A1BG_-_58864360.23-P2	GGGACAAGCCCGAGCGGCAG	10	5	1	2	0	3
A1BG_-_58864354.23-P2	GTCCTGTGGACAAGCCCGAG	88	1	0	0	0	0
A1BG_-_58864822.23-P2	GATGATGGTCGCGCTCACTC	7	236	96	49	220	225
A1CF_-_52645373.23-P1P2	GAGAGATCCCCACCCGGAAA	254	134	206	158	3	1
A1CF_+_52645339.23-P1P2	GGGGATCTCTGAAATTACTC	178	589	85	76	415	471
A1CF_+_52645000.23-P1P2	GGAGTGCCTGTCCCAATCCT	161	306	0	3	199	180
A1CF_+_52645080.23-P1P2	GACCACGGAGGGTTCAAGAG	8	122	0	1	0	0
A1CF_-_52645011.23-P1P2	GTTCTCAGGGTCCTAGGATT	126	447	374	289	190	223
A2M_+_9268487.23-P1P2	GAGATGGATTGTAGGGAGTA	151	439	82	63	1	2
A2M_+_9268495.23-P1P2	GTTGGGACCAGATGGATTGT	6	139	2	1	0	0
A2M_-_9268387.23-P1P2	GCAGAGACTGAGGCGTCTGT	88	149	18	13	1	0
A2M_-_9268273.23-P1P2	GAAGAAGATGACAGTATCAT	197	148	209	176	198	195
A2M_+_9268141.23-P1P2	GAATATGCAAAGCCTTCCTA	266	177	384	283	176	197
A2ML1_-_8975593.23-P1P2	GCTCGGTGAGGGCCTCCTGA	86	1	158	100	1	3
A2ML1_+_8975211.23-P1P2	GCAGATTTTTCCAGGGTCAG	4	1	172	129	0	3
A2ML1_-_8975664.23-P1P2	GAAAATGAGGTGCATAAGGA	145	534	219	166	101	93
A2ML1_-_8975582.23-P1P2	GAGGCATGTGTGCTCGGTGA	73	6	277	200	89	99
A2ML1_+_8975278.23-P1P2	GTCTGCAATGGCTGGTGATA	254	124	498	371	8	3
A3GALT2_-_33786280.23-ENST00000442999.3	GCAGCCATTAGGTCTTAAGG	19	0	1	0	0	0
A3GALT2_+_33786649.23-ENST00000442999.3	GGGGGGACAATGGTATGGAG	70	4	0	0	0	0
A3GALT2_+_33786659.23-ENST00000442999.3	GCTCAGGTGAGGGGGGACAA	6	116	0	1	0	0
A3GALT2_+_33786682.23-ENST00000442999.3	GCCCATATGGCTCTCAAGGA	0	0	0	0	0	0
A3GALT2_+_33786675.23-ENST00000442999.3	GGGCTCTCAAGGAGGGACTC	1	148	0	0	0	0
A4GALT_-_43116819.23-P1P2	GGTACCTCTAGCTCCAGCGG	79	0	0	2	167	157
A4GALT_+_43116792.23-P1P2	GCTGGAGCTAGAGGTACGAG	119	3	1	5	0	0
A4GALT_+_43116425.23-P1P2	GGGCTCTGCCCGGCCACCGT	93	0	91	74	174	188
A4GALT_-_43116431.23-P1P2	GGAGGAGCGCGACTCACCCA	104	141	204	154	2	1
A4GALT_-_43116434.23-P1P2	GGAGCGCGACTCACCCACGG	52	3	90	73	189	183
A4GNT_+_137851178.23-P1P2	GGCATTTGCAGCTAGAAGTT	74	1	100	68	1	3
A4GNT_-_137851117.23-P1P2	GGAACACAGATCTCACGTCT	76	3	1	5	7	6
A4GNT_+_137851024.23-P1P2	GTTCAGAGCCTGGACTTTGG	234	369	195	145	271	261
A4GNT_-_137851121.23-P1P2	GACAGATCTCACGTCTTGGC	34	115	0	0	0	0
A4GNT_+_137850968.23-P1P2	GCTTGCTAATCGTGTGATCT	36	2	0	0	0	0
AAAS_-_53715438.23-P1P2	GAGGACGAGTACGCGGTCCC	153	288	108	71	88	93
AAAS_+_53715355.23-P1P2	GCCTCGCCGTTTGTCCCTTG	98	74	1	1	208	225
AAAS_-_53715389.23-P1P2	GACGGCGAGGCGGAACTCAA	242	150	492	368	9	6
AAAS_+_53714983.23-P1P2	GCCCCGGCAGGAGGCTAGAA	4	0	114	81	0	2
AAAS_-_53715371.23-P1P2	GGGGTACCGCAAGGGACAAA	177	779	3	13	734	821
AACS_+_125549983.23-P1P2	GCGGCGGCGGCGGGGAACAA	88	284	269	150	2	3
AACS_-_125550169.23-P1P2	GCCCGGTCGGGAGGAGATCC	8	266	196	144	2	0
AACS_+_125550002.23-P1P2	GTGGCGGGCTGGGTCAGCGA	177	5	0	0	1	0
AACS_+_125550035.23-P1P2	GCTGGGACCGGAGGAAGCGA	156	6	176	122	5	1
AACS_+_125549999.23-P1P2	GCGGGCTGGGTCAGCGACGG	165	3	1	2	82	107
AADAC_-_151531954.23-P1P2	GGAAGCGGGACGTTCACCAT	68	423	93	78	0	2
AADAC_-_151531905.23-P1P2	GCTATTCAGGCATATCATGT	120	172	110	76	442	500
AADAC_-_151531939.23-P1P2	GGTTTCTAGAGACCAAGAAG	163	5	2	3	201	207
AADAC_+_151532013.23-P1P2	GCCTCAACGTTATCTGGGAG	13	4	103	63	1	1
AADAC_+_151532371.23-P1P2	GCCTAAGATAAGAATTTCAA	81	2	0	4	1	0
AADACL2_+_151451732.23-P1P2	GGTAGAGCAATTGTAGACTT	85	1	53	41	1	0
AADACL2_+_151452121.23-P1P2	GACTGTTACTCACAGATATA	4	725	3	0	164	141
AADACL2_-_151451828.23-P1P2	GTGGAAAAAGGGATATTATG	57	294	117	68	3	2
AADACL2_+_151451926.23-P1P2	GGTTTTAGCGATGGCATCCA	1	1	66	52	0	0
AADACL2_-_151451961.23-P1P2	GGCTAAAACTTGTACATTTA	2	0	0	0	0	0
AADACL3_+_12776133.23-P1P2	GGAGAGGAAGCTGTGCGCAG	164	245	0	1	158	187
AADACL3_+_12776495.23-P1P2	GGGCTGAGAACCACCTAATA	310	280	50	46	0	5
AADACL3_+_12776213.23-P1P2	GACCCCTAGTGAGAACACTC	58	105	169	123	1	2
AADACL3_+_12776115.23-P1P2	GGTGGAAACCATTTAGGACA	12	398	310	193	5	7
AADACL3_+_12776313.23-P1P2	GCAGCTGGAAGATGCAATGG	86	160	1	3	1	1
AADACL4_+_12704573.23-P1P2	GCAAGAGTAGCACTAGCCAG	199	410	33	37	1	2
AADACL4_+_12704601.23-P1P2	GAGACCCCCAGGAAAAAGAT	132	306	5	3	415	440
AADACL4_+_12704714.23-P1P2	GCACCAAAGTGACCAGGTAG	2	132	0	0	0	2
AADACL4_-_12704768.23-P1P2	GAGGCCACGTCGTAACCTGG	32	126	38	36	1	0
AADACL4_+_12704653.23-P1P2	GAAGGTAGCAGGGATATCCG	609	141	182	136	330	396
AADAT_+_171011392.23-P1P2	GTCCCGAGGATTAGGATCAC	90	129	0	0	0	1
AADAT_-_171011368.23-P1P2	GCGGCCCAGAGGCTAGCCCA	177	459	275	214	334	399
AADAT_+_171010929.23-P1P2	GCGGTGGCGTTGCCAGAGTG	251	245	1	1	2	1
AADAT_+_171010904.23-P1P2	GTAGCAGGCAGGACTTGACG	169	245	100	89	2	2
AADAT_-_171011321.23-P1P2	GGCTGGGAATCACCGCAACC	121	5	97	80	2	0
AAED1_+_99417117.23-P1P2	GTCACGCACGGCGAAGTACA	80	144	48	48	538	575
AAED1_+_99417525.23-P1P2	GCGGTCACGCGGCAGGTTAG	10	5	2	2	0	0
AAED1_+_99417233.23-P1P2	GCGCGGCCGCTTCCCAACTA	1	1	0	0	0	0
AAED1_+_99417589.23-P1P2	GCCGGTCCGCGCTGACAGAG	12	4	1	3	143	159
AAED1_-_99417574.23-P1P2	GGCGCGGCCATGACGCGGGG	186	1419	125	97	4	3
AAGAB_-_67546997.23-P1P2	GCTCGCGAGCCGGTTCCGTC	60	340	1	4	0	0
AAGAB_-_67546928.23-P1P2	GTGGTCTCCTGAGAAGACGG	71	4	0	0	0	0
AAGAB_+_67546965.23-P1P2	GCGGCTCGCGAGCGCAGCTA	1	0	0	0	20	28
AAGAB_-_67546952.23-P1P2	GCAGCTGGTGACTAACGCAC	250	265	607	433	431	449
AAGAB_-_67546714.23-P1P2	GACGCCGAAGAAGGCCGAGT	236	168	128	75	3	1
AAK1_-_69870791.23-P1P2	GGGCCTGCGACGCAGAGAAG	130	226	224	184	778	800
AAK1_-_69870794.23-P1P2	GCTGCGACGCAGAGAAGAGG	7	439	3	3	99	100
AAK1_-_69870541.23-P1P2	GCCCGGCGAGAAAAACCGTG	74	1	49	31	1	1
AAK1_+_69870290.23-P1P2	GCCCCACGGCCGGATTCGGG	152	411	205	170	0	2
AAK1_+_69870701.23-P1P2	GCCGCCGAGCCGTCTCAAGT	330	685	263	206	3	7
AAMDC_-_77532236.23-P1P2	GGCGCTGGGAGCGTAAGTGC	240	193	105	88	316	301
AAMDC_-_77532187.23-P1P2	GTGCAGGGCGTATTCCCGGA	63	123	51	40	275	320
AAMDC_+_77532426.23-P1P2	GCAGCCCAGCCCCTAATTAA	72	260	1	2	0	2
AAMDC_-_77532222.23-P1P2	GCAGATCCCGAAGCAGCGCT	2	1	0	0	0	0
AAMDC_-_77532634.23-P1P2	GGAGACCAGGCTCTGCTAGG	37	0	0	0	0	0
AAMP_+_219134841.23-P1P2	GGCTGACTCTGGGAGGCGTT	68	140	2	5	144	161
AAMP_-_219134469.23-P1P2	GGGAGGGCCAAGGGGATGAT	18	558	3	8	0	0
AAMP_+_219134851.23-P1P2	GGTCGCGCAGAGCTGACTCT	200	412	362	265	8	6
AAMP_-_219134415.23-P1P2	GGGCGCGCGGGACACAGGAC	13	7	94	73	1	1
AAMP_-_219134424.23-P1P2	GGACACAGGACGGGAGGCCA	103	6	336	234	206	209
AANAT_-_74464175.23-P1P2	GGCCATCTGGATAGAAGTAG	161	269	163	139	3	4
AANAT_-_74464185.23-P1P2	GTAGAAGTAGAGGCTCCCTA	1	1	0	2	0	0
AANAT_+_74464088.23-P1P2	GGGAGGTTAGAGGGAGCCGG	145	2	0	1	1	0
AANAT_+_74463735.23-P1P2	GGGGGCCTGTCCGCAGGCAC	126	146	214	156	3	0
AANAT_+_74463718.23-P1P2	GACGGGAACCAGTAAAATCC	3	3	0	0	0	0
AAR2_-_34824425.23-P1P2	GACCGGAACGTGGGGCGAGG	249	290	1	0	0	2
AAR2_-_34824417.23-P1P2	GTCCGCTGTACCGGAACGTG	241	1	0	0	0	0
AAR2_+_34824488.23-P1P2	GGACTCTGAGCCGAGAAGAG	4	1	0	0	88	104
AAR2_+_34824386.23-P1P2	GCGGTACAGCGGAAACGCAC	36	2	0	0	0	0
AAR2_+_34824681.23-P1P2	GGGAAGTCACGCAGAGAGTA	9	156	4	7	184	190
AARD_+_117950477.23-P1P2	GAAGTCCCCGGGGCCCATCG	232	591	351	241	174	176
AARD_+_117950489.23-P1P2	GCTGCAGCGGCGGAAGTCCC	3	131	4	1	166	197
AARD_+_117950890.23-P1P2	GGCCCCCCAAGGCGTCGGGT	1	68	3	3	1	1
AARD_+_117950882.23-P1P2	GAGGCGTCGGGTGGGCTACG	283	672	179	115	353	378
AARD_-_117950494.23-P1P2	GGTCTCCGCGATGGGCCCCG	5	0	155	131	187	223
AARS_+_70323353.23-P1P2	GCCCTTGGCGGGGGACTCTG	2	167	1	2	1	0
AARS_+_70323318.23-P1P2	GCGGCGACCCTAGGAGAGGT	4	0	0	0	0	1
AARS_+_70323322.23-P1P2	GGGGACGGCGACCCTAGGAG	146	3	100	64	0	2
AARS_+_70323362.23-P1P2	GTGCAGCGGGCCCTTGGCGG	78	889	46	51	291	333
AARS_-_70323332.23-P1P2	GAGGGCGGCCTACCTCTCCT	53	274	33	30	0	0
AARS2_+_44281044.23-P1P2	GGCTACGATGGCAGCGTCAG	85	137	184	164	2	4
AARS2_+_44281056.23-P1P2	GTCACTGCCCGGAGCTACGA	14	4	0	3	0	0
AARS2_+_44281006.23-P1P2	GGCTGCGGCGGGCCATTCGA	10	122	292	203	139	177
AARS2_+_44281027.23-P1P2	GAGTGGCAGCTGCAGCCCGG	304	5	301	208	166	157
AARS2_+_44280650.23-P1P2	GGGTACGGCGCTCAGAGTAT	132	310	191	145	184	185
AARSD1_-_41116425.23-P1	GCCGTGACGCCGTACCTCTC	97	245	98	87	85	78
AARSD1_+_41116412.23-P1	GCAGTTATGCCCGAGAGGTA	81	252	2	1	2	0
AARSD1_-_41116243.23-P1	GGCGGGACAGCAGGAGACCA	222	379	480	365	47	50
AARSD1_+_41116417.23-P1	GCGTGACAGTTATGCCCGAG	76	134	3	2	148	178
AARSD1_+_41116203.23-P1	GCGCGGAGCTGCAGACTGAA	291	355	208	182	192	231
AARSD1_+_41132061.23-P2	GAGCGGGAGCCGCAATGGCA	499	963	259	166	244	218
AARSD1_-_41132088.23-P2	GCATTGCGGCTCCCGCTCCA	381	1129	503	407	104	109
AARSD1_-_41132037.23-P2	GTCCAGGGAAAAGGGCCAGG	5	384	94	87	1	2
AARSD1_-_41131712.23-P2	GTTGAGGTGTGGCTTCATAG	210	677	217	179	162	168
AARSD1_+_41132078.23-P2	GTCTAAATGCCACCCTGGAG	2	126	0	1	0	0
AASDH_-_57253588.23-P1P2	GTTTCCCGGATAGCTCGTCG	98	6	273	186	227	268
AASDH_+_57253570.23-P1P2	GTATCCGCGACGAGCTATCC	299	267	132	93	150	157
AASDH_-_57253280.23-P1P2	GTCTTCGAAACCACTCTAGG	153	119	203	129	149	188
AASDH_-_57253362.23-P1P2	GGGAGTGTACACACAGGTCA	230	157	396	272	521	582
AASDH_-_57253356.23-P1P2	GGACGCAGGAGTGTACACAC	114	144	225	198	1101	1118
AASDHPPT_-_105948417.23-P1P2	GGCCATCAGGCCCGAGATAG	75	161	120	81	2	1
AASDHPPT_+_105948405.23-P1P2	GCGGACCTCGCCGCTATCTC	75	1	86	60	2	1
AASDHPPT_+_105948450.23-P1P2	GGGCACCAAGCAGAACCGTT	73	639	3	5	1	4
AASDHPPT_+_105948813.23-P1P2	GGCCATCGCGGCCTCCAAGG	200	300	2	5	238	224
AASDHPPT_-_105948374.23-P1P2	GACGGACGCCGGGAAGAAGG	62	3	2	2	408	396
AASS_+_121784247.23-P1P2	GCGACTCGGAAGATTCGAGG	5	0	113	56	2	0
AASS_-_121784328.23-P1P2	GTGGAAGGCCGGGAAGTAGG	2	214	0	2	1	0
AASS_+_121784219.23-P1P2	GACAAGTCGGCGCCCCAGAG	170	422	205	157	209	207
AASS_+_121784000.23-P1P2	GCCTCCCTGCGAGGAATGGA	7	1	3	0	0	0
AASS_-_121784277.23-P1P2	GATCTTCCGAGTCGCTGCAG	76	648	178	134	0	3
AATF_-_35306286.23-P1P2	GAGTGGCCGGTCCAGAGCTG	7	1	1	0	0	0
AATF_-_35306340.23-P1P2	GGGAATCGGATCAAGGCGAG	203	438	210	159	3	7
AATF_-_35306346.23-P1P2	GGGATCAAGGCGAGAGGATC	55	265	110	69	2	1
AATF_-_35306333.23-P1P2	GGAGTCGGGGAATCGGATCA	140	239	346	311	7	7
AATF_-_35306312.23-P1P2	GGCCTCCGCGCGGTCTCTGG	59	113	101	65	149	145
AATK_+_79139571.23-ENST00000326724.4	GGCGGCCCCAGATCTCGGAG	2	144	105	73	171	197
AATK_+_79139589.23-ENST00000326724.4	GAAGCAGCCGGACCCCCTGG	188	135	221	167	79	79
AATK_-_79139956.23-ENST00000326724.4	GCGCAGAGCCCGCACCGGTG	168	604	234	205	311	312
AATK_+_79139592.23-ENST00000326724.4	GCAGAAGCAGCCGGACCCCC	214	1	244	180	486	548
AATK_-_79139586.23-ENST00000326724.4	GGGCCTGCCCCTCCGAGATC	2	293	1	0	1	2
ABAT_-_8768533.23-P1	GCCCGCAAGTCGGAACCCGG	133	169	1	4	165	179
ABAT_-_8768504.23-P1	GCCAGCGCTGCCGGAACTCG	320	680	253	177	187	201
ABAT_+_8768492.23-P1	GGGATGCGCGCCCCGAGTTC	184	287	59	45	69	86
ABAT_+_8768682.23-P1	GCCGCGTCTTGGGAAGATGA	70	2	2	0	156	165
ABAT_-_8768523.23-P1	GGGGCGCGCATCCCGCAAGT	171	149	119	81	212	230
ABAT_+_8807464.23-P2	GGATGCACTCAGCTGGTACC	347	378	0	6	197	224
ABAT_+_8807450.23-P2	GGTACCCGGCAAGTGCGCAA	153	655	459	375	239	302
ABAT_+_8807445.23-P2	GCGGCAAGTGCGCAAGGGAG	224	251	65	60	157	172
ABAT_+_8807696.23-P2	GCCTGGTAGTCGGAGTCCTG	222	233	202	145	146	151
ABAT_+_8807492.23-P2	GCTTGGAAGCAGAGCAGGTT	40	1	1	0	162	169
ABCA1_-_107690389.23-P1P2	GCAGCCCGGGAGAGAAGGGT	160	82	73	52	3	1
ABCA1_-_107690385.23-P1P2	GGCCGCAGCCCGGGAGAGAA	78	156	111	71	0	0
ABCA1_-_107690031.23-P1P2	GGCAGCAGCGCAGAGTCCTG	444	324	169	124	4	6
ABCA1_-_107689997.23-P1P2	GCTCCCCGGTCTCCACCGTC	107	121	3	5	0	1
ABCA1_-_107690394.23-P1P2	GCGGGAGAGAAGGGTCGGCT	155	380	3	1	1	1
ABCA10_+_67224929.23-P1P2	GTCTGAAGAGTAACTGGACA	62	2	0	0	0	0
ABCA10_-_67224823.23-P1P2	GTCAAGGACTCCTCTACAAA	79	1	0	0	0	0
ABCA10_+_67224811.23-P1P2	GAAGAGGCAACCATTTGTAG	84	153	6	6	529	584
ABCA10_-_67224767.23-P1P2	GTTGAAGCACTTGGATCCAC	14	800	79	68	619	641
ABCA10_-_67224447.23-P1P2	GAACCATACAAATTCTCAAA	524	148	437	314	424	480
ABCA12_+_216003308.23-P1P2	GCATGGAGAGTAGGAGGTGT	151	112	79	71	2	1
ABCA12_+_216003314.23-P1P2	GTAATTTCATGGAGAGTAGG	76	90	0	2	0	2
ABCA12_+_216003340.23-P1P2	GTGTTCTCTAAGGTGTGGAT	64	68	76	69	98	107
ABCA12_-_216002923.23-P1P2	GATCTGAAGCTGATGAAACA	86	1	0	0	0	0
ABCA12_+_216002996.23-P1P2	GACATACAGCAAGTTGGACG	92	30	0	0	0	0
ABCA13_+_48211097.23-P1P2	GCCACAGCAGGGCTTTGAAC	12	138	125	78	2	2
ABCA13_+_48211160.23-P1P2	GGGAACCCTATGGAAAACCA	336	244	912	682	12	22
ABCA13_+_48211145.23-P1P2	GACCAAGGCAAGCACTCACC	6	272	118	76	0	1
ABCA13_+_48211090.23-P1P2	GAGGGCTTTGAACTGGCACC	183	508	3	4	427	464
ABCA13_-_48211093.23-P1P2	GCAGCAGGCATGGGGCATGC	114	3	2	4	197	199
ABCA2_+_139922272.23-P1P2	GGCGGTGCTCGGCTGAGTCA	87	5	1	0	1	0
ABCA2_+_139922669.23-P1P2	GCCGCGCGGGCGATGCCCAG	376	878	55	49	0	0
ABCA2_-_139922596.23-P1P2	GTGGTGCAGGAAGCCCATGG	22	8	2	0	1	1
ABCA2_+_139922190.23-P1P2	GCAGGACTCTGGCTCGAGGG	7	2	0	0	0	1
ABCA2_+_139922201.23-P1P2	GCAAGCGGCGCTCAGGACTC	217	256	0	1	0	2
ABCA3_+_2390611.23-P1P2	GGGGAGGGGACCCCGCGAGA	313	2	40	25	204	183
ABCA3_-_2390704.23-P1P2	GCTGCGTGGCCGCCCTGGAG	4	151	1	1	203	192
ABCA3_-_2390333.23-P1P2	GACACGCCCAAGGCTCGGAT	5	2	0	1	183	203
ABCA3_+_2390336.23-P1P2	GGGTGCCGCTCCCTCAGCGT	242	3	1	3	154	177
ABCA3_-_2390323.23-P1P2	GGCAGTGCGGGACACGCCCA	3	336	113	90	2	0
ABCA4_-_94586232.23-P1P2	GAGAGAGCGGTAGACTGGAC	158	415	135	114	4	3
ABCA4_-_94586658.23-P1P2	GGAGGCCCCTCAGACAGCAA	277	293	223	184	293	345
ABCA4_-_94586219.23-P1P2	GGCGTGGATGCCCTAGAGAG	6	355	0	0	0	0
ABCA4_+_94586668.23-P1P2	GGAGCCAGAGGCGCTCTTAA	4	422	114	64	1	0
ABCA4_-_94586250.23-P1P2	GCAGGCAGGTGTAAAACGGG	159	401	4	4	172	191
ABCA5_-_67322851.23-P1P2	GAACGACAGCGTCCAGGCAA	249	520	443	339	896	984
ABCA5_-_67322891.23-P1P2	GCGGCCGGACCCGGTCCCAG	93	1	103	80	178	188
ABCA5_-_67323220.23-P1P2	GCCCGAGCCGCAGAGCTGTC	8	67	112	95	187	199
ABCA5_-_67322872.23-P1P2	GGCAGTGTCCCGAAGTCCCA	376	295	557	414	352	347
ABCA5_-_67323280.23-P1P2	GCCAGCTGGGATCTGTGCGA	46	5	2	3	2	0
ABCA6_+_67138008.23-P1P2	GCAGGCTGTGTAAGAGCTGC	41	126	93	72	237	264
ABCA6_+_67137842.23-P1P2	GTGTGCTGTGCCAAATATGT	132	130	1	0	150	182
ABCA6_-_67137854.23-P1P2	GCAGTGTCCACCCACATATT	347	514	151	101	3	1
ABCA6_+_67138050.23-P1P2	GCATCATGTACAGCTTGGTC	102	274	79	58	314	286
ABCA6_+_67138026.23-P1P2	GACACCCCTTTTCAGAAACC	40	278	102	80	283	330
ABCA7_-_1040133.23-P1	GGCGCACTTGGCTTAAGGGG	60	1	56	34	0	1
ABCA7_-_1040209.23-P1	GCTGGAAGGTGAGAAGGACT	30	121	1	0	0	1
ABCA7_+_1040577.23-P1	GGAATCTGACGCTGACAGAG	211	151	436	342	8	6
ABCA7_+_1040513.23-P1	GGACCCAGACCCTTACGCCA	65	463	249	215	3	11
ABCA7_+_1040413.23-P1	GGGAGTGCAGGAGTTCTAAC	45	4	85	80	169	172
ABCA7_+_1041311.23-P2	GAGAGGTCAGGACAACGGTC	83	1	23	26	0	0
ABCA7_+_1041297.23-P2	GCGGTCGGGCTGAAGACGTG	303	168	236	148	125	163
ABCA7_-_1041459.23-P2	GTGTGAGACCAGGGCCGGGT	164	4	105	77	1	1
ABCA7_-_1041717.23-P2	GTCACCAGGCCGCCAATACA	87	288	316	247	179	183
ABCA7_+_1041292.23-P2	GGGGCTGAAGACGTGCGGTG	166	4	0	2	28	20
ABCA8_+_66951401.23-P1P2	GTTCTAAACAAGGAGCTCAG	157	0	0	0	0	0
ABCA8_+_66950959.23-P1P2	GTTGATTGCACAATAATGTA	366	291	608	457	336	374
ABCA8_-_66951525.23-P1P2	GGTGAAGACTGCTTTCAGAG	95	410	85	67	4	2
ABCA8_-_66951528.23-P1P2	GAAGACTGCTTTCAGAGTGG	12	117	109	69	658	708
ABCA8_-_66951372.23-P1P2	GGAACTTACTTCTGGGAAAA	72	2	313	231	201	179
ABCA9_-_67057053.23-P1P2	GAGAAACACAGTTCATCCAT	140	679	222	163	4	0
ABCA9_-_67056649.23-P1P2	GGCAATGCTTACAATTCCTC	147	136	4	2	190	179
ABCA9_+_67057085.23-P1P2	GGATGTAGTAGTGACCCAAA	148	222	321	263	177	186
ABCA9_-_67057012.23-P1P2	GTAGAGGTTAACTTACTCTC	3	0	0	0	0	0
ABCA9_-_67057069.23-P1P2	GCATGGGTCTCTGCATGTTC	84	204	115	82	287	327
ABCB1_-_87342674.23-ENST00000265724.3	GGGAGGAGCTACATGAACTA	134	158	342	250	186	206
ABCB1_-_87342256.23-ENST00000265724.3	GCTTAAGAAAGGAAGTAAGT	370	627	304	233	477	487
ABCB1_-_87342654.23-ENST00000265724.3	GGTGTTTATCCCAGTACCAG	36	264	611	438	15	9
ABCB1_-_87342657.23-ENST00000265724.3	GTTTATCCCAGTACCAGAGG	141	388	2	2	526	575
ABCB1_-_87342302.23-ENST00000265724.3	GAGAAGTTAACTAAAAAATG	3	140	0	0	0	0
ABCB10_-_229694297.23-P1P2	GCGATAGGGACCCGGGAACG	4	258	205	146	1	5
ABCB10_+_229694285.23-P1P2	GCGCGGCCAGCCGCGTTCCC	6	4	442	305	4	2
ABCB10_+_229694413.23-P1P2	GCCGGCGGGCTGAGGCGTAC	212	3	3	4	170	142
ABCB10_-_229694457.23-P1P2	GCAGGCGCGCGCAAAGCCCG	222	158	121	80	0	2
ABCB10_-_229694467.23-P1P2	GCAAAGCCCGAGGACCCTCC	61	131	70	58	1	0
ABCB11_-_169887784.23-P1P2	GGAAATAATGGACTCCACTG	182	465	448	301	378	413
ABCB11_-_169887796.23-P1P2	GTCCACTGTGGAGAGTTAAA	101	0	0	1	0	0
ABCB11_-_169887416.23-P1P2	GAGTTAAAAAAGAAGCCCAC	117	307	7	4	218	231
ABCB11_+_169887811.23-P1P2	GGAATGATGAAAACCGAGGT	73	554	369	254	7	4
ABCB11_+_169887409.23-P1P2	GTCAAAGTAAAAATACCAGT	174	463	94	90	218	228
ABCB4_+_87104939.23-P1P2	GGCGAGGTTCGAGGTGAGAG	268	376	386	296	316	347
ABCB4_+_87104933.23-P1P2	GTTCGAGGTGAGAGAGGTCC	243	489	3	1	1	1
ABCB4_-_87104975.23-P1P2	GACCTCGCGCGTGTCTGGCA	115	460	74	65	433	487
ABCB4_-_87104608.23-P1P2	GCCAAAACAAAGGTCTTCAA	202	151	180	115	0	2
ABCB4_+_87105008.23-P1P2	GGCCGCGGCGAGCAAAGTCC	130	131	202	151	3	2
ABCB5_+_20687051.23-P1P2	GGCTCACAGAGAGATATTAG	82	118	90	77	1	2
ABCB5_+_20687409.23-P1P2	GCCTCTTAGAAAAGAATTAA	0	0	0	0	0	0
ABCB5_-_20687396.23-P1P2	GATGTTGGCCAGTTGTTTAT	229	668	184	132	463	444
ABCB5_+_20687242.23-P1P2	GATAACCTGGAAAATATGAA	64	447	56	41	2	2
ABCB5_+_20687218.23-P1P2	GGCTCCTCGGGCTATTGCGA	1	0	0	0	0	0
ABCB6_-_220083604.23-P1P2	GGCCGCCACGCACTCACGCA	321	131	50	47	4	10
ABCB6_-_220083181.23-P1P2	GGAAGCAGCTGCAGCACGTA	24	142	301	227	3	6
ABCB6_-_220083194.23-P1P2	GCACGTAGGGAGAGATGCGA	2	243	34	31	0	0
ABCB6_-_220083468.23-P1P2	GGGACTGGTCACTCGGAGAG	402	2	46	31	2	3
ABCB6_+_220083500.23-P1P2	GCCCGCAGCTTGGCGCCCAG	243	7	86	87	100	112
ABCB7_-_74376019.23-P1P2	GAGCCGCTAACAGAGACTAA	20	302	240	150	195	200
ABCB7_-_74375964.23-P1P2	GTAGGCTCGAGCGGTTCCCA	7	4	0	0	0	0
ABCB7_+_74376070.23-P1P2	GATGCATTCTTGGCGCTGGG	274	119	0	0	67	65
ABCB7_-_74376044.23-P1P2	GGATCAGAATCGCGGAGTGC	13	141	85	70	2	0
ABCB7_+_74375885.23-P1P2	GAAGGGCAAGGGGACCTGTA	7	305	47	40	1	1
ABCB8_-_150725551.23-P1P2	GGCCAACATAGAGCCCTCAG	4	1	1	0	0	0
ABCB8_-_150725580.23-P1P2	GGTGAAACTGCTATTGCCGG	309	760	294	206	667	669
ABCB8_-_150725928.23-P1P2	GCGCGTGTCAGCCAGAAGGA	212	127	102	66	97	116
ABCB8_-_150725975.23-P1P2	GCAGTCCGCACTCCCGACCG	221	450	484	382	6	10
ABCB8_+_150725965.23-P1P2	GGGAAAGGGGACCCCCGGTC	9	780	539	380	395	402
ABCB9_+_123450970.23-P1	GGCAGCGGCGCAGCGCGGGT	99	268	53	39	102	117
ABCB9_+_123450566.23-P1	GGCTGCCTCTTGGAAAATGT	69	3	0	1	78	81
ABCB9_-_123450999.23-P1	GCGCTGCGCCGCTGCAAGGT	23	549	3	1	3	0
ABCB9_+_123450546.23-P1	GGGAGGTGTTGGAGGATCCT	80	4	139	105	0	2
ABCB9_+_123450826.23-P1	GGGTGCCAGGTAACAGGTAA	443	287	297	248	354	379
ABCB9_-_123465699.23-P2	GGCGGCGCCATGGCTCACGT	212	697	227	169	3	6
ABCB9_-_123465422.23-P2	GGACGGCGGCCAGTTCCCAG	25	258	408	294	92	100
ABCB9_-_123465738.23-P2	GGGAGTCGCAGCCGGTCCCG	103	13	72	50	163	173
ABCB9_+_123465727.23-P2	GCGACCCCCGTCCCCGGGAC	49	294	1	0	0	0
ABCB9_-_123465787.23-P2	GGAGCAGGAAAGACACCTCG	89	301	317	276	197	200
ABCC1_+_16043482.23-P1P2	GCTGGCGCTAGCGCTGGCGG	193	154	54	39	3	1
ABCC1_+_16043921.23-P1P2	GCAGGAAGGCCTCCTCACGG	235	115	256	196	135	127
ABCC1_-_16044002.23-P1P2	GAGGGGACGCTAGAGATGGG	137	352	2	6	173	152
ABCC1_-_16043934.23-P1P2	GGGTCAGAGCCGCCGTGAGG	37	2	196	145	188	172
ABCC1_-_16043871.23-P1P2	GTTCCTGCGGAGCAGAGCGT	122	2	547	379	5	6
ABCC10_+_43395315.23-P1P2	GTGGCACCCCACCTAGAGGT	1	0	0	0	0	0
ABCC10_-_43395984.23-P1P2	GTAGCGAGGTCTCTGGAGTA	78	44	1	0	129	123
ABCC10_-_43395343.23-P1P2	GCTAGGTGGGGTGCCAGCCG	115	121	0	0	0	1
ABCC10_-_43395330.23-P1P2	GGGTCTTCCAACCTCTAGGT	1	2	1	1	1	0
ABCC10_-_43395891.23-P1P2	GCCCCGAGGTGGGTAGAGAC	0	1	0	0	0	0
ABCC11_-_48278125.23-P1	GACGCTCAAGTCTTACCGGG	4	1	0	0	0	0
ABCC11_-_48278122.23-P1	GAGGACGCTCAAGTCTTACC	159	144	105	64	0	1
ABCC11_+_48278130.23-P1	GTGGCTTCGCGCTGCTCTCT	1	0	0	0	0	0
ABCC11_-_48277852.23-P1	GGGCAGAGGCTGCAAGCCGT	105	315	117	86	211	227
ABCC11_-_48278103.23-P1	GCACGTCTTTCCGCATAGGT	76	124	1	0	0	0
ABCC11_+_48281428.23-P2	GGCACACTAACGTGCAGAAA	170	237	1	0	0	1
ABCC11_+_48281001.23-P2	GTACTTCTAGGATAACTAGA	294	127	4	8	344	396
ABCC11_+_48281042.23-P2	GTGGTACAATCTTTCCACAT	262	166	133	82	175	174
ABCC11_-_48280980.23-P2	GAAAAGTCTTCATAGAAGTC	170	2	95	92	173	190
ABCC11_+_48281345.23-P2	GTCTGTGTGGCAAAGAACGC	1	0	0	0	0	0
ABCC12_-_48180643.23-ENST00000311303.3	GCCAAGAGCAGAAAACCCTA	9	3	116	92	4	0
ABCC12_-_48180648.23-ENST00000311303.3	GAGCAGAAAACCCTATGGTG	102	409	397	274	8	4
ABCC12_-_48180679.23-ENST00000311303.3	GGGAGCCGGTCCAATGACCA	165	18	58	53	4	2
ABCC12_+_48180636.23-ENST00000311303.3	GCAACCAAAACCACACCATA	475	699	249	179	384	382
ABCC12_-_48180314.23-ENST00000311303.3	GCTGGTCCAGATCTGAGATA	146	272	178	120	1	4
ABCC2_+_101542981.23-P1P2	GTCTCAGCAAGACTCAGTCA	3	0	0	0	0	0
ABCC2_+_101542914.23-P1P2	GTTCCTCACACGGATTAAAT	2	0	0	0	177	206
ABCC2_+_101542910.23-P1P2	GTCACACGGATTAAATTGGA	1	0	0	1	0	0
ABCC2_-_101542808.23-P1P2	GCTCCAGAGGATATAAGATC	0	0	0	0	0	0
ABCC2_+_101542515.23-P1P2	GCTTGTTTCATCAAAGAAAG	75	116	105	63	1	1
ABCC3_+_48712248.23-P1P2	GCGAGCGCGGTCGGACCCAG	5	142	183	175	7	2
ABCC3_+_48712270.23-P1P2	GCGAGGCGCGGCTGCAAGGA	1	2	3	1	1	1
ABCC3_+_48712662.23-P1P2	GCCTTCCGCACCCGACGGAG	131	0	0	0	1	0
ABCC3_+_48712559.23-P1P2	GCCAGTGCTGCAGCCGGGAA	93	129	98	66	303	365
ABCC3_+_48712450.23-P1P2	GGGCGCCCAGGCCGTCTCAG	351	83	108	87	349	354
ABCC4_+_95953430.23-P1P2	GCGCCGCGGACGCACTCTCC	76	3	3	2	163	192
ABCC4_+_95953641.23-P1P2	GGCCCCAGCATCCCTGCTTG	152	549	89	73	177	174
ABCC4_-_95953652.23-P1P2	GCGCTCCTGGACCTCAAGCA	154	145	1	2	2	0
ABCC4_+_95953668.23-P1P2	GGCCGAGCGGACAGGCGTGG	235	274	105	82	3	0
ABCC4_-_95953614.23-P1P2	GCGGGGTCGCGCTGATCAGG	2	145	176	121	4	4
ABCC5_-_183735467.23-P1P2	GGGCGGCGGCAGGAGACCAG	148	6	1	1	1	2
ABCC5_-_183735259.23-P1P2	GCTGGGATGCCCGGGCCCTA	11	121	71	73	165	181
ABCC5_+_183735648.23-P1P2	GGCTCGGGAGCGTGGTTGAG	74	112	87	61	3	0
ABCC5_+_183735692.23-P1P2	GGCGGCCGATGCCGCTATAA	96	319	108	88	223	243
ABCC5_-_183735312.23-P1P2	GCGAGCGCGACCCACACCCA	185	18	296	207	143	160
ABCC6_+_16316916.23-ENST00000205557.7	GCTCTTAGCAAAGGACTCCA	0	0	0	0	0	0
ABCC6_-_16317247.23-ENST00000205557.7	GGAGAGTGGGGCGCGATGGG	174	436	1	6	1	0
ABCC6_-_16317235.23-ENST00000205557.7	GAGCCTGGAAAAGGAGAGTG	7	359	101	75	2	0
ABCC6_+_16317296.23-ENST00000205557.7	GTGGGACCCACGACGACAGA	165	181	131	84	227	245
ABCC6_+_16317287.23-ENST00000205557.7	GCGACGACAGAAGGCGCCGA	1	5	134	96	0	0
ABCC8_+_17498387.23-P1P2	GGCGGAGCTGCAAGGGACAG	5	285	1	6	1	1
ABCC8_+_17497953.23-P1P2	GGATCCCGCGCCAAACACAG	318	244	51	43	234	228
ABCC8_-_17497979.23-P1P2	GGTGTTTGGCGCGGGATCGG	6	271	103	80	3	1
ABCC8_-_17498220.23-P1P2	GTGAAGAGTAGGAAGACGTG	83	3	1	3	0	1
ABCC8_-_17497997.23-P1P2	GGGGGCACCGGGGGAGTGAA	93	1	157	103	1	6
ABCC9_+_22093941.23-P1P2	GCCCGGCTCGAGAAGTGAAG	71	110	0	0	0	0
ABCC9_+_22093937.23-P1P2	GGCTCGAGAAGTGAAGGGGT	189	118	107	71	2	2
ABCC9_+_22093678.23-P1P2	GGAAGGTAGCTCAAGTGCAC	25	256	0	1	0	0
ABCC9_+_22093672.23-P1P2	GAGCTCAAGTGCACCGGCAG	154	3	98	68	23	25
ABCC9_+_22094309.23-P1P2	GAGGTCTCCGGCCCCAGGCG	282	144	262	190	5	6
ABCD1_-_152990338.23-P1P2	GCTTCAGCCAGGCTGCGGAG	10	303	113	85	2	1
ABCD1_+_152990711.23-P1P2	GGAGCACCGGCATGTCACCT	168	116	223	122	5	6
ABCD1_+_152990414.23-P1P2	GGAGAGGTCTCGGGCAGAGG	234	306	174	121	166	196
ABCD1_-_152990379.23-P1P2	GCGGGGAGGGGCGCCACCGG	49	294	216	156	177	218
ABCD1_-_152990703.23-P1P2	GACCAGCCCCAGTCCCTACG	202	318	274	198	88	82
ABCD2_+_40013594.23-P1P2	GTCATTCCCGGTAGATGCAG	316	1	296	189	339	340
ABCD2_+_40013514.23-P1P2	GGAGAAACGCTGCAGACTAT	5	432	0	2	188	200
ABCD2_-_40013610.23-P1P2	GAGACTCCGCTGCATCTACC	388	1	109	93	3	0
ABCD2_-_40013191.23-P1P2	GCTGCATTCACTCCAGGCGA	1	0	38	30	1	0
ABCD2_+_40013099.23-P1P2	GTGTGACCACTGAAACAGGG	251	165	0	2	0	2
ABCD3_+_94884002.23-P1P2	GGTACCAGCGAGCCGGCGAG	10	585	116	85	2	3
ABCD3_+_94884032.23-P1P2	GTACTTGCTGAAGGCCGCCA	134	71	198	145	264	316
ABCD3_-_94883974.23-P1P2	GCCCCGCGCTGCGTGCAGTA	7	4	0	2	1	0
ABCD3_+_94884009.23-P1P2	GACTGCCGGTACCAGCGAGC	160	257	1	2	2	0
ABCD3_+_94884473.23-P1P2	GCACAGAAGGGGGTGATGTA	71	150	86	76	4	3
ABCD4_+_74769611.23-P1P2	GTCCCTCGGGTCTCAGGTCA	10	139	89	54	165	157
ABCD4_-_74769729.23-P1P2	GCGGCGTTTGATAGAGAGGA	160	730	259	208	493	481
ABCD4_-_74769631.23-P1P2	GGCCATGACCTGAGACCCGA	8	2	753	530	105	86
ABCD4_-_74769682.23-P1P2	GTACTGGGTAGAGTCCGAGG	54	281	95	63	351	343
ABCD4_+_74769649.23-P1P2	GCTACCCAGTACTGAACTAG	8	2	2	1	140	148
ABCE1_+_146019317.23-P1P2	GCGTTGGCGAAGCCAGCTGC	374	802	306	219	369	369
ABCE1_-_146019516.23-P1P2	GCTGTGTGGCTGAAAAGTGA	1	6	0	3	1	1
ABCE1_-_146019502.23-P1P2	GGCCGTGAGAACACGCTGTG	133	318	0	2	0	0
ABCE1_+_146019463.23-P1P2	GCGGCCACCGGCCAAAATGG	146	479	427	337	4	4
ABCE1_+_146019842.23-P1P2	GAAAGGGGGAGTGGAGACTA	153	138	3	3	0	0
ABCF1_+_30539238.23-P1	GGTGGCAGTTACAGCTACTG	382	657	4	7	415	412
ABCF1_+_30539647.23-P1	GCCTGGTGGAATACAGTGTA	90	294	195	132	3	4
ABCF1_-_30539602.23-P1	GTGGCACCGAGGGAGAGATG	294	635	12	11	2	1
ABCF1_-_30539232.23-P1	GCGGAAGCGGAAATAGCACC	345	441	510	378	5	6
ABCF1_+_30539469.23-P1	GTCCCCGGCAAACTCCTCCC	226	339	511	360	12	7
ABCF1_-_30546354.23-P2	GGAGAAGAATCGGATCAATA	484	164	71	38	3	2
ABCF1_-_30546344.23-P2	GTGCCAAGCCGGAGAAGAAT	140	286	264	179	251	298
ABCF1_-_30546366.23-P2	GATCAATAAGGTGACAGTGG	144	534	195	132	347	372
ABCF1_+_30546312.23-P2	GCCGGCTTGGCAGGCTTAGG	32	5	56	36	169	151
ABCF1_+_30546315.23-P2	GTCTCCGGCTTGGCAGGCTT	104	93	267	219	200	193
ABCF2_+_150924287.23-P1P2	GCCGCACGCGGAGGATCCTA	9	306	1	3	160	165
ABCF2_-_150923882.23-P1P2	GACCAGGTTCTGCCCCTCAG	82	367	23	21	170	175
ABCF2_+_150923872.23-P1P2	GGACGGAGACCTCCGCTGAG	158	3	1	3	1	0
ABCF2_+_150924236.23-P1P2	GGCGAGGCCCAGTGAGTTAG	91	158	41	41	1	0
ABCF2_+_150923902.23-P1P2	GTGCGGAGCGCCAAGTTGTA	92	4	130	101	1	0
ABCF3_-_183904021.23-P1P2	GGACTTGCGCCGAAATCCTG	1	0	0	0	0	0
ABCF3_-_183903991.23-P1P2	GGCGCGGACGGGTTCCTGAG	198	6	408	292	6	1
ABCF3_-_183903980.23-P1P2	GTCACAGCGACTGCGCGGAC	184	8	278	173	3	3
ABCF3_-_183904356.23-P1P2	GGACCTGGTGGAAGCTGTAG	4	269	69	47	0	1
ABCF3_-_183904380.23-P1P2	GCTATTGCAAGAGGTGTCCG	136	269	1	1	0	0
ABCG1_+_43639681.23-P1P2	GGCCATCGGTCCAACTTGTA	0	0	0	0	0	0
ABCG1_-_43639282.23-P1P2	GCAGCCCGCACCCCGCGCAG	359	257	222	167	586	679
ABCG1_-_43639541.23-P1P2	GTCCTCTGGGCGCTGACCCA	98	310	102	79	2	3
ABCG1_+_43639544.23-P1P2	GGGAGCCGGGCGCCACTCTA	300	177	331	274	2	3
ABCG1_-_43639626.23-P1P2	GCTCGGGATGCCCCTTGCAC	266	521	167	159	358	357
ABCG2_+_89080044.23-P1P2	GCCACTGCGTTCAGCTCTGG	1	1	0	0	0	0
ABCG2_+_89079974.23-P1P2	GGCTCGTCCCCTGGATGTCC	44	3	93	64	208	219
ABCG2_-_89079989.23-P1P2	GGGGAGACCCGGACATCCAG	419	436	200	163	3	8
ABCG2_-_89080000.23-P1P2	GACATCCAGGGGACGAGCTC	1	0	105	82	1	1
ABCG2_+_89080025.23-P1P2	GCGGTCCACAGCCCGAAGCG	457	591	222	160	1	5
ABCG4_-_119019798.23-P1P2	GCTCGGAGGACACAGCGTCC	0	0	0	0	0	0
ABCG4_+_119019794.23-P1P2	GGCTTCCCAGAGCCTGGTCC	450	154	88	69	320	394
ABCG4_-_119019811.23-P1P2	GGCGTCCGGGACCAGGCTCT	0	0	0	0	0	0
ABCG4_-_119019784.23-P1P2	GAGTCGCCCCGCGGGCTCGG	351	413	325	237	1	3
ABCG4_+_119019855.23-P1P2	GCGGCAAGGATGGTGAGAGG	3	1	1	2	2	0
ABCG5_-_44065433.23-P1P2	GCAGGCCGTAGACACTGGGT	4	3	2	1	182	170
ABCG5_+_44065447.23-P1P2	GGGCCTGGGCATAAACAAAG	18	437	94	78	2	2
ABCG5_+_44065865.23-P1P2	GCCCAACTGAAGCCACTCTG	1	1	302	210	0	4
ABCG5_-_44065428.23-P1P2	GGAGGGCAGGCCGTAGACAC	84	137	190	174	195	214
ABCG5_-_44065840.23-P1P2	GGCCAACAGGCAGCAAAGCT	0	0	0	0	0	0
ABCG8_+_44066166.23-P1P2	GCCCACAGGTCTGTGACCCT	322	2	213	157	4	2
ABCG8_-_44066172.23-P1P2	GCTAAGAGAGCTGCAGCCCA	80	4	152	103	471	540
ABCG8_+_44066323.23-P1P2	GTAGGACAGAAGGCTCCTGA	1	1	0	0	0	0
ABCG8_+_44066180.23-P1P2	GTCCCGGCCATGGGGCCCAC	51	154	0	0	0	0
ABCG8_+_44066333.23-P1P2	GCGGGTGGTGCTAGGACAGA	112	0	108	78	269	290
ABHD1_+_27347075.23-P1P2	GGGATGCAGAGGCACTAGAG	257	133	99	84	3	1
ABHD1_+_27347132.23-P1P2	GTATAGGGAGCAGCACCCTC	260	272	76	76	5	1
ABHD1_+_27347086.23-P1P2	GGGGATCACATGGGATGCAG	141	130	1	1	1	1
ABHD1_+_27347095.23-P1P2	GGCTGGCATGGGGATCACAT	133	7	309	200	363	355
ABHD1_-_27346733.23-P1P2	GGACCTGCACAGGCCGCCTA	496	626	123	87	3	4
ABHD10_-_111697914.23-P1P2	GGGGACAACTACGAAGATGG	95	179	1	3	217	202
ABHD10_-_111697877.23-P1P2	GGCGTAGCGTGTCCCTCAGT	174	4	88	71	1	1
ABHD10_+_111697851.23-P1P2	GTGAGGGACACGCTACGCAA	176	158	2	0	93	96
ABHD10_+_111698316.23-P1P2	GGTGTTGGCCTTTAATGCAG	94	365	2	2	2	1
ABHD10_+_111698093.23-P1P2	GCGGTAACTGACGGAACCCG	185	628	247	170	540	618
ABHD11_-_73153094.23-P1P2	GCCTCCAGGCTCGGGTCCAG	74	6	3	3	2	2
ABHD11_+_73152963.23-P1P2	GCCGAGCCGAGGTCAGTCAA	20	646	216	147	174	189
ABHD11_-_73152688.23-P1P2	GGTCTGCTGGGCCAAGATCT	259	334	145	102	0	1
ABHD11_-_73153135.23-P1P2	GGGCCGGCTCGCATCTCACA	162	516	287	218	97	100
ABHD11_+_73152656.23-P1P2	GGCCCAGCAGACAGGCCGTA	329	668	104	98	513	508
ABHD12_-_25371489.23-P1P2	GTGCGCCGGCTACGAACCAG	97	148	2	0	0	1
ABHD12_-_25371053.23-P1P2	GTCGGGCGGACGGCCACTCT	10	199	1	1	0	0
ABHD12_+_25371393.23-P1P2	GTGGCGGCGGCTGTGAGCGG	152	3	46	37	2	1
ABHD12_-_25371057.23-P1P2	GGCGGACGGCCACTCTGGGA	131	344	4	2	2	0
ABHD12_+_25371436.23-P1P2	GCTGGGATGTGAGGAGCGGC	152	4	198	157	318	352
ABHD12B_-_51338864.23-P1P2	GCGGACTGCAGCTCCCGCGG	111	116	194	123	93	88
ABHD12B_-_51338885.23-P1P2	GGTGGCGGCGTATCGGGACA	265	697	276	192	537	559
ABHD12B_+_51339177.23-P1P2	GTTGAGGCTGAGGATAGCAA	28	773	157	104	80	95
ABHD12B_-_51339227.23-P1P2	GCTGGACCAGCGAGACTCTC	2	0	1	0	1	0
ABHD12B_-_51338832.23-P1P2	GCGCCGGGGCGGGAAGGTCG	3	0	93	70	3	2
ABHD13_+_108870795.23-P1P2	GCGCCGGCAAATGCCCCCGC	277	439	154	144	3	5
ABHD13_+_108870811.23-P1P2	GGCCCCCGCTCGGGTGTCGC	88	5	100	69	1	1
ABHD13_-_108870880.23-P1P2	GGGAGCTCCGGGCTAGACCG	286	6	101	89	2	2
ABHD13_-_108871256.23-P1P2	GTCCGCTCACCACTCACCAG	177	3	85	69	3	0
ABHD13_+_108871228.23-P1P2	GTGAGTGGTGAGCGGAGTCG	87	367	51	40	337	299
ABHD14A_+_52009255.23-P1P2	GGGTAAAGACGGCCCTCCCC	293	10	343	237	5	3
ABHD14A_+_52009194.23-P1P2	GCCCAACGGGATGAGCGGGC	11	112	0	0	142	188
ABHD14A_+_52009149.23-P1P2	GCCGCACAGCGCCCCGACCA	255	657	4	4	344	404
ABHD14A_-_52009160.23-P1P2	GGCGGAGGCAGCCATGGTCG	10	1	281	221	165	185
ABHD14A_-_52009122.23-P1P2	GGCTCCTGGCCGCCTAGAGC	7	158	1	0	0	0
ABHD14B_-_52007985.23-P1	GAGTGCAGGGCGGGTACCTG	800	587	252	208	4	1
ABHD14B_-_52008040.23-P1	GGCGTGCTGGCGGTGACCTG	561	451	53	28	175	161
ABHD14B_+_52007815.23-P1	GGAGCCAGAACCGTAGTCCG	253	560	251	162	2	6
ABHD14B_-_52007995.23-P1	GGGGTACCTGGGGAGCTGCG	424	279	0	0	155	158
ABHD14B_-_52008027.23-P1	GACGGGAAGCAGGCGCGTGC	276	536	4	8	147	199
ABHD14B_-_52016965.23-P2	GGCCTCCTGGAGTTCAGTGT	94	547	5	3	1	0
ABHD14B_+_52017350.23-P2	GGCCTCAGCGAGATTACTGG	161	286	144	121	1	1
ABHD14B_+_52017325.23-P2	GAGATCCGGATCCCGTCCCC	403	523	99	71	3	2
ABHD14B_+_52016945.23-P2	GGCCCACACTGAACTCCAGG	103	10	240	172	3	6
ABHD14B_-_52017383.23-P2	GTCGCTGAGGCCCGAACCAG	20	212	135	119	4	3
ABHD15_-_27893980.23-P1P2	GCGAGGGCGGCGCCCCACGG	119	398	148	134	269	291
ABHD15_-_27893654.23-P1P2	GCGCTACGGGCAGGACGAAG	100	2	91	62	196	224
ABHD15_-_27893641.23-P1P2	GGCTCAGGCCCAGGCGCTAC	56	154	1	0	201	251
ABHD15_-_27893577.23-P1P2	GGGTCCTACCACCCAGTCCA	361	966	829	688	354	360
ABHD15_-_27894008.23-P1P2	GGAAGCTGGAGAGCCCCGGC	115	298	3	4	399	411
ABHD16A_-_31670679.23-P1P2	GCACGACACACAGGGTCGGG	3	0	0	3	335	374
ABHD16A_+_31671120.23-P1P2	GAGGGCACACAACACCTCAG	383	462	84	59	513	486
ABHD16A_-_31670764.23-P1P2	GAAGGAGGCGGCCAGTCCGT	252	990	617	490	367	387
ABHD16A_+_31671138.23-P1P2	GCGGTACGGGCTGACGTCAA	3	139	110	69	89	73
ABHD16A_-_31670671.23-P1P2	GGCACGAACCACGACACACA	214	343	1274	910	15	28
ABHD16B_-_62492870.23-P1P2	GCGCGGCGATCCCGGCCCAG	349	437	192	143	248	332
ABHD16B_+_62492837.23-P1P2	GGATCGCCGCGAGAGGCACA	151	5	98	66	185	197
ABHD16B_+_62492887.23-P1P2	GAGCAGATGACGCACATGAG	1	1	0	0	0	0
ABHD16B_+_62492825.23-P1P2	GAGGCACAGGGCAGTCTTAG	112	145	0	0	0	0
ABHD16B_+_62493236.23-P1P2	GGCGCGCGTCATCAGGGACA	133	7	51	34	2	0
ABHD17A_-_1885483.23-P1P2	GCCGCAGCTCCCCCCACGGA	70	0	220	139	2	0
ABHD17A_-_1885099.23-P1P2	GTCGGACGGGTGCTCCCCGA	128	293	59	27	2	2
ABHD17A_-_1885076.23-P1P2	GGGCAAAAGAGCGGAATCCG	270	279	212	188	208	214
ABHD17A_-_1885045.23-P1P2	GGAAGCGTTTGTCGGACTGG	143	386	163	126	160	190
ABHD17A_+_1885470.23-P1P2	GGCTCACTTCCGTCCGTGGG	0	0	161	125	2	2
ABHD17B_-_74525690.23-P1P2	GCTGCAGACTGGCCCGACAG	67	162	134	108	196	213
ABHD17B_+_74526089.23-P1P2	GCCAGTCAGTGGCCAACTCC	2	2	1	0	0	0
ABHD17B_-_74525704.23-P1P2	GGACAGAGGAGCGGGGACCA	240	692	405	342	62	58
ABHD17B_+_74525862.23-P1P2	GAGGCCCGAGAGCAACCGAC	189	402	99	84	183	207
ABHD17B_+_74525655.23-P1P2	GGTCTGCAGGCGGAGAGAGT	89	290	262	205	256	247
ABHD17C_+_80987703.23-P1P2	GGGCTGGCCCGGGAGGACGG	45	3	0	0	1	0
ABHD17C_+_80988086.23-P1P2	GCGCGAGAAGAAGACCTCGA	0	0	0	0	0	0
ABHD17C_+_80987662.23-P1P2	GGCTGGCAGGCGAGCGCGGA	7	121	96	66	0	3
ABHD17C_+_80987878.23-P1P2	GCCGTGTAGGTGGGCTCGGG	3	0	0	2	1	0
ABHD17C_+_80987887.23-P1P2	GGCGCCAGCACCGTGTAGGT	6	4	61	37	3	1
ABHD2_-_89631760.23-P1P2	GAGCTGCAGGAACCAGACTG	14	5	93	70	1	4
ABHD2_+_89632075.23-P1P2	GCAGGAGTGAGCACCAATGG	18	278	3	4	172	190
ABHD2_-_89631738.23-P1P2	GTGAGCGCCGCTGGCAGCCG	170	211	2	2	205	190
ABHD2_+_89631693.23-P1P2	GGATATACAGCCGGAACCCC	21	86	1	2	2	2
ABHD2_-_89632154.23-P1P2	GGGCTCGGCGAAGAAGGTCC	224	126	53	40	1	1
ABHD3_-_19284770.23-P1P2	GGGAGCGCGGCTTCCGACAA	307	546	381	298	322	345
ABHD3_+_19284534.23-P1P2	GGGGTGGGGTTCTTCGGCTC	11	238	1	2	0	1
ABHD3_+_19284728.23-P1P2	GCGCCAGGCAGGAGACACTG	4	4	0	1	0	0
ABHD3_+_19284717.23-P1P2	GAGACACTGTGGTCGGGAGT	195	411	4	6	485	499
ABHD3_+_19284354.23-P1P2	GCGGCAGCCCCGGGGATAGG	88	5	162	99	386	387
ABHD4_-_23067199.23-P1P2	GGGGCGGGCTCGCCAGGACC	107	275	217	163	1	8
ABHD4_+_23067613.23-P1P2	GCCACGACTGCCGTTCTGGG	151	507	41	39	1	0
ABHD4_-_23067625.23-P1P2	GCTCGACTTGCCCCCCAGAA	476	7	1	0	269	251
ABHD4_-_23067680.23-P1P2	GGCCCGGCAAAGAGAAGATG	178	3	6	5	348	389
ABHD4_+_23067515.23-P1P2	GCAACATGGAATCTCTCCAG	11	121	233	167	3	1
ABHD5_-_43732464.23-P1P2	GCCGGCTTCGAGATAAGTCC	90	130	43	27	2	3
ABHD5_-_43732422.23-P1P2	GTAAGTGCCGCGCCAGCCCG	100	435	7	2	167	191
ABHD5_+_43732521.23-P1P2	GGGCTGCGCTTACCTCTCTC	64	80	84	77	1	0
ABHD5_+_43732395.23-P1P2	GGCTGGCGCGGCACTTAAGG	12	5	0	2	1	1
ABHD5_+_43732806.23-P1P2	GGGTGGCTTATACAACAACG	178	4	114	108	2	2
ABHD6_-_58223594.23-P1P2	GGCCCGGGGCTAGAGACCGA	11	3	98	78	212	185
ABHD6_+_58223718.23-P1P2	GCCGCTGCAGGGAGACACTG	142	272	1	1	1	2
ABHD6_-_58223914.23-P1P2	GGGACAGAGTGAGGACGGGT	230	236	84	61	169	205
ABHD6_+_58223966.23-P1P2	GCACTGCGAGGGGCGCCTAA	96	140	1	0	158	170
ABHD6_-_58223553.23-P1P2	GAGCTGGGAGCGGCGCGGGT	6	131	110	55	1	1
ABHD8_-_17414201.23-P1P2	GCCCCTGGCGGTCAGCGCAG	145	146	3	2	273	280
ABHD8_-_17413788.23-P1P2	GGCAGTGGCCCCAGACATAC	83	161	639	466	10	11
ABHD8_+_17413753.23-P1P2	GGCCACTGCGGCTCAGTCTC	6	111	1	0	0	0
ABHD8_-_17414169.23-P1P2	GAGGCCGGGTGCGTCTACGC	184	175	139	121	4	1
ABHD8_-_17414173.23-P1P2	GCGGGTGCGTCTACGCGGGC	100	68	123	66	1	2
ABI1_-_27149837.23-P1P2	GTCTCGCGTTAAAGAGACAG	242	320	222	141	460	523
ABI1_-_27149855.23-P1P2	GGAGGCAGCAAGGTCCGCCG	185	155	207	160	18	13
ABI1_+_27149446.23-P1P2	GTGGTGGAAACCGATAGAAG	119	496	174	119	7	2
ABI1_+_27149474.23-P1P2	GCGGGCTGCGATACAGGAAG	125	281	675	494	526	595
ABI1_+_27149800.23-P1P2	GGCGAGAGGAAGCGATGCAG	255	673	191	122	114	92
ABI2_-_204193288.23-P1P2	GGAAATCCCGGGGGGCCGCC	38	121	231	176	189	189
ABI2_+_204193079.23-P1P2	GCAGCGCGCGACAGGGGAGG	49	227	24	15	1	0
ABI2_+_204193030.23-P1P2	GACTCCGAGGACGGTCACCG	150	237	329	229	194	201
ABI2_+_204193458.23-P1P2	GAGCTCCCCACCCCCATCGG	199	155	406	331	168	176
ABI2_-_204193058.23-P1P2	GGACCGTCCTCGGAGTCCGT	83	149	0	1	1	1
ABI3_+_47287798.23-P1P2	GGCAGAGGAAGCCAAGGTCG	21	471	97	73	272	279
ABI3_-_47288028.23-P1P2	GAGGCAGAGCAACCAATCAA	59	164	0	0	0	0
ABI3_+_47288524.23-P1P2	GAGCATCTGTGTGAGGACGG	171	338	109	73	369	359
ABI3_+_47288122.23-P1P2	GTCAGAGCCTCCCGGCCAGT	393	265	230	180	182	193
ABI3_+_47288159.23-P1P2	GTAGTCAGCGACCCGCAGCA	214	160	3	2	1	1
ABI3BP_-_100712267.23-P1P2	GCATGGGGAATGATGCTGGT	7	1	0	0	2	0
ABI3BP_-_100712320.23-P1P2	GGACTGTCTCCCAGTGACAG	260	249	239	209	307	260
ABI3BP_+_100712238.23-P1P2	GCATCATTCCCCATGCGAGG	93	251	54	35	165	157
ABI3BP_-_100712220.23-P1P2	GAGAAGTAGACACCCCAAAC	4	1	2	1	0	2
ABI3BP_+_100712307.23-P1P2	GGCCGCCCGCCTCTGTCACT	62	5	133	104	1	1
ABL1_-_133589228.23-ENST00000372348.2	GGCGAGAGCGGCCACTAGTT	114	264	611	458	319	356
ABL1_+_133589629.23-ENST00000372348.2	GCAGCGAGCGTAGAGGGAAA	3	287	110	81	341	401
ABL1_+_133589617.23-ENST00000372348.2	GAGGGAAATGGCATATACGT	9	196	154	89	1	2
ABL1_-_133589268.23-ENST00000372348.2	GATGAAGAAGCTAAGATAGG	30	421	0	2	1	0
ABL1_+_133589636.23-ENST00000372348.2	GGAACGGTCAGCGAGCGTAG	92	321	3	0	1	0
ABL2_-_179112154.23-P1	GCTCTGCCATAACTATTAGG	0	0	1	0	164	167
ABL2_-_179112151.23-P1	GGATCTCTGCCATAACTATT	5	0	1	0	82	95
ABL2_+_179112168.23-P1	GTGGGCAGAGGTATGGTCCT	90	301	2	0	0	1
ABL2_-_179112158.23-P1	GGCCATAACTATTAGGTGGA	106	194	85	59	183	183
ABL2_+_179112186.23-P1	GGTTTAACTTTTGTGCTTCT	2	132	0	0	0	0
ABL2_+_179198398.23-P2	GCGGGGCGCACCACAGAGAC	156	129	90	66	203	241
ABL2_+_179198565.23-P2	GCGAGGAGGAATGTGACCAG	160	0	1	2	2	0
ABL2_-_179198834.23-P2	GCCGAGCGCTGGGAAAGCGT	181	274	78	67	189	206
ABL2_+_179198340.23-P2	GGGAGCCGGCATGAGAGCGT	313	569	103	74	172	174
ABL2_+_179198740.23-P2	GGGCGCGGAGCCGCGACAGG	10	205	110	86	1	2
ABLIM1_+_116418018.23-ENST00000277895.5	GGGGAACAGAGAGAATTGTG	255	133	1	2	0	0
ABLIM1_-_116417810.23-ENST00000277895.5	GATAGTGGCACGCCTATGAG	13	199	52	35	1	2
ABLIM1_+_116417743.23-ENST00000277895.5	GCAAGGACTACTGCCCACGT	475	495	221	141	333	355
ABLIM1_-_116417795.23-ENST00000277895.5	GTACAGCAAATGAGTGATAG	76	132	101	72	0	2
ABLIM1_+_116417829.23-ENST00000277895.5	GCTGATTGTTGAGGACCGGA	77	1	86	79	89	103
ABLIM2_+_8160523.23-P1P2	GCTGGCGTGTGCGCAAGGAG	186	130	199	129	2	3
ABLIM2_-_8160138.23-P1P2	GCCCGTGAGAAGCAAAGAAG	2	1	0	2	0	0
ABLIM2_+_8160016.23-P1P2	GAGCAGACCTAGGCACGCAG	500	258	52	42	375	412
ABLIM2_+_8160204.23-P1P2	GCCCGGAGCGCGTAGCTCAG	2	0	0	2	0	0
ABLIM2_+_8160141.23-P1P2	GCTGCGCCAGGATGTCTGGA	4	455	1	1	2	1
ABLIM3_-_148521229.23-P1P2	GGGCCGAGAGGTGGGTTCCG	11	374	227	153	65	75
ABLIM3_+_148521102.23-P1P2	GGGCTAGCAATGCGAAATAG	61	139	110	90	2	6
ABLIM3_-_148521503.23-P1P2	GGCTACAGCCCAGACAGAGA	151	543	2	0	213	216
ABLIM3_-_148521482.23-P1P2	GCACGCGCCTTCAAGGCCAG	152	413	330	217	180	191
ABLIM3_+_148521451.23-P1P2	GTGAAGGCGCGTGGACTAAT	6	131	112	69	193	180
ABO_+_136150190.23-P1	GCCGACCCTGGACTAGGACA	89	1	1	2	87	108
ABO_-_136150600.23-P1	GGCCAGCGTCCGCAACACCT	423	413	1472	1107	22	21
ABO_+_136150601.23-P1	GGAGACCAGACGCGGAGCCA	177	170	208	155	217	212
ABO_-_136150219.23-P1	GTAGTCCAGGGTCGGGCGGT	77	2	1	4	143	165
ABO_-_136150606.23-P1	GGTCCGCAACACCTCGGCCA	64	373	234	149	2	5
ABO_-_136130966.23-P2	GCTCACAACAGGACGGACAA	2	145	116	80	0	0
ABO_-_136130955.23-P2	GGGCTTCAGTTACTCACAAC	78	0	2	0	0	0
ABO_-_136130959.23-P2	GTCAGTTACTCACAACAGGA	3	0	0	1	0	0
ABO_-_136130692.23-P2	GTGTGTTTCTGTGGCCGGAA	186	119	57	51	356	401
ABO_-_136130921.23-P2	GGGGTGTGTGTGATTTGAGG	7	2	75	76	65	59
ABR_-_1083256.23-P1P2	GGCCGCGCCGAGCCCAGCTG	70	177	253	197	2	3
ABR_+_1082862.23-P1P2	GGGATCGGGACCCCAAGATC	1	1	0	1	0	1
ABR_+_1082842.23-P1P2	GGGATCGGGACCCAGGCACC	340	153	287	186	948	964
ABR_-_1083263.23-P1P2	GCGAGCCCAGCTGCGGATCC	196	294	92	67	1	3
ABR_+_1083266.23-P1P2	GCCCCCGCGAAGTTGCTCAT	197	100	105	97	3	1
ABRA_+_107782422.23-P1P2	GTCAGCAGAGAAAGACAGGT	60	144	96	73	282	334
ABRA_+_107782399.23-P1P2	GAGCATGGCTCCGGGCGAAA	85	403	310	197	390	399
ABRA_+_107782392.23-P1P2	GCTCCGGGCGAAAAGGAAAG	10	3	0	2	1	1
ABRA_+_107782019.23-P1P2	GCCTCAGCCACAGGTACGAG	7	137	209	144	1	7
ABRA_-_107782350.23-P1P2	GGCCAAGCTGATGACCAGGG	45	129	134	81	2	1
ABRACL_+_139350209.23-P1P2	GAAGTCGACCCGAGAGGTGG	209	482	170	146	180	199
ABRACL_+_139349876.23-P1P2	GAAGAGAAAGACGGCTGTGG	480	356	414	297	174	190
ABRACL_+_139349879.23-P1P2	GGCAAAGAGAAAGACGGCTG	62	489	36	41	1	1
ABRACL_-_139350119.23-P1P2	GTGAGAGTCGGGTCAGGAGG	5	2	241	197	3	3
ABRACL_+_139349931.23-P1P2	GTACCTTCTTCAGTGCACTG	265	238	56	39	2	1
ABT1_+_26597412.23-P1P2	GACGCGTCCGACCTCGCCAT	9	200	1	0	1	0
ABT1_+_26597184.23-P1P2	GACTGACACGAGCGGCACGA	68	300	96	82	2	6
ABT1_-_26597617.23-P1P2	GGCTGGTGAATCAGTCTGTG	75	119	65	57	103	119
ABT1_-_26597263.23-P1P2	GGGAGCAAGAGCCGCTGGAA	80	241	250	193	8	6
ABT1_-_26597427.23-P1P2	GTCAGCGCCTATGGCGAGGT	3	289	2	0	110	92
ABTB1_+_127391828.23-P1P2	GCGAGCCGAACGACCTCGGG	124	2	101	80	156	169
ABTB1_+_127391831.23-P1P2	GACCCGAGCCGAACGACCTC	340	141	120	86	1	1
ABTB1_-_127392198.23-P1P2	GCCGAAGGCGCAGAAGTGGG	80	340	66	42	0	1
ABTB1_+_127391808.23-P1P2	GGGCGAAGCCGCGCACCCGG	73	2	49	53	217	242
ABTB1_+_127392221.23-P1P2	GTGACGTCCGGGCCCTACCA	103	416	108	71	145	147
ABTB2_-_34379465.23-P1P2	GGAATCCCGGGAGAACAGGG	24	281	0	8	2	2
ABTB2_-_34379521.23-P1P2	GCAGGGCGCAGCGCGAGTCC	182	3	116	106	1	1
ABTB2_-_34379146.23-P1P2	GGCCATGGGGAGCCTGCCGA	262	137	112	66	2	1
ABTB2_-_34379074.23-P1P2	GGAGTCCCCGGCCCCATACC	388	2	109	77	81	75
ABTB2_-_34379310.23-P1P2	GGGAAGGTGGCCGAGATCCG	115	148	107	62	2	5
ACAA1_-_38178575.23-P1P2	GCCAGTCCGGGAACTGACCG	222	1065	160	119	160	158
ACAA1_-_38178168.23-P1P2	GGCCGAGAGAAGCTCGTCGG	13	126	1	0	2	0
ACAA1_+_38178517.23-P1P2	GGTTGACCTGCGCAATGCAG	79	149	38	28	3	0
ACAA1_+_38178570.23-P1P2	GCGGCTGTCTGTTAACTCCG	267	499	125	108	140	152
ACAA1_+_38178488.23-P1P2	GTAGTGCTGGGCCACCTGAG	123	395	240	155	0	2
ACAA2_-_47339855.23-P1P2	GTCACCTCGGAGCAGAGCCA	15	174	116	81	3	0
ACAA2_-_47339858.23-P1P2	GCCTCGGAGCAGAGCCATGG	271	304	189	141	0	0
ACAA2_+_47339850.23-P1P2	GGACGACCCAGCAGCCGCCA	31	481	1	2	16	17
ACAA2_-_47339449.23-P1P2	GCCTGACCACCGAGGCCGAG	151	315	224	150	370	383
ACAA2_-_47339876.23-P1P2	GGCGGCTGCTGGGTCGTCGG	128	10	1	1	1	2
ACACA_-_35715847.23-P1P2	GGCCGCGTGCGGGTGAGCGG	179	3	3	2	160	185
ACACA_-_35716002.23-P1P2	GCCTGCGTGGAGGAACTGCT	5	1	126	63	129	136
ACACA_+_35715655.23-P1P2	GAGGGCTCCTCTAGGAAGGG	14	1	0	3	0	1
ACACA_-_35715992.23-P1P2	GTTCCGGAGCCCCTGCGTGG	184	420	402	291	4	3
ACACA_+_35715534.23-P1P2	GGAGAGGGAGAAGACCACGT	79	281	0	0	1	0
ACACB_+_109569160.23-P1	GGCGCCCACAGGGTGACTAA	61	1	0	2	2	0
ACACB_-_109569231.23-P1	GGTGGCTGCATCCCCAGTGA	176	557	3	1	89	93
ACACB_+_109569170.23-P1	GAGGCTGACAGGCGCCCACA	143	420	570	452	119	97
ACACB_-_109569178.23-P1	GGTTCCCTTAGTCACCCTGT	99	1	0	1	0	0
ACACB_-_109569639.23-P1	GCCACAGAGGTTCACTGGAA	9	392	127	117	2	2
ACACB_-_109592519.23-P2	GGCAAGCGCAGCGCGAAGTT	19	5	0	2	203	186
ACACB_+_109592574.23-P2	GCAGCCAGGTCGCGACCCGG	195	421	266	224	2	4
ACACB_+_109592655.23-P2	GTCCCACCGGGCTCCCGCAG	108	140	495	366	6	3
ACACB_+_109592908.23-P2	GAGGCCAGCTAGAGTTTCCA	37	1	1	0	1	1
ACACB_-_109592496.23-P2	GCGCAGGGTGCATTTCGGGA	11	120	2	0	1	0
ACAD10_-_112123907.23-P1P2	GTCGGAGCGGAAGGACGTCG	231	105	265	184	177	200
ACAD10_-_112123894.23-P1P2	GAATTTTGAGGAGGTCGGAG	51	235	50	33	151	175
ACAD10_-_112123925.23-P1P2	GGTGGAGATTGCTTGCGCTG	224	258	68	42	330	336
ACAD10_+_112124115.23-P1P2	GAACAAAACCATCCAGACTA	10	305	0	0	0	0
ACAD10_-_112124210.23-P1P2	GTCTAAGGGGCCGTAGAGAG	17	127	26	8	0	0
ACAD11_-_132379444.23-P1P2	GCTGGAGCGGGAACTTGCCC	85	85	1	0	260	273
ACAD11_+_132379379.23-P1P2	GCGCTCCACAGACTCCGCCA	145	584	207	141	412	445
ACAD11_-_132378623.23-P1P2	GCCCGCAGGCCACAGCAACG	74	369	0	3	2	2
ACAD11_-_132378633.23-P1P2	GACAGCAACGCGGCATCCAC	95	138	2	1	0	0
ACAD11_+_132378312.23-P1P2	GGTCAGTGGACGCACCCTAC	191	5	200	158	193	183
ACAD8_-_134123448.23-P1P2	GGCCAGTGCGAGCGCAACGG	119	155	192	153	181	163
ACAD8_-_134123507.23-P1P2	GCGGCGGCTATGCTGTGGAG	216	79	163	117	381	327
ACAD8_-_134123502.23-P1P2	GAGCTGCGGCGGCTATGCTG	330	728	212	138	268	322
ACAD8_+_134123511.23-P1P2	GGAGGCGCGCCCCGAAACGC	93	333	108	76	392	410
ACAD8_-_134123455.23-P1P2	GCGAGCGCAACGGAGGTCGA	242	437	191	161	193	193
ACAD9_-_128598541.23-P1P2	GGAACATCGGGCAGCATGAG	169	663	206	134	1	2
ACAD9_+_128598604.23-P1P2	GCGCAGTAGCCGCCGGTTCG	173	162	183	126	199	199
ACAD9_-_128598499.23-P1P2	GTCCCTGCGGCGCTAAGAAG	13	282	142	98	385	372
ACAD9_-_128598508.23-P1P2	GCGCTAAGAAGGGGAGACTG	100	395	186	145	2	3
ACAD9_-_128598528.23-P1P2	GGGCTGAGGCTGGGGAACAT	317	876	377	322	713	782
ACADL_-_211090095.23-P1P2	GCAGCTGAGGCGTCCACCTG	135	808	139	109	0	8
ACADL_-_211090048.23-P1P2	GGCGGCTACTCGGCGACTCG	114	5	241	176	3	4
ACADL_-_211089695.23-P1P2	GCGGCGGTCTGTTCTCGGGG	295	28	7	10	294	333
ACADL_-_211090030.23-P1P2	GGGCGACGGAGGCGACTCTG	355	26	96	52	414	410
ACADL_+_211089722.23-P1P2	GCTGGGTGCAACCAGCATCT	10	4	89	80	5	1
ACADM_+_76190432.23-P1P2	GCACTCGGACAATAATACAC	215	431	52	40	360	476
ACADM_+_76190107.23-P1P2	GCAGCGCGGAAAGAGAGCCA	201	485	172	116	550	592
ACADM_-_76190475.23-P1P2	GGCCGGAACGGGAGCCAACA	5	2	148	103	0	0
ACADM_-_76190633.23-P1P2	GTGAGGAAGGAGCCAGCCTA	236	478	280	189	182	204
ACADM_+_76190695.23-P1P2	GGTCGCCTGACGGGAGGATA	79	36	96	69	2	1
ACADS_+_121163685.23-P1P2	GCGAGCAGCGCGGCGGCCAT	335	796	700	507	198	237
ACADS_-_121163653.23-P1P2	GCGGAACAGCGCGCTCGCAG	411	645	0	2	82	98
ACADS_+_121164090.23-P1P2	GGCCAACCGAGGCTGAGGAG	98	142	289	219	630	640
ACADS_-_121163671.23-P1P2	GGCGGGAGGTCGCGAAGCCT	362	381	450	343	292	290
ACADS_-_121163657.23-P1P2	GACAGCGCGCTCGCAGCGGG	385	699	8	17	321	370
ACADSB_-_124768552.23-P1P2	GGGCCTGCGGCGAGGATGGA	13	240	97	83	160	153
ACADSB_+_124768941.23-P1P2	GGTGCGTTAGGGCATCAGGG	1	1	0	0	0	0
ACADSB_+_124768891.23-P1P2	GTCCAGAGATCCAGACTCGG	6	488	123	78	178	183
ACADSB_+_124768944.23-P1P2	GAAGGTGCGTTAGGGCATCA	85	3	92	86	2	1
ACADSB_+_124768874.23-P1P2	GGGTGGCTCTCAGGACGCAA	81	447	93	78	90	86
ACADVL_-_7123677.23-P1P2	GTGCCCTAGGGCGAAACTAG	53	256	328	264	216	223
ACADVL_-_7123639.23-P1P2	GGCTCAGTCGCCGAAAGTAG	161	245	2	0	1	1
ACADVL_-_7123283.23-P1P2	GGGGTCAGAGCTCGAGCCAG	162	377	200	146	164	201
ACADVL_-_7123665.23-P1P2	GGGCAAGCCAGGGTGCCCTA	258	10	326	253	185	192
ACADVL_-_7123221.23-P1P2	GCACTGTGGACGATGAGTCA	12	63	193	128	2	2
ACAN_+_89347139.23-P1P2	GAGCTCTAGGGCGGAGACCA	1	0	1	0	107	123
ACAN_+_89347151.23-P1P2	GCCCGGCACACATAGCTCTA	0	0	0	1	0	0
ACAN_-_89346701.23-P1P2	GCTCCCCGCCGCTCCAGAGG	4	2	91	84	193	182
ACAN_-_89347101.23-P1P2	GCGCCCGGCGAGCCAGGAAC	319	697	224	173	197	205
ACAN_+_89347148.23-P1P2	GGGCACACATAGCTCTAGGG	2	0	151	117	169	172
ACAP1_+_7240320.23-P1P2	GGAGGGAATGCCAGCTCTAG	175	828	87	88	0	4
ACAP1_-_7240242.23-P1P2	GGCGAGCCTGTGGGCCAAAG	77	253	136	123	87	100
ACAP1_+_7239956.23-P1P2	GCCCAGGAAGGGGAGATGAG	35	228	64	26	2	3
ACAP1_-_7239866.23-P1P2	GCCAGCACTGCCTGGAAGTG	17	269	90	60	1	2
ACAP1_+_7239854.23-P1P2	GGCTCTCACCCCACACTTCC	3	2	99	75	137	139
ACAP2_+_195163707.23-P1P2	GTCGCGGCTGCTATGACCAG	132	157	2	7	81	93
ACAP2_-_195163395.23-P1P2	GCTCGCAGGGTGGGAAACGG	108	183	2	1	1	1
ACAP2_-_195163362.23-P1P2	GCCCTCGGGAGGGCTCGGTG	176	15	121	90	196	209
ACAP2_-_195163352.23-P1P2	GACTTCGTCGCCCCTCGGGA	79	268	2	1	328	356
ACAP2_-_195163655.23-P1P2	GGCTGGGACGCAGACGGCTA	84	152	2	4	1	0
ACAP3_+_1243258.23-P1P2	GCGGGCGGGACGAGCGGTCC	73	508	60	37	171	181
ACAP3_+_1243337.23-P1P2	GGACGCTCCCCGGCGGTGAC	11	260	2	3	250	264
ACAP3_-_1243235.23-P1P2	GCTCACTGGCACGAGGACCG	3	128	89	75	3	1
ACAP3_-_1243221.23-P1P2	GCGGCGGCCGCGGCGCTCAC	213	9	147	117	1371	1483
ACAP3_-_1243095.23-P1P2	GACCCCGCCGCCGGGCACAA	131	555	105	72	170	212
ACAT1_+_107992310.23-P1P2	GGTCGCAGAGGGCTGAGTAT	53	379	292	223	354	385
ACAT1_+_107992321.23-P1P2	GGCACAGCCATGGTCGCAGA	7	278	42	40	1	2
ACAT1_+_107992288.23-P1P2	GCTCCACAGGCGTAGACTAG	2	117	1	0	0	0
ACAT1_-_107992733.23-P1P2	GGGCCTGAGCGGTGGGATCG	158	253	3	3	0	2
ACAT1_-_107992364.23-P1P2	GTGGCGGCACTTCTGCGCAG	292	133	160	129	2	3
ACAT2_-_160183095.23-P1P2	GCTAGCTTGCAGGCAGCGCA	16	393	88	62	85	102
ACAT2_+_160183436.23-P1P2	GCTACGCCAACCAATGGGAG	0	0	0	0	0	0
ACAT2_-_160183174.23-P1P2	GCGGCGGCGCGGACCATCAT	717	518	142	96	432	506
ACAT2_+_160183505.23-P1P2	GCTGCCGCAGGCATTACCGA	66	191	116	77	198	198
ACAT2_-_160183054.23-P1P2	GCCGCCCGCGGCAGGCCTGT	8	280	2	3	102	136
ACBD3_-_226374403.23-P1P2	GCTGCTGCACCTCCTCAGCG	240	361	448	311	271	368
ACBD3_+_226374329.23-P1P2	GGACTCGAGGTGTCCGTCGA	46	299	112	95	170	183
ACBD3_+_226374366.23-P1P2	GCAGCAGCCGGAGATGGCGG	154	410	279	250	6	5
ACBD3_-_226374411.23-P1P2	GCCTCCTCAGCGGGGACAGA	79	29	1	2	0	0
ACBD3_-_226373992.23-P1P2	GACCACAGCCCAGTATGAGT	321	130	454	332	358	315
ACBD4_-_43213072.23-P1	GTCAGTAGGAAGCCGCGGGG	161	346	171	111	191	173
ACBD4_-_43213050.23-P1	GCCGGCCCTGCTGGACCCCG	48	2	40	36	0	3
ACBD4_+_43213087.23-P1	GCGCCCACTGCCAGGACACC	154	388	2	2	2	0
ACBD4_+_43213412.23-P1	GCCCCCGGCACCATAAGCCA	0	0	0	0	0	0
ACBD4_-_43213075.23-P1	GGTAGGAAGCCGCGGGGTGG	107	132	50	42	133	122
ACBD4_+_43210408.23-P2	GAGACTGTGGCTCTCCGAGG	150	4	1	0	1	0
ACBD4_+_43210060.23-P2	GCCCTTGCGGCCAAGATCAG	0	0	0	0	0	0
ACBD4_+_43210042.23-P2	GGAGGCTCGCCCGGACTAAG	105	165	389	282	469	485
ACBD4_+_43210021.23-P2	GGAGACGGACTCACGAGCAG	71	257	211	154	3	4
ACBD4_-_43210055.23-P2	GGTCCGTCTCCCCTTAGTCC	96	115	85	52	1	2
ACBD5_+_27529701.23-P1P2	GCGGACTCCGGCGGAATGGG	327	106	48	39	180	174
ACBD5_+_27529710.23-P1P2	GACTGACAGACGGACTCCGG	89	1154	146	123	92	106
ACBD5_+_27529332.23-P1P2	GTTGGGACCGGGGCCAACAC	213	455	205	172	7	2
ACBD5_+_27529682.23-P1P2	GGGGTGTGGCTGCTCCGCCA	132	7	463	315	7	6
ACBD5_-_27529679.23-P1P2	GGGAGCCGCTCTCCCACCCT	7	158	0	1	0	0
ACBD6_-_180471707.23-P1P2	GCAACGGAACAGGAGTCGAG	192	142	53	38	164	151
ACBD6_+_180471319.23-P1P2	GTCAGGGGACGACTCCGGGG	151	374	1	4	2	1
ACBD6_-_180471532.23-P1P2	GTCGGACCCAAGCTCAGTCG	84	4	3	5	257	295
ACBD6_+_180471617.23-P1P2	GGGAGGAGACCGGGTCGACT	206	626	226	171	154	160
ACBD6_+_180471354.23-P1P2	GGGGCCATCACCGGCGACAG	361	216	330	228	434	467
ACBD7_+_15130776.23-P1P2	GAAGCGGTGGGTGCGAGAGG	60	234	2	0	0	0
ACBD7_+_15130520.23-P1P2	GCGGCGAGCCAGGGCTCCCA	69	336	157	146	7	2
ACBD7_-_15130379.23-P1P2	GACACTAAGAGAGGTCCTGG	14	283	3	4	0	1
ACBD7_-_15130397.23-P1P2	GGAGGTCCCAACGAGCGAAG	2	172	0	0	0	1
ACBD7_-_15130438.23-P1P2	GCTCCCTCTCGGAGACGGAG	6	2	198	158	179	201
ACCS_+_44088091.23-P1P2	GCAGATACCCGCACTCGATG	13	111	190	152	336	338
ACCS_-_44088090.23-P1P2	GCCCCACTTGCGGGATTCCA	388	125	50	34	165	183
ACCS_+_44088028.23-P1P2	GACCGAAACGGCCTTCTACA	18	1	0	0	0	0
ACCS_+_44088215.23-P1P2	GACAGCCCAGGTCCGAGGAA	5	2	0	2	124	149
ACCS_+_44087946.23-P1P2	GCAAGGGATTCGAGATGGAA	2	133	0	1	0	0
ACCSL_+_44069971.23-ENST00000378832.1	GGATAGGTCGCGGTTGACAA	231	237	175	136	595	764
ACCSL_-_44069930.23-ENST00000378832.1	GGCAGAGGGCCCAACTCTCT	0	0	0	0	0	0
ACCSL_-_44069582.23-ENST00000378832.1	GAGAGGCCAGTAAAGATACC	6	0	100	69	2	1
ACCSL_+_44069616.23-ENST00000378832.1	GGGCCTCTCCTCTGACCAGA	161	583	590	409	331	387
ACCSL_+_44069981.23-ENST00000378832.1	GCCCACGGATGGATAGGTCG	2	61	168	136	1	3
ACD_-_67694143.23-P1P2	GTCCCCACGGCTACACCCAG	76	118	1	0	0	0
ACD_+_67693748.23-P1P2	GCGGCAGGAGAGCGCGAGGT	136	606	96	49	353	327
ACD_+_67694124.23-P1P2	GATCCGCTGGGTGTAGCCGT	168	452	59	64	150	191
ACD_-_67693904.23-P1P2	GCCGACGTCGGACGTATCAG	7	3	0	0	0	0
ACD_-_67693957.23-P1P2	GGTCCTGTAGTACCTGACGG	79	245	1	3	1	1
ACE_-_61554428.23-P1	GGGCCGCGGCGCAGGAGAAG	145	605	1	4	4	0
ACE_+_61554448.23-P1	GCGAGGCGGCCCCCATGACG	7	133	201	134	183	165
ACE_-_61554461.23-P1	GACCGCGCACCGCGTCATGG	96	472	326	239	3	3
ACE_+_61554829.23-P1	GGCCCCGCGGCTGACTGTCG	277	255	188	150	3	4
ACE_-_61554458.23-P1	GAGCACCGCGCACCGCGTCA	92	322	198	192	4	4
ACE_-_61562443.23-P2	GCCCAAGTGGGACCATGCAG	7	161	230	153	5	3
ACE_-_61562661.23-P2	GTATGACCGGACATCCCAGG	162	346	0	0	0	0
ACE_-_61562238.23-P2	GCTCCTGCGGCCATGGGCCA	447	593	691	510	743	783
ACE_+_61562272.23-P2	GGTGCCCGTAGCAGAGCAGC	187	546	93	76	3	3
ACE_+_61562293.23-P2	GCTGGCTGGGGACCAGCAGA	185	0	0	0	0	1
ACE2_-_15619013.23-P1P2	GTACAGCAACAAGGCTGAGA	63	177	131	96	1	0
ACE2_+_15619016.23-P1P2	GGACGATGTCAAGCTCTTCC	2	1	0	0	0	0
ACE2_-_15618975.23-P1P2	GGTCTTGGCCTGTTCCTCAA	1	0	1	0	0	0
ACE2_-_15618594.23-P1P2	GACTGTGATGAGAATTATGG	1	116	1	0	1	0
ACE2_+_15619087.23-P1P2	GGAGAGAAAATCTCATGAGG	75	1	0	0	0	0
ACER1_-_6333545.23-P1P2	GTCCACCTCGGAGCTCTGAT	6	1	0	0	0	0
ACER1_+_6333110.23-P1P2	GGGTGCCCCTGAGCTAGAGG	96	264	2	4	166	179
ACER1_+_6333137.23-P1P2	GAGGCAGCTGTGGTAGGGGG	63	3	148	107	2	4
ACER1_-_6333558.23-P1P2	GTCTGATAGGCGAAGATGCT	21	298	49	43	2	1
ACER1_+_6333164.23-P1P2	GGCGATGGTGCCTTCTTGGA	90	1	1	0	0	0
ACER2_+_19409007.23-P1P2	GCTGCTGCGGAGGCAAAACG	350	143	336	270	80	90
ACER2_-_19409474.23-P1P2	GCCACGCGTCCAGGAACCAG	102	8	101	75	0	2
ACER2_+_19409376.23-P1P2	GAGCCCAGCTGTCGGGAATG	105	124	92	63	1	2
ACER2_+_19409383.23-P1P2	GGAAGATGAGCCCAGCTGTC	12	147	0	0	170	215
ACER2_+_19409248.23-P1P2	GGTCCAGCTTCCAGACGCTG	149	141	104	85	103	97
ACER3_-_76571978.23-P1P2	GCCTGGTCGCCAGCCTAACC	181	12	105	87	270	311
ACER3_-_76572003.23-P1P2	GAGTGAGCGGAGCGCCTGGG	230	820	325	268	189	206
ACER3_-_76572000.23-P1P2	GCACAGTGAGCGGAGCGCCT	12	298	0	2	202	222
ACER3_-_76572404.23-P1P2	GGAGCCCCTGCTGGACCTAA	101	799	463	352	5	7
ACER3_+_76571969.23-P1P2	GCCGCTCACTGTGCCGGGTT	13	3	3	4	2	2
ACHE_+_100493473.23-P1	GAGCCTGCGCCGGGGAACAT	145	2	2	1	314	320
ACHE_-_100493427.23-P1	GGGGGAGGGAGACTCACCTG	96	132	1	1	178	153
ACHE_-_100493486.23-P1	GGGAGGCGGCCGATGTTCCC	78	3	190	140	144	159
ACHE_-_100493122.23-P1	GCGGGTACCGCCCCAATTAG	1	194	0	0	0	0
ACHE_+_100493456.23-P1	GATCGGCCGCCTCCAGCTCC	100	207	141	106	158	181
ACHE_+_100494559.23-P2	GCTCCCACGCGGGGTCTCGG	90	1	0	0	0	0
ACHE_-_100494578.23-P2	GAGCCCCCGAGACCCCGCGT	481	797	200	149	152	215
ACHE_-_100494236.23-P2	GGGCGAGGCGCACTCCGCGG	334	272	1	4	195	194
ACHE_-_100494233.23-P2	GCTGGGCGAGGCGCACTCCG	203	478	2	5	344	346
ACHE_+_100494570.23-P2	GCGCCGGCCGCTCTCCCACG	192	2	134	91	234	273
ACIN1_+_23564314.23-P1	GAGTACCTCACGCAAGATGG	22	13	291	205	8	5
ACIN1_-_23564284.23-P1	GTCACCCGCAGCGCCTGAAG	134	12	264	181	4	3
ACIN1_-_23564262.23-P1	GTCCAGTGCGGCCTTCAGGT	139	5	3	1	141	170
ACIN1_-_23563847.23-P1	GCTCAGGCCAGCAACGCCGT	93	571	3	0	0	1
ACIN1_-_23563913.23-P1	GACAGATACAAACAAGGAGG	81	226	2	1	113	123
ACIN1_-_23540756.23-P2	GGATCAGCCGGAGACATGCA	14	262	0	1	0	2
ACIN1_-_23540730.23-P2	GCTCTATTGTATTGGCGGAG	7	0	77	55	1	3
ACIN1_-_23540292.23-P2	GAGGAAGACGAAGGGAGCTA	30	45	1	1	179	187
ACIN1_-_23540722.23-P2	GGTGGCTGGCTCTATTGTAT	12	133	2	6	94	91
ACIN1_-_23540744.23-P2	GCGGAGCGGCAGCGATCAGC	304	4	120	82	145	149
ACKR2_-_42851020.23-P1P2	GTATGAGCTGCTATTGAACA	258	560	206	154	693	770
ACKR2_-_42850976.23-P1P2	GTCCTTTCAGGATACAGTAC	75	1	96	100	1	1
ACKR2_+_42850956.23-P1P2	GTCCCGTACTGTATCCTGAA	170	105	1	1	0	2
ACKR2_-_42850992.23-P1P2	GTACGGGATCCTTTCTGGAA	160	4	212	135	173	157
ACKR2_-_42851479.23-P1P2	GGTATGACAGATAGACAGGA	12	137	7	1	635	698
ACKR3_+_237478916.23-P1	GTCCCCATGCCAAATTGGTC	125	131	0	0	1	0
ACKR3_+_237478500.23-P1	GTCCTGGCTGTGCTGTGCGC	107	683	111	83	82	81
ACKR3_-_237478610.23-P1	GGCAGCTCTGCTCGGAAAGA	211	669	4	2	3	1
ACKR3_-_237478578.23-P1	GCAGCCCGGAGGTAAGGAAA	92	293	98	59	1	1
ACKR3_+_237478950.23-P1	GAAGCAAAACAGGTAAACAG	254	744	252	186	625	649
ACKR3_-_237476505.23-P2	GGTGAGTGCGGAACAAGTCT	299	455	276	173	86	110
ACKR3_+_237476822.23-P2	GCCCGGTGGAAACACAGAGT	97	51	80	61	3	2
ACKR3_-_237476493.23-P2	GGCCCGGCCGTGCGTGAGTG	169	384	403	294	6	3
ACKR3_+_237476473.23-P2	GTCCGCACTCACGCACGGCC	224	192	3	3	175	175
ACKR3_-_237476900.23-P2	GAGGACAGGCCCCGGAGTCA	3	151	2	4	210	251
ACKR4_-_132316171.23-P1P2	GTCTGCCGACTACAACAGGT	0	0	0	0	0	0
ACKR4_-_132316167.23-P1P2	GCCTCTCTGCCGACTACAAC	0	2	0	0	0	0
ACKR4_-_132316525.23-P1P2	GTGTCTATATATCTGCCGGA	262	363	52	45	617	722
ACKR4_-_132316111.23-P1P2	GAACAAAAGTAGCTGGAGTT	73	547	269	184	2	5
ACKR4_+_132316377.23-P1P2	GAAGTTTTACCGACAAGTAA	84	0	91	77	90	97
ACLY_-_40075227.23-P1P2	GCCGGTAGCTTCCCGGGATC	62	122	2	0	208	285
ACLY_-_40075090.23-P1P2	GCGGAGGCAGGAAGCTCCTA	201	3	205	152	277	276
ACLY_+_40074807.23-P1P2	GGGCGCGCCTCACCCCTCCC	149	323	79	76	162	155
ACLY_-_40074817.23-P1P2	GCGATAGCTGTGCCCGGGAG	57	3	12	6	1796	1844
ACLY_+_40075121.23-P1P2	GCTTCGGCAGAGGTGAGCAC	191	172	297	193	2	3
ACMSD_+_135596183.23-P1P2	GGAGACCTTTGTGAAAACTG	142	259	3	5	195	191
ACMSD_-_135596200.23-P1P2	GAACTCCACAGTTTTCACAA	3	285	1	2	1	0
ACMSD_-_135596123.23-P1P2	GAATGGACCTAGACTGGGTT	137	138	3	7	0	4
ACMSD_-_135596438.23-P1P2	GGCGAGGGGGTTAAATCATT	142	256	121	72	261	282
ACMSD_-_135596354.23-P1P2	GTATTTCTGAAACTTCTCCA	52	68	286	243	178	156
ACN9_-_96747046.23-P1P2	GGTGGGGCGCTATGCCGGGG	93	416	102	83	3	1
ACN9_+_96747240.23-P1P2	GGGACACCGAGGAACCCCAA	83	218	102	93	3	1
ACN9_+_96747104.23-P1P2	GCCAGGGATTTGAGGTCCGG	199	281	321	253	156	157
ACN9_-_96747065.23-P1P2	GCGGCACGTTTCTCGAGTCC	175	341	170	133	3	3
ACN9_+_96747363.23-P1P2	GGCTCTAGTGAGAAACCCGT	233	189	4	2	1	2
ACO1_+_32384680.23-P1P2	GGCGAACCTGACCCAAGCAG	8	4	0	0	156	211
ACO1_-_32384733.23-P1P2	GAGCCCCGCCGTGCAGTCGG	141	61	50	37	367	363
ACO1_-_32385047.23-P1P2	GAGGGTGTGCGGCCAGTCCT	162	5	2	1	183	168
ACO1_-_32385064.23-P1P2	GCTGGGAGTCCTAACCCCGA	152	121	1	0	1	0
ACO1_+_32385057.23-P1P2	GGTGCGGGCCTCACACCCTC	239	376	147	112	140	188
ACO2_-_41865534.23-P1P2	GTGAGGACAAGGTGACTAGG	75	3	3	0	106	127
ACO2_+_41865228.23-P1P2	GCAGCCGCCGGCACAGTAGG	196	6	97	81	2	3
ACO2_+_41865345.23-P1P2	GCCGGGGACGCCTTGACCTA	11	131	94	64	2	0
ACO2_+_41865203.23-P1P2	GCCCGCCCCCGTGAACCCAG	122	485	136	98	0	6
ACO2_-_41865209.23-P1P2	GGAGCGAGCTCAGGGACCTC	7	152	91	85	2	2
ACOT1_-_74004062.23-P1P2	GCAGCCCGAGAGGAAGAGTT	94	2	2	2	96	98
ACOT1_-_74004076.23-P1P2	GGAGTTGGGCAGAGTTGCAG	316	292	129	99	135	155
ACOT1_+_74004100.23-P1P2	GAGCAGGAACCCAAATAATC	369	492	264	201	198	197
ACOT1_+_74003843.23-P1P2	GGCTTGCTGGCTCGCGGAAT	177	291	266	209	346	417
ACOT1_+_74003818.23-P1P2	GGGCCAGGACTGGTTCGTCC	514	428	678	498	8	9
ACOT11_-_55013950.23-P1	GGTGACCAGCTTGTGTCTCT	182	293	196	131	4	7
ACOT11_+_55013888.23-P1	GGACTCCAAATGAAGCCTGT	167	586	57	37	227	216
ACOT11_+_55013970.23-P1	GTCTGGATCATCGCGCCGGG	60	5	63	63	443	463
ACOT11_+_55013964.23-P1	GTCATCGCGCCGGGTGGCCG	115	4	209	157	2	4
ACOT11_-_55014234.23-P1	GGGGCTGTCAGATCCCCCAC	10	6	1	2	195	215
ACOT11_+_55007947.23-P2	GCTGCGGGCAGGCTGAAGGG	106	144	216	127	3	6
ACOT11_-_55008004.23-P2	GCTGGGCTCGGGGACCTCGG	173	6	88	63	2	1
ACOT11_-_55008376.23-P2	GTGGCTCCGGAGAAGACCTG	157	441	212	172	4	4
ACOT11_+_55007963.23-P2	GAGCCAGAGGCGGGAAGCTG	134	292	2	2	199	211
ACOT11_+_55008406.23-P2	GTCCGCAAATGAGTCAGCAG	213	573	52	28	177	186
ACOT12_+_80689672.23-P1P2	GCCTGCGCAGCCAGGGATAG	102	260	2	5	328	365
ACOT12_-_80689574.23-P1P2	GAACCCCGCAGAAGCTCTCT	77	196	103	73	287	316
ACOT12_+_80689929.23-P1P2	GAGCGCTCTCGCCCTGGCCA	172	121	113	75	381	435
ACOT12_+_80689628.23-P1P2	GTGGGCATGGCCGAGACCGG	468	320	312	227	3	8
ACOT12_-_80689897.23-P1P2	GGTGCGCCGGCTGGATGGCT	322	12	54	43	296	335
ACOT13_-_24667371.23-P1P2	GCGGCCTCTTGCGCTCCTAG	156	239	448	328	160	171
ACOT13_+_24667341.23-P1P2	GGCGCAAGAGGCCGGGAGTC	87	271	1	2	1	2
ACOT13_-_24667329.23-P1P2	GAGCAAATCGCGGACCACCG	232	883	837	636	406	434
ACOT13_-_24667473.23-P1P2	GGTTCTTGCGCAAAGCCCAA	9	269	114	82	1	3
ACOT13_-_24667386.23-P1P2	GCTAGGGGCGGAGAAGGGTG	120	2	0	0	1	1
ACOT2_+_74035740.23-P1P2	GTCAGAAGCTTGCTGGCCTG	195	314	131	63	66	58
ACOT2_-_74036051.23-P1P2	GAGCGTCCCGGCTGTACCAA	290	115	75	68	1	2
ACOT2_+_74035970.23-P1P2	GCCTGAGAACAACTGAATGG	74	269	0	0	0	1
ACOT2_-_74036501.23-P1P2	GGCGGCTGCTGTGCCAGACG	30	134	106	78	910	880
ACOT2_+_74036024.23-P1P2	GGTACAGCCGGGACGCTCGA	25	1	305	219	462	477
ACOT4_+_74058647.23-P1P2	GTGACATCTTGGAGCCGGAG	14	1	0	0	0	1
ACOT4_+_74058635.23-P1P2	GGCCGGAGCGGGGAATTCAA	96	267	2	2	180	198
ACOT4_-_74059268.23-P1P2	GGCCACTCTACCAAAATAGA	146	12	574	476	524	576
ACOT4_+_74058910.23-P1P2	GAAAGGCTTCTCGGGTTCCA	146	360	340	265	5	3
ACOT4_+_74058918.23-P1P2	GAGCGCCAAAAAGGCTTCTC	8	160	63	35	2	1
ACOT6_-_74078059.23-P1P2	GCCTTCCTGCCACAAACCAT	87	186	325	202	266	281
ACOT6_+_74077704.23-P1P2	GACAGAAGCCTAAGAATCAT	248	149	67	59	199	220
ACOT6_-_74077984.23-P1P2	GGTTGGGTTTGGCCAAAGAG	188	577	203	138	134	146
ACOT6_+_74078053.23-P1P2	GCTTTTTTAGAAGGAACCTA	162	118	64	57	167	163
ACOT6_+_74077926.23-P1P2	GAGCTGGGAACATAGCAGGG	77	223	213	155	188	201
ACOT7_-_6453406.23-P1P2	GGCGGCGGGCGGCTGCAGAA	38	67	191	162	2	3
ACOT7_-_6453369.23-P1P2	GGTCTGGGCCCGACATGCTG	385	286	213	144	351	376
ACOT7_+_6453356.23-P1P2	GGCCGCAGCCCCCAGCATGT	20	4	196	146	87	103
ACOT7_-_6453388.23-P1P2	GGGGGCTGCGGCGGCGGATG	17	249	295	233	4	3
ACOT7_-_6453334.23-P1P2	GTACCGGCAGATCTGGATGG	431	82	4	1	193	183
ACOT8_-_44486001.23-P1P2	GACCCGCTCCGCGGAAGACG	114	357	603	443	363	365
ACOT8_+_44486016.23-P1P2	GGCAATCTGCCGGAAGAGTC	20	1	92	71	2	3
ACOT8_-_44485992.23-P1P2	GGCCCTGCACACCCGCTCCG	137	294	97	72	1	2
ACOT8_-_44485597.23-P1P2	GCTGCCGAGCAGGGTCTCTC	82	1	0	1	0	0
ACOT8_+_44485553.23-P1P2	GCTGCCCTAAGCCTTCACGG	185	138	215	158	1	3
ACOT9_-_23761316.23-P1P2	GGGCCCCGCGCGCTAGTCGG	98	139	59	39	1	2
ACOT9_+_23761360.23-P1P2	GCCCGGGCTGTCCTCAGCAA	76	400	92	76	204	199
ACOT9_+_23761133.23-P1P2	GGAAGAAGTGGGCCACGCAT	542	351	341	238	347	375
ACOT9_+_23761350.23-P1P2	GCCTCAGCAAGGGCGCGGTC	17	353	2	3	2	0
ACOT9_-_23761394.23-P1P2	GCAGCCCGGGAGCCGGACAG	206	321	0	6	0	0
ACOX1_+_73975227.23-P1P2	GCTGCCTCCTAGGGTCCGGC	14	384	0	1	2	1
ACOX1_-_73975169.23-P1P2	GGTTCATGGCGACGACCAGC	181	251	3	5	370	368
ACOX1_-_73975196.23-P1P2	GAAGTAAGCACCGACCGAGG	82	5	124	95	3	0
ACOX1_-_73975245.23-P1P2	GGCGCCGGCCGGACCCTAGG	139	425	53	36	1	3
ACOX1_-_73975193.23-P1P2	GGCGAAGTAAGCACCGACCG	97	208	0	2	211	213
ACOX2_+_58522893.23-P1	GAGGCTGCGGCCTACAGCCG	160	352	70	42	214	220
ACOX2_+_58522860.23-P1	GCGGCCTACAGTGCGGACAC	79	1	233	178	195	220
ACOX2_+_58522520.23-P1	GGGAGGACAGGGAATGCCGG	23	270	214	140	7	1
ACOX2_+_58522888.23-P1	GGCGGCCTACAGCCGGGGAG	263	607	211	153	309	299
ACOX2_+_58522852.23-P1	GAGTGCGGACACAGGACAGA	122	463	755	548	390	408
ACOX2_-_58512043.23-P2	GTGGTGGCCTAGAAGTGGAT	204	280	312	226	5	5
ACOX2_-_58512435.23-P2	GTTAGGGGGCCTCCACCATA	143	416	491	355	547	553
ACOX2_+_58512428.23-P2	GTGCACAGGGTTGGTCCCTA	598	279	257	196	92	88
ACOX2_-_58512038.23-P2	GGAGGATGGTGGCCTAGAAG	178	4	378	267	163	176
ACOX2_+_58512441.23-P2	GGCTCAGTAAGTGGTGCACA	241	158	303	215	332	322
ACOX3_-_8430129.23-P1	GCGCGACCGACTCGGAGTAC	259	177	353	236	5	13
ACOX3_-_8430094.23-P1	GTCACCCAGCAGGCGCTCAG	165	4	109	82	2	1
ACOX3_+_8430113.23-P1	GTAGTCCCAGTACTCCGAGT	111	275	184	138	2	4
ACOX3_+_8430140.23-P1	GCAGAGACAGCTGCGCTGTG	83	143	323	267	366	408
ACOX3_-_8430121.23-P1	GTGTCGGCCCGCGACCGACT	285	645	234	156	140	141
ACOX3_-_8442435.23-P2	GAGCAGGAAAGGATCTCCAG	55	140	121	96	159	186
ACOX3_+_8442373.23-P2	GGTTGAACTGTGGAGTGTGT	400	190	199	125	143	158
ACOX3_+_8442383.23-P2	GCCTGGCAGGGGTTGAACTG	94	125	56	33	1	0
ACOX3_-_8442419.23-P2	GTGCCAGGGAAACCAAAAGC	9	197	2	3	102	128
ACOX3_+_8442467.23-P2	GCGGCGCGTTGACGTCATGG	155	2	148	123	2	2
ACOXL_+_111490271.23-P1P2	GGAAGTCGCCGTCCAGGTAG	248	804	6	10	600	678
ACOXL_+_111490595.23-P1P2	GTGCACCCGACTCTTCGTGG	130	114	78	93	1	3
ACOXL_+_111490547.23-P1P2	GCTCAGGGGGCCGAAGAGGT	91	141	66	73	353	387
ACOXL_+_111490560.23-P1P2	GGGAGAGGGCACCTCTCAGG	216	284	87	78	362	373
ACOXL_-_111490612.23-P1P2	GCCCTCCCCCACGAAGAGTC	80	379	127	113	3	3
ACP1_-_264970.23-P1P2	GTCTGCGCGCGGGAAGATGG	287	152	1	2	3	0
ACP1_-_264967.23-P1P2	GGCCTCTGCGCGCGGGAAGA	6	258	174	141	147	154
ACP1_-_265107.23-P1P2	GCGGCCTAGGAACCATGAGG	84	1	0	3	53	60
ACP1_+_265303.23-P1P2	GCCATTGGAGGGGAACGAGA	4	1	0	0	0	0
ACP1_+_264980.23-P1P2	GCACACAAACAGCACGGACT	296	210	185	117	679	739
ACP2_+_47270320.23-P1P2	GTGATGGCGGGCAAGCGGTC	94	380	3	4	181	195
ACP2_+_47270332.23-P1P2	GAGATTACAACGGTGATGGC	59	0	0	0	0	0
ACP2_-_47269958.23-P1P2	GTATGTGGTGGGGACAACTG	7	149	2	1	167	190
ACP2_-_47269915.23-P1P2	GGCCAAGGTACAGGTAGGAA	128	1	258	192	3	3
ACP2_-_47270385.23-P1P2	GCAAGCTGGAACCCGCTGGG	161	87	249	203	4	3
ACP5_-_11688437.23-P1	GGACACAGGCCAGTCACCGG	395	144	2	4	205	223
ACP5_-_11688455.23-P1	GGAGGCTCTGAGAGGCTGGT	5	342	3	4	1	3
ACP5_-_11688086.23-P1	GTGGCACCATCAGCCAGGGA	87	1	211	146	568	626
ACP5_-_11688414.23-P1	GTGCCCAGCACTCACCCAGG	210	150	412	378	552	608
ACP5_+_11688472.23-P1	GGGAATAAAGGCTCAGGGAC	1	269	1	0	100	100
ACP5_-_11689356.23-P2	GACGGGACCGCAGCCTGGGA	139	267	92	71	4	4
ACP5_-_11689771.23-P2	GGCCGATCCGCCCTGCTCGA	208	324	303	221	169	180
ACP5_-_11689727.23-P2	GCAGGCGATCGCACTCCTGG	284	415	118	82	78	84
ACP5_-_11689724.23-P2	GCCGCAGGCGATCGCACTCC	350	296	102	73	1	3
ACP5_-_11689744.23-P2	GGGCGGCCCCAGCTTTAAGC	3	0	93	74	0	1
ACP6_-_147142356.23-P1P2	GAGACCCCGAGTGGGAACGG	103	142	94	65	1	0
ACP6_-_147142348.23-P1P2	GCCTGAGGGAGACCCCGAGT	7	232	1	1	0	0
ACP6_-_147142393.23-P1P2	GGCAGCAGCGAAGAGTCCCT	169	341	209	151	158	157
ACP6_+_147142159.23-P1P2	GGGCCTACCACCATGATCAC	1	0	50	36	1	0
ACP6_+_147141956.23-P1P2	GCTCAAGCCGCTCCCGCTGG	240	716	107	94	130	138
ACPL2_-_140950647.23-P1P2	GGGCCCCGCGAGCTCCCCGG	170	4	1	2	150	175
ACPL2_+_140950963.23-P1P2	GGCGCAAGTCCTAGGCTCAG	0	0	0	0	0	0
ACPL2_+_140950942.23-P1P2	GGCGAGCGCGGGGATAAAGG	165	248	272	194	5	4
ACPL2_+_140951037.23-P1P2	GCTGGGAGAAGGGGGCTATG	2	1	119	92	1	2
ACPL2_+_140951203.23-P1P2	GAATCTCGGCTGGAATCCAG	197	563	280	213	3	4
ACPP_+_132036338.23-P1P2	GAAACAAGAAGCCAAGGCTA	68	1	1	1	0	1
ACPP_+_132036293.23-P1P2	GGGGTGCAGCTCTCATGTTG	104	197	200	136	151	136
ACPP_+_132036703.23-P1P2	GGACTGGTGTGGCTGTCAAA	1	245	2	1	0	0
ACPP_+_132036268.23-P1P2	GGCTGTTTCTGGCAGGAGTT	8	160	94	73	21	16
ACPP_+_132036504.23-P1P2	GGTCTCTGGGAAACAATCCA	107	2	0	0	0	0
ACPT_+_51294074.23-ENST00000270593.1	GACTCAGGAAGGCCTCGTAG	94	127	0	1	0	0
ACPT_-_51294122.23-ENST00000270593.1	GGTACCGGCGGGAGGAGGTA	255	131	0	4	0	1
ACPT_+_51293697.23-ENST00000270593.1	GCAGCAGGAGAGGTCCAGCA	284	286	82	71	92	105
ACPT_+_51293761.23-ENST00000270593.1	GCCAGAGCCACGAACACCAG	234	305	247	190	219	240
ACPT_-_51293910.23-ENST00000270593.1	GCCCATGGACCCACACAAGG	188	464	223	159	4	2
ACR_+_51177099.23-P1P2	GAGTGAGAGAGCCTACTGGG	95	7	4	8	164	171
ACR_-_51176666.23-P1P2	GCCAGGCAGTGCCAGGAGTA	20	143	1	0	181	200
ACR_+_51177061.23-P1P2	GGTGAAGCGATGATATCCTG	95	24	1	7	274	282
ACR_-_51176829.23-P1P2	GTCCAGGGCTAGGGAAAAGG	19	7	1	3	1	0
ACR_-_51176714.23-P1P2	GCTGGTCTTGGCAGTGTCCG	166	257	0	0	1	1
ACRBP_+_6756572.23-P1P2	GCTGCGGCTTGGCCCGTTAG	460	509	1	4	4	1
ACRBP_+_6756569.23-P1P2	GCGGCTTGGCCCGTTAGAGG	73	182	108	57	629	632
ACRBP_+_6756555.23-P1P2	GAGAGGCGGCTTGTGTCCAC	235	453	201	162	172	160
ACRBP_-_6756126.23-P1P2	GGAGAGAGGGCTGCCTGGAG	54	367	65	65	610	583
ACRBP_-_6756147.23-P1P2	GGAGGCCTGAGTCGAATCCT	7	96	0	0	0	0
ACRC_-_70798376.23-P1P2	GAGAGGCTGCAACACCAGGT	8	86	0	2	1	1
ACRC_-_70797923.23-P1P2	GGGTCTGGACAATTCAAGTA	2	1	180	137	141	173
ACRC_-_70798784.23-P1P2	GAGAGAAGTAGGGGCACCAG	191	468	111	76	1	2
ACRC_-_70798359.23-P1P2	GCTGCTGCCGGCCACGCCAG	206	153	366	289	7	5
ACRC_-_70798717.23-P1P2	GCGTCATTGCAGATAGTGGG	3	0	1	0	0	0
ACRV1_+_125550697.23-P1P2	GGAAGCTGTGGCCCACACTG	223	325	236	172	185	196
ACRV1_+_125550420.23-P1P2	GTACAGTCAGAGGGTCCCAC	298	145	3	3	1	4
ACRV1_-_125550324.23-P1P2	GGGTGGGACAAACCTTCATT	253	422	320	237	419	440
ACRV1_-_125550695.23-P1P2	GTCTGGATTTAGGAAAAGAG	181	576	126	111	161	178
ACRV1_+_125550253.23-P1P2	GTAATGTGCCAAGGAAAGAT	211	300	45	35	3	3
ACSBG1_+_78526846.23-P1P2	GTGTCTTCAGTGGAAGCCCG	140	146	102	75	144	164
ACSBG1_-_78526810.23-P1P2	GCATGCTGGGGTCCCCGTGT	467	246	248	171	4	4
ACSBG1_+_78526814.23-P1P2	GGCAATTCTGGAGCTGGATA	160	84	45	33	0	0
ACSBG1_+_78526472.23-P1P2	GATCCCAGGGGTATGAGCTG	3	305	1	4	239	278
ACSBG1_+_78526497.23-P1P2	GAAAGGCTCATCAAAGAATG	2	65	2	0	224	242
ACSBG2_-_6135684.23-P1P2	GCGTTCTGGAAGGTTGAATG	143	255	213	174	2	3
ACSBG2_+_6135737.23-P1P2	GCTCCGTCCAGCCAGGATGA	195	3	299	227	188	206
ACSBG2_-_6135704.23-P1P2	GGGTAGAAGGCCTGTTGTGG	136	417	258	198	3	5
ACSBG2_-_6135670.23-P1P2	GTGGCTGGGATGGAACGTTC	83	136	2	1	0	2
ACSBG2_-_6135770.23-P1P2	GCTGGACGGAGAGGGTGACG	62	285	197	152	4	2
ACSF2_-_48503625.23-P1P2	GCGCAGGGCAAAGCGAGCCA	24	528	214	160	182	189
ACSF2_-_48503638.23-P1P2	GGAGCCATGGCTGTCTACGT	102	232	152	118	166	187
ACSF2_+_48503830.23-P1P2	GGTGCACTCGTCCAGAGGTG	339	444	229	179	372	390
ACSF2_-_48503858.23-P1P2	GTCTGGACGAGTGCACTGGG	21	130	1	0	0	0
ACSF2_+_48503620.23-P1P2	GATCCCGACGTAGACAGCCA	256	299	111	86	440	442
ACSF3_+_89160267.23-P1P2	GAGTCGGGCCGGACCAGTTC	98	8	329	245	308	307
ACSF3_-_89160263.23-P1P2	GGCCGCGCCGGGGAAGCTGT	248	264	130	96	1	2
ACSF3_+_89160393.23-P1P2	GGCCGCCCGCACCTACGAGA	19	143	91	67	336	362
ACSF3_-_89160302.23-P1P2	GGCCCGACTCACGACCCCGC	258	300	286	220	1	4
ACSF3_+_89160580.23-P1P2	GGCTCCCCACCGGACACGAG	103	6	0	0	1	1
ACSL1_-_185746686.23-P1P2	GCGGACGAGGGCAACGTCAG	92	133	56	36	203	206
ACSL1_+_185747071.23-P1P2	GCGGAGCGGCCGGTCCACGG	137	323	173	165	1	0
ACSL1_+_185747085.23-P1P2	GGTGACAGCCGGCGGCGGAG	73	419	350	257	2	2
ACSL1_+_185746700.23-P1P2	GCCGCGCTTCGGCTGGGAGG	217	3	98	64	166	182
ACSL1_+_185747074.23-P1P2	GCGGCGGAGCGGCCGGTCCA	367	4	120	79	3	1
ACSL3_-_223725834.23-P1P2	GGACGAGGAGGCGTTGGACG	7	378	0	0	4	1
ACSL3_+_223725692.23-P1P2	GACTCGTTGCCTATGCAGAG	1	1	0	2	100	83
ACSL3_-_223726162.23-P1P2	GGAGCAGCGGCGAGCAGGGT	145	671	115	86	285	284
ACSL3_-_223725802.23-P1P2	GGACACTGCAGTTGTCTACG	4	0	0	2	0	1
ACSL3_+_223726215.23-P1P2	GTGCAGCTCCCGGCTCGCGT	246	395	293	173	2	10
ACSL4_-_108976456.23-P1P2	GACCGCGTGCCCGCTAGCGC	642	832	532	371	195	234
ACSL4_+_108976382.23-P1P2	GCCGGCCGGCTGCGAAGACG	250	429	119	78	119	144
ACSL4_-_108976106.23-P1P2	GTGCGGTGAGCGGCAGGAAG	91	143	107	78	345	357
ACSL4_-_108976096.23-P1P2	GGCCCTCGGGATGCGGTGAG	155	335	121	98	2	1
ACSL4_-_108976463.23-P1P2	GGCCCGCTAGCGCTGGGACG	73	166	96	65	174	194
ACSL5_-_114136040.23-P1	GTCAGAGCAGGGCAGAACTG	138	287	201	135	2	4
ACSL5_+_114136352.23-P1	GGGCATGACCGAGACCAGGA	239	881	558	444	199	209
ACSL5_+_114136372.23-P1	GCTCCTGACACAGGGTCTGA	86	143	101	87	1	2
ACSL5_-_114136013.23-P1	GGCCTGACATGGCCTGACTC	74	138	57	58	0	1
ACSL5_-_114136407.23-P1	GGTCAGGAGGAGCAACGGGA	122	138	207	150	165	183
ACSL5_-_114133956.23-P2	GGAGTAGAAGTGCCTGAATG	11	119	0	1	93	78
ACSL5_-_114134322.23-P2	GGCACACCAAGCCAGAATGT	101	1	65	33	1	1
ACSL5_-_114133923.23-P2	GGTGTGTCCCAGTCAGTCCT	127	525	93	68	173	198
ACSL5_-_114133986.23-P2	GCAATACAGCCAGCTGTGAG	66	218	164	124	2	3
ACSL5_-_114134410.23-P2	GGAGGGCAGAGAGTCCCATT	203	283	386	296	355	357
ACSL6_-_131347437.23-P1	GCGGCTCAAGGGGGAGGGCG	96	18	80	74	21	38
ACSL6_-_131347379.23-P1	GATTTTTAGCCCCCGCCCTC	56	457	1	7	133	166
ACSL6_+_131347320.23-P1	GGGCGGCGCGGCTACTGCTG	265	146	92	68	0	1
ACSL6_+_131346969.23-P1	GGTCTGCGGAGGGAGATATA	103	117	322	244	292	284
ACSL6_+_131347346.23-P1	GGGCTAAAAATACCCGGCAG	114	2	331	240	213	254
ACSL6_-_131310249.23-P2	GTGTGTCCATGGGTAAGACA	221	2	0	5	0	1
ACSL6_-_131310298.23-P2	GGCTCCCAGGAGGGACAAGT	166	147	1298	978	18	17
ACSL6_-_131310682.23-P2	GTTCTGCAGGCGACGGGCAT	86	88	103	79	1	1
ACSL6_-_131310302.23-P2	GCCAGGAGGGACAAGTGGGG	55	0	0	0	1	0
ACSL6_+_131310427.23-P2	GTAAGGCCCTGGCATCAGGG	150	6	127	65	195	219
ACSM1_-_20687076.23-P1P2	GTAGCCCTGGAAGACAGCCA	20	308	1	1	218	232
ACSM1_+_20687058.23-P1P2	GATGCCCTGGCTGTCTTCCA	100	108	123	78	1	0
ACSM1_+_20686984.23-P1P2	GGCCATCCATCACTAAAAGA	77	126	193	150	2	5
ACSM1_-_20687024.23-P1P2	GGGCTGACCAATGGCACTAT	26	436	184	136	94	119
ACSM1_-_20687521.23-P1P2	GAGGGAGGGTGTCTCAGGTC	88	111	219	153	5	2
ACSM2A_-_20463283.23-P1P2	GAGAGAAGGATGAATCTCAG	230	284	290	223	257	272
ACSM2A_-_20463214.23-P1P2	GCAGCAACAGGGAGAGACGA	120	314	193	118	379	433
ACSM2A_-_20463169.23-P1P2	GAGTCTTAGGAGGAAACACT	311	438	351	257	381	371
ACSM2A_-_20462957.23-P1P2	GAGCTGCTGGCTGGAGAGGA	182	346	140	88	299	326
ACSM2A_-_20462920.23-P1P2	GGTTACTGTGCTCTCTTCCA	4	3	0	0	0	0
ACSM2B_+_20587247.23-P1P2	GAGAGAAGGATGAATCCCAG	150	121	1	1	183	173
ACSM2B_+_20587244.23-P1P2	GGAAGGATGAATCCCAGAGG	213	21	205	180	3	5
ACSM2B_+_20587316.23-P1P2	GCAGCAACAGGGAGAGACGA	0	0	0	0	0	0
ACSM2B_+_20587573.23-P1P2	GAGCTGCTGGCTGGAGAGGA	0	0	0	0	0	0
ACSM2B_+_20587361.23-P1P2	GAGTCTTAGGAGGAAACACT	0	0	0	0	0	0
ACSM3_+_20775331.23-P1P2	GCGTGGCAGTCTAAAGAAGA	293	231	155	97	3	2
ACSM3_+_20775412.23-P1P2	GCCAACACAGATGGAGATTA	59	143	146	128	178	209
ACSM3_-_20775380.23-P1P2	GAAGCAGATGTGAGAACTCA	240	365	146	134	206	213
ACSM3_+_20775307.23-P1P2	GGAGCAGTCTGACAATCCGG	333	575	133	85	154	177
ACSM3_-_20775771.23-P1P2	GTTAATTGAACCAGATGCGG	145	260	93	77	148	183
ACSM4_+_7457345.23-ENST00000399422.4	GTCTGTGAGGAACGACCATG	20	50	124	60	2	0
ACSM4_+_7457340.23-ENST00000399422.4	GGAGGAACGACCATGGGGAT	99	139	101	74	2	3
ACSM4_+_7457164.23-ENST00000399422.4	GTGGAAGACTGAGAGATAAG	321	443	114	73	165	224
ACSM4_+_7457146.23-ENST00000399422.4	GGGGGACACCAAGCATCTAC	88	1	0	0	0	0
ACSM4_+_7456947.23-ENST00000399422.4	GCCAGATGAATCTAAATGTC	133	5	4	3	148	181
ACSM5_-_20421144.23-P1P2	GAGGTGGCTGAGGAATCCAG	424	159	435	338	188	204
ACSM5_-_20421270.23-P1P2	GGGAGAGGTGGGTCAGAGAA	182	133	111	65	4	2
ACSM5_-_20421315.23-P1P2	GGGCCTGGTGGCCACTGCAG	284	432	193	181	408	442
ACSM5_-_20420881.23-P1P2	GTGGGGCTGAAGTTCCCTGT	178	280	164	121	312	313
ACSM5_-_20421170.23-P1P2	GAGACTGAGGAAAAGGACTG	378	10	183	132	413	431
ACSS1_+_25038767.23-P1P2	GGGCGTGAGGCACCCACTCT	0	3	0	0	0	0
ACSS1_+_25038329.23-P1P2	GACTCGGAGCCTCTCGCCAG	108	154	100	60	424	435
ACSS1_+_25038734.23-P1P2	GCTCAGGTAGCCTGCCTAGA	3	71	109	75	0	2
ACSS1_-_25038359.23-P1P2	GAGAGGCTCCGAGTCCCCTC	146	493	66	52	1	4
ACSS1_-_25038372.23-P1P2	GCCCCTCGGGACCCAAGAGT	55	394	1	1	79	89
ACSS2_-_33464420.23-P1P2	GGCACCCGCCGCGACCGCAA	410	398	451	335	194	205
ACSS2_-_33464808.23-P1P2	GGAGGAGACGAGGGTTCCAT	8	3	81	83	63	94
ACSS2_-_33464423.23-P1P2	GCCCGCCGCGACCGCAAAGG	133	143	181	155	255	302
ACSS2_-_33464453.23-P1P2	GCTAGGAACTTGACGTGATG	2	467	0	0	0	0
ACSS2_+_33464457.23-P1P2	GCGCTCCGGACCCGCTCCTC	246	155	311	214	158	167
ACSS3_-_81471913.23-P1P2	GGGAGGAGATGAAACCGTCT	213	122	97	77	181	200
ACSS3_-_81471886.23-P1P2	GTCGCACACTCGGGGACCGC	177	5	49	48	1	0
ACSS3_-_81472068.23-P1P2	GGATGCAGGGCACTGTCCTC	132	7	197	164	91	91
ACSS3_+_81471956.23-P1P2	GCCGGAGAGGACCCAGGCAA	98	141	121	91	396	424
ACSS3_-_81472074.23-P1P2	GGGGCACTGTCCTCCGGCAG	82	391	63	38	248	249
ACTA1_+_229569744.23-P1	GGTAGCTACCCGCCCAGGTA	6	257	48	42	0	0
ACTA1_-_229569839.23-P1	GCACTTGGCGCTGTCCGCTG	339	546	50	42	625	710
ACTA1_-_229569627.23-P1	GGCGTGTGGCTCCGGAGACG	12	5	87	59	1	1
ACTA1_-_229569824.23-P1	GGGGGAAGCGAGGCTTCACT	6	280	60	40	1	2
ACTA1_-_229569754.23-P1	GCCCAACTCCTGCCCTACCT	192	316	368	273	8	7
ACTA1_-_229568723.23-P2	GGCCGGCTCCCTCTGCGGAG	231	466	8	7	73	81
ACTA1_-_229568745.23-P2	GCAGCCTGACCTGGTGTCGG	396	287	292	211	154	180
ACTA1_+_229568301.23-P2	GACGCCTCCGGCAGGACCAC	108	552	118	80	2	2
ACTA1_-_229568779.23-P2	GGACGGGAACACGGCCCTAG	257	413	1	1	2	0
ACTA1_-_229568328.23-P2	GGTCCTGCCGGAGGCGTAGA	209	690	466	276	10	3
ACTA2_+_90712479.23-P1	GCAAGCACTGTCAGGGTAAG	130	218	0	0	1	0
ACTA2_-_90712506.23-P1	GACCCTGACAGTGCTTGGCT	158	467	89	70	0	4
ACTA2_+_90712443.23-P1	GTGTGACTTATAGATTCCAG	104	497	197	130	3	3
ACTA2_-_90712449.23-P1	GGGGTAATTAAAAGAGCCAC	120	3	4	2	1	1
ACTA2_+_90712275.23-P1	GTAGTTTGGTATGATGGAAG	5	248	1	0	145	133
ACTA2_+_90751072.23-P2	GCCTTTGGCTTGGCTTGTCA	414	276	95	67	283	288
ACTA2_+_90750694.23-P2	GTATCCCCGGGACTAAGACG	195	854	229	156	55	54
ACTA2_+_90750678.23-P2	GACGGGGTAAGCCTCCACCC	163	148	2	2	205	185
ACTA2_-_90751052.23-P2	GGGGGACCCCGGTTGGAGAG	6	281	121	73	2	1
ACTA2_-_90751066.23-P2	GGAGAGAGGAGCGGAACTCC	150	227	2	1	3	2
ACTB_-_5570191.23-P1P2	GACGGGCGGCGGATCGGCAA	243	227	389	307	5	4
ACTB_+_5570130.23-P1P2	GAAGCCCGGCCAGCCGACCG	404	640	80	50	236	221
ACTB_+_5569721.23-P1P2	GGCGTGCGCGCTGGGACTCA	248	237	180	142	149	181
ACTB_-_5570006.23-P1P2	GCCCATCTCCGGAGGCCCAG	79	127	151	115	2	5
ACTB_-_5568781.23-P1P2	GCGGCCACCAGAAGAGGTAG	3	0	61	33	0	1
ACTBL2_-_56778661.23-P1P2	GGAGGCTGCACCGGGACCAC	286	487	328	263	401	387
ACTBL2_+_56778359.23-P1P2	GGACTGCTACGTGGGAGATG	270	283	209	121	328	342
ACTBL2_-_56778219.23-P1P2	GGTTCAGGGGTGCCTCGGTG	199	396	126	97	136	178
ACTBL2_+_56778273.23-P1P2	GGGACGATATGGAAAAGATC	83	344	236	182	2	4
ACTBL2_+_56778209.23-P1P2	GCATCCCATCCTCCTCACCG	505	177	99	91	1	7
ACTC1_-_35087711.23-P1P2	GCCGGGCGCTGACTCACCGT	126	399	2	4	135	172
ACTC1_-_35087685.23-P1P2	GACCAGGCGAGGAGTGAACG	104	1063	249	161	2	2
ACTC1_-_35087222.23-P1P2	GGAAGCCGCGGAGGAGACTG	215	141	216	161	175	180
ACTC1_+_35087479.23-P1P2	GTCCTCGCAGGACCTCGCAG	11	155	25	26	2	1
ACTC1_-_35087295.23-P1P2	GTAGGGTGCCAGGTGCAAGG	135	107	0	2	0	0
ACTG1_-_79479777.23-P1P2	GCACCGGCAGAGAAACGCGA	231	139	145	124	189	206
ACTG1_-_79479816.23-P1P2	GAGAGTGCGAGAGCTGGCAG	185	214	97	73	98	94
ACTG1_-_79479785.23-P1P2	GGAGAAACGCGACGGCGGAG	68	167	1	2	1	0
ACTG1_-_79479780.23-P1P2	GCGGCAGAGAAACGCGACGG	116	448	103	83	54	74
ACTG1_-_79479746.23-P1P2	GACGTCCAGCTCAGGCCCCG	70	255	545	350	186	223
ACTG2_+_74120202.23-P1	GGGCAGCCCCGGAAAGGAAG	104	162	4	1	394	428
ACTG2_-_74120192.23-P1	GACCCTCGGTAAGTACTGTA	252	249	316	278	525	582
ACTG2_+_74120172.23-P1	GGCCGTACAGTACTTACCGA	25	118	323	214	141	131
ACTG2_+_74120163.23-P1	GTACTTACCGAGGGTATGAG	140	261	1	1	1	0
ACTG2_-_74120376.23-P1	GCTGGCCATGGGACATCCTG	15	389	1	0	189	175
ACTG2_-_74128769.23-P2	GGTGTGTGCACGCCAGGTGT	11	3	268	194	483	538
ACTG2_+_74128598.23-P2	GGTGCAGCGCTTACTCCTAG	98	0	90	76	1	0
ACTG2_+_74128454.23-P2	GTTGTCACACACGAGCGCGG	98	303	106	74	4	0
ACTG2_-_74128450.23-P2	GACACACACCATGTGTGAAG	115	271	2	1	0	0
ACTG2_-_74128624.23-P2	GAGGAGTAAGCGCTGCACTG	16	273	104	83	3	3
ACTL10_+_32254796.23-P1P2	GCCTCCCGGCCTCTGTCCTA	170	163	291	244	8	7
ACTL10_-_32254809.23-P1P2	GGGACTACTCCCTAGGACAG	74	263	124	83	4	0
ACTL10_-_32254768.23-P1P2	GGGAAGAACTTAGGCTCCGG	130	680	168	118	2	4
ACTL10_-_32254788.23-P1P2	GGGCAGAGCCAAAGGCTGAA	373	608	749	549	140	129
ACTL10_-_32254824.23-P1P2	GACAGAGGCCGGGAGGTATC	40	3	1	1	0	2
ACTL6A_-_179280860.23-P1P2	GGCCAGTTAGCCCTTAGGGT	1	1	0	0	0	0
ACTL6A_+_179280849.23-P1P2	GCGGCGCGACTCCTACCCTA	237	290	189	154	7	3
ACTL6A_+_179280744.23-P1P2	GCCCACCTCAGGCAACAAAG	351	982	516	384	9	10
ACTL6A_-_179280784.23-P1P2	GGGGTGGCGGTGGAAGTTAA	151	240	1	0	22	9
ACTL6A_+_179280755.23-P1P2	GTTCCACCGCCACCCACCTC	303	5	105	84	3	3
ACTL6B_+_100253969.23-P1P2	GGCGCAGCGGGCACTATGAG	235	289	0	1	0	0
ACTL6B_+_100253966.23-P1P2	GCAGCGGGCACTATGAGCGG	78	436	99	57	269	258
ACTL6B_-_100254007.23-P1P2	GTGCGCTGCTAGCGGCCCGT	92	158	1	2	73	90
ACTL6B_-_100254010.23-P1P2	GGCTGCTAGCGGCCCGTGGG	4	3	0	0	0	0
ACTL6B_+_100254000.23-P1P2	GTGATCCCGCCACCGCCCAC	150	148	228	192	2	6
ACTL7A_-_111624608.23-P1P2	GGCGGCTCTTGACAACATGT	3	2	0	0	93	80
ACTL7A_-_111624958.23-P1P2	GTCGCAAGGAGACATTCGTG	70	140	47	38	179	211
ACTL7A_-_111624654.23-P1P2	GATGGGCCCACCAAGAAGGT	59	1	0	0	0	0
ACTL7A_-_111624563.23-P1P2	GTTCAGGCCTTGAATCCAGT	352	640	221	155	7	5
ACTL7A_+_111624526.23-P1P2	GCCTGAAAGGCCTACATCAG	2	0	0	0	0	0
ACTL7B_-_111618185.23-P1P2	GCACCCTGAGCCGTGCCCAG	219	124	167	120	4	3
ACTL7B_+_111617819.23-P1P2	GGACTGCGTGCAGGACATCT	12	114	145	116	3	0
ACTL7B_+_111618198.23-P1P2	GAGGGAGGCAGATGGCGACA	18	129	79	54	181	190
ACTL7B_-_111618259.23-P1P2	GCACAGCCTAGAGCCCCCTG	324	6	233	191	1	3
ACTL7B_+_111617857.23-P1P2	GTGGTGAACCCGCTGAAGCA	269	545	326	255	4	8
ACTL8_-_18081836.23-P1P2	GTGCCACGTGCTCACAGAGT	242	135	245	193	184	182
ACTL8_+_18081845.23-P1P2	GGCACGAGAGCGGCTGCACG	221	391	211	153	6	4
ACTL8_-_18081842.23-P1P2	GGTGCTCACAGAGTAGGCTG	68	108	2	3	152	181
ACTL8_-_18081895.23-P1P2	GTGCAGTGTGCAGCTGAGTT	271	267	448	335	2	9
ACTL8_+_18081855.23-P1P2	GGCAAACGCCTGCACGAGAG	61	136	1	1	0	0
ACTL9_-_8809073.23-P1P2	GGTTGCGGGACGCCAGGTGA	127	426	65	55	367	383
ACTL9_-_8808643.23-P1P2	GGTCGTGGGTGGCCACTCGG	7	0	2	2	0	0
ACTL9_+_8808720.23-P1P2	GGTGCTCCCAGAGCTGACGC	209	509	101	74	208	182
ACTL9_+_8808755.23-P1P2	GCCGGGCTGCAGACGTTCAT	13	169	46	31	1	1
ACTL9_+_8808881.23-P1P2	GGCGTGGTGGTTATTGACAT	73	141	100	63	1	2
ACTN1_-_69445956.23-P1P2	GCTGCTACTGGCGGCGACAG	272	318	354	218	364	411
ACTN1_-_69445944.23-P1P2	GTGCTGGCGAAGGCTGCTAC	123	379	126	88	174	225
ACTN1_-_69445619.23-P1P2	GCGGCAGGCAGAGCGGGTCG	171	589	294	219	4	6
ACTN1_+_69445571.23-P1P2	GTCGGCTCCGGGCTCTGAAC	37	7	1	2	0	1
ACTN1_-_69446029.23-P1P2	GCCACGCACACTGAACTAGG	183	577	0	4	0	1
ACTN2_+_236849840.23-P1P2	GCTTCGCGCGGCTCCTCTCG	151	570	88	70	2	0
ACTN2_-_236849849.23-P1P2	GCCAGGCGTGTCGCCCCGAG	11	287	1	0	0	0
ACTN2_+_236849796.23-P1P2	GTCGGGCGAAGCACCAGCTC	4	0	0	0	0	0
ACTN2_+_236849897.23-P1P2	GTGACTGGCAAACGGACCCA	337	479	233	191	79	74
ACTN2_-_236850209.23-P1P2	GGCGAGAGGGCGCTTTGTGG	280	329	91	67	1	1
ACTN3_+_66313715.23-P1P2	GTGGGAGGAGCCTCCAGGGT	148	150	29	26	169	207
ACTN3_-_66314441.23-P1P2	GATGCAGCCCGAGGGTCTGG	86	8	94	72	98	91
ACTN3_-_66313676.23-P1P2	GGGAGGCGCTCGGAATCCCG	61	218	97	78	151	161
ACTN3_+_66313730.23-P1P2	GGGGGCTCCGACGGGATGGG	135	5	3	0	1	0
ACTN3_+_66313881.23-P1P2	GGGCTCTGAGCCAGCTGGAT	152	8	106	82	3	1
ACTN4_-_39138727.23-P1P2	GGAATCGCCGAGCTAGAGGA	244	251	103	65	1	1
ACTN4_-_39138358.23-P1P2	GAGCTGAGGCGGGAGCGGAC	101	279	1	0	0	0
ACTN4_-_39138303.23-P1P2	GCGGGCTGAAGCAGCTGAAG	215	653	97	87	169	228
ACTN4_-_39138723.23-P1P2	GGGAGGAATCGCCGAGCTAG	193	118	408	321	4	5
ACTN4_-_39138687.23-P1P2	GGAATTGGCGGGTCCGGGAA	106	140	185	139	3	6
ACTR10_+_58666892.23-P1P2	GAAGAGGGTCGCAGTCTCCG	457	359	317	238	124	132
ACTR10_+_58666925.23-P1P2	GGTAGAGCGGCATGGTAGTA	218	508	183	142	86	94
ACTR10_+_58666938.23-P1P2	GTCCCCAGGCCCTCGTAGAG	13	145	113	61	0	1
ACTR10_+_58666878.23-P1P2	GCTCCGCGGCCAACAAGTCT	72	562	70	59	1	1
ACTR10_+_58667079.23-P1P2	GGAGTCGGCGATGAGGACCC	6	1	1	0	0	0
ACTR1A_+_104262452.23-P1P2	GTGCGTGTCAGTGGCGCTAG	4	135	1	0	0	0
ACTR1A_-_104262086.23-P1P2	GCGACGGGAATCTCACACAG	161	1	0	0	0	1
ACTR1A_-_104262054.23-P1P2	GATAGAGCGATCGGAAATGG	94	256	0	4	1	1
ACTR1A_+_104262461.23-P1P2	GGACTGCGCATGCGTGTCAG	54	270	0	1	1	1
ACTR1A_-_104261998.23-P1P2	GATCCGGCAAGGCTAAGAGG	25	281	1	0	0	1
ACTR1B_-_98280407.23-P1P2	GGCTGCAGGAGGCACCGGAT	405	471	281	205	5	5
ACTR1B_-_98280450.23-P1P2	GACGGCGGCGGCTCCCGACG	64	265	0	1	0	2
ACTR1B_+_98280464.23-P1P2	GGTAGGCTGCAGGCTCGGGG	31	5	92	75	1	2
ACTR1B_-_98279951.23-P1P2	GGAGCCAGGGCCGAAGGACG	174	173	1	0	0	0
ACTR1B_+_98280441.23-P1P2	GAGGGCAGCGGCGCCGCGTC	167	118	3	2	0	1
ACTR2_-_65454971.23-P1P2	GGGGGCCGGGAAGACGCAAG	52	314	118	72	174	211
ACTR2_+_65455348.23-P1P2	GTCCCTGCCGGGCGGTCAGT	282	7	2	3	147	162
ACTR2_-_65454953.23-P1P2	GAAAAGTTGGGCCGAAGGAG	1	1	26	23	2	1
ACTR2_-_65455345.23-P1P2	GGCGAGACCGGCACTGGACA	159	152	115	84	4	4
ACTR2_+_65455294.23-P1P2	GCCCACCCGGAAGGGTGAGG	0	159	0	0	0	0
ACTR3_-_114648039.23-P1P2	GAGACCCGCCGGCCAGCGAG	262	3	106	74	363	420
ACTR3_+_114647775.23-P1P2	GGATTGGCGGCGGGAGACAA	187	250	46	28	99	101
ACTR3_+_114648069.23-P1P2	GTCCCAGGAGGGAGAAACGA	247	1	109	78	1	2
ACTR3_-_114647984.23-P1P2	GGAGGAGGCCGGGAAATGAA	198	248	109	91	3	2
ACTR3_-_114647989.23-P1P2	GGGCCGGGAAATGAATGGTG	61	442	191	159	4	5
ACTR3B_+_152457249.23-P1P2	GCGCCGGGCTCGCTCAGAGT	7	127	192	139	276	291
ACTR3B_+_152457287.23-P1P2	GTCCAGGGGCCCGGCCACGT	124	146	293	233	263	275
ACTR3B_+_152457301.23-P1P2	GAGCCGGGCTGCGGGTCCAG	54	260	430	347	6	9
ACTR3B_+_152457345.23-P1P2	GGCGCTCCCGGTGTCCCTCA	125	0	102	61	1	1
ACTR3B_+_152457333.23-P1P2	GTCCCTCAGGGTGTCCACCC	157	0	0	2	185	165
ACTR3C_+_150020242.23-P1P2	GGGTGCGGCCGGAAGCGAAG	85	3	1	0	222	249
ACTR3C_+_150020273.23-P1P2	GTGCCTGAGTGCGCAGGCGT	92	252	96	78	380	436
ACTR3C_-_150020411.23-P1P2	GGAATCCAGAGCGCCCACTA	71	78	290	234	4	5
ACTR3C_-_150020122.23-P1P2	GCGAGTCCGGGAGGAAATCT	74	0	88	68	1	2
ACTR3C_+_150020641.23-P1P2	GCAGTCCCCGCTTACCTGAG	141	2	89	62	1	1
ACTR5_+_37377152.23-P1P2	GACTGGGTCCGGTGCGGCAC	78	212	102	65	174	174
ACTR5_+_37377138.23-P1P2	GGGCACGGGCGTCGCGGAAC	265	510	269	199	148	184
ACTR5_-_37377127.23-P1P2	GGACGCGCGCTCCAAGATGG	11	3	156	107	79	111
ACTR5_+_37377158.23-P1P2	GTCCAGCACTGGGTCCGGTG	254	282	2	0	1	0
ACTR5_-_37377124.23-P1P2	GCTGGACGCGCGCTCCAAGA	85	3	1	1	0	0
ACTR6_+_100593852.23-P1P2	GACAGAGCGAGACTCCGGCA	205	259	1	2	0	0
ACTR6_-_100594606.23-P1P2	GCGGAAAGGGAAAACAACTA	11	141	2	0	1	1
ACTR6_+_100594811.23-P1P2	GTCCAACCAGGGAATCCCTC	4	1	0	0	0	0
ACTR6_-_100594621.23-P1P2	GACTACGGCTGCGGTGTGGT	36	359	90	64	1	0
ACTR6_+_100594789.23-P1P2	GCTAAGTCAGGGCCGCGCGG	91	202	235	179	4	3
ACTR8_+_53916118.23-P1P2	GTCTCCGGCCATAATGACCC	112	457	115	81	180	179
ACTR8_+_53916157.23-P1P2	GAGTCGTGGCTGCAGCGCTG	3	131	75	73	2	1
ACTR8_+_53916142.23-P1P2	GGCTGAGGCGAGAGGTTGGT	343	247	422	334	219	254
ACTR8_-_53915974.23-P1P2	GCAGCGGAGGACCCAAGCAA	68	0	115	66	3	0
ACTR8_-_53916193.23-P1P2	GCACGACTGCCGGGATGGAA	222	152	51	46	140	159
ACTRT1_+_127186306.23-P1P2	GTAGCCTACTAGCTGTACAT	151	543	453	338	260	282
ACTRT1_-_127185969.23-P1P2	GTACCAGTCCACGCTCAATG	17	369	76	88	50	43
ACTRT1_+_127186328.23-P1P2	GGGGTGTCCTGGTGGACTGA	158	538	58	39	158	178
ACTRT1_+_127185986.23-P1P2	GGAAGCCCTGTACAAGTATG	399	291	249	179	1108	1232
ACTRT1_-_127186343.23-P1P2	GAGGCTACCTTCAGTCCACC	131	605	306	247	283	290
ACTRT2_-_2938118.23-P1P2	GCTGAGGATGCAGGGCTCCC	254	460	338	260	242	282
ACTRT2_+_2938135.23-P1P2	GCAGCTCTCGGGGTGTCTCA	14	335	100	65	161	154
ACTRT2_-_2938499.23-P1P2	GCGTGGCCTGATCACAGGGT	85	127	187	144	1	2
ACTRT2_+_2938467.23-P1P2	GATCAGGCCACGCTCGAAAG	395	627	1	2	1	0
ACTRT2_-_2938494.23-P1P2	GTCGAGCGTGGCCTGATCAC	105	1	0	0	0	0
ACTRT3_+_169487327.23-P1P2	GAGAGCGGCTCAGAGACAGG	21	520	210	156	2	4
ACTRT3_+_169487270.23-P1P2	GTACCGGTGGTGATCGACAA	355	73	96	80	0	5
ACTRT3_+_169487330.23-P1P2	GGCTAGAGCGGCTCAGAGAC	255	207	164	134	197	200
ACTRT3_+_169487342.23-P1P2	GGCCGAGCCCGTAGCTAGAG	12	405	100	81	160	199
ACTRT3_-_169487289.23-P1P2	GAGCCGTTGTCGATCACCAC	118	12	96	81	165	177
ACVR1_+_158732232.23-P1P2	GGGTAGCCTAGCGGGAGAAG	7	1	1	1	1	1
ACVR1_+_158732258.23-P1P2	GCTGGAGCCGGGAGGACTGA	2	18	0	1	0	0
ACVR1_-_158732511.23-P1P2	GTGCGGTGGCTGCAGCGGAG	12	680	102	72	0	1
ACVR1_+_158732198.23-P1P2	GGTGGCAGGGTGGGCGTCTG	79	415	0	1	0	0
ACVR1_+_158732079.23-P1P2	GACTGCTGGTGGGATATGGG	6	1	83	78	56	56
ACVR1B_+_52345561.23-P1P2	GGCGAGCAGGAGGACAACAA	73	120	0	1	0	0
ACVR1B_-_52345530.23-P1P2	GGCGGCGGCGGTGGTTACTA	125	123	1	1	92	86
ACVR1B_+_52345897.23-P1P2	GTCCCCTCTCTGGAACACGA	0	0	0	0	0	0
ACVR1B_+_52345907.23-P1P2	GAGGCTCAGACTCCCCTCTC	29	3	0	0	0	1
ACVR1B_-_52345917.23-P1P2	GGCCCTCGTGTTCCAGAGAG	88	1	59	46	2	2
ACVR1C_+_158484938.23-P1P2	GAGCGCCAGTCGGATTGAGG	146	288	91	65	1	2
ACVR1C_-_158485307.23-P1P2	GGGTTGGCTCTAGTCAGTGT	1	132	0	2	0	1
ACVR1C_+_158485339.23-P1P2	GGCGCACCGCCAGCCGCAGG	27	778	154	88	542	596
ACVR1C_+_158484889.23-P1P2	GTGACGTCTGGCAGCCGTAG	155	481	114	70	5	7
ACVR1C_+_158484901.23-P1P2	GAGCGTGGGCACCTGACGTC	246	126	51	35	1	0
ACVR2A_-_148602102.23-P1P2	GGGCCAGGAGACCGAAAACG	6	23	63	40	217	228
ACVR2A_-_148602669.23-P1P2	GTGTCTCCGAGGAAGACCCA	315	8	76	43	2	2
ACVR2A_+_148602346.23-P1P2	GCCAGGCTGAGGCGACGAAG	8	442	229	145	158	159
ACVR2A_+_148602343.23-P1P2	GGGCTGAGGCGACGAAGAGG	8	114	4	0	168	179
ACVR2A_+_148602294.23-P1P2	GGGACAGTCTGGGAACTGAC	4	247	98	70	0	5
ACVR2B_+_38495339.23-P1P2	GTGGATACAAAGAGGCGGGC	5	11	0	0	0	0
ACVR2B_+_38495606.23-P1P2	GGCCGGGCTCAGGGCCGCTG	9	273	112	92	3148	3367
ACVR2B_-_38495819.23-P1P2	GGCGGCGCCGCGGAACATGA	71	4	110	66	2	1
ACVR2B_+_38495842.23-P1P2	GGGCGCACAGCGATCCCCAG	87	318	1	1	0	0
ACVR2B_+_38495450.23-P1P2	GCCGGAGGGGCCATGAACGG	69	137	108	80	148	195
ACVRL1_-_52300776.23-P1P2	GGGACCCCCGGGCTGAGGGT	8	104	224	178	2	4
ACVRL1_+_52300726.23-P1P2	GAGGAGGCTTGCAGCAATGA	66	6	1	0	1	0
ACVRL1_+_52300742.23-P1P2	GCGGGGGTCCTCGGTCTAGG	5	1	88	85	2	1
ACVRL1_-_52301119.23-P1P2	GGAGGGGAGGCCGCCCTGAG	10	245	2	1	0	3
ACVRL1_+_52300819.23-P1P2	GGGAAGGGGCCACCGAGGAA	211	5	169	108	1	3
ACY1_-_52017547.23-P1P2	GCTCGCTGGACCCTAAGTCC	77	44	0	2	1	2
ACY1_-_52017938.23-P1P2	GAATGGGTGCTCCTTAATGG	2	1	0	2	0	0
ACY1_+_52017980.23-P1P2	GACACAGCCTGTCCCCACGG	371	923	323	248	1	3
ACY1_+_52017535.23-P1P2	GTGACTGTGGCCTGGACTTA	29	248	111	92	2	1
ACY1_-_52017921.23-P1P2	GCCCAGCGCCTGAAACAGAA	0	0	0	0	0	0
ACY3_-_67418149.23-P1	GCGCCCTACCCCCGAAACAG	3	2	1	1	1	0
ACY3_+_67418110.23-P1	GGGCGGAGTGACAGCCCCAC	246	319	333	247	934	938
ACY3_+_67417722.23-P1	GCTGGGAGGCATGATCTAAT	0	1	0	1	0	0
ACY3_-_67417956.23-P1	GTGTGTGGGTAACAAAACTC	0	0	0	0	0	0
ACY3_+_67417960.23-P1	GATCCCAGTCGGCCCCATCT	27	368	105	80	2	0
ACY3_-_67414970.23-P2	GCAGCTGGTGCAGGGGTCTC	74	134	251	163	137	178
ACY3_+_67414985.23-P2	GAAGCCCAGATCCGCATCAG	137	517	209	157	100	96
ACY3_-_67414577.23-P2	GGACCCTGGCCCCGATGCAA	120	318	48	50	1	1
ACY3_+_67415013.23-P2	GAGTTAGACGCCAGTCCTGG	97	2	113	92	1	1
ACY3_-_67414607.23-P2	GTCAGGGCAAGGATGGCGGT	13	257	195	138	3	5
ACYP1_-_75530721.23-P1	GCCACGCCAACGGCTCACCA	235	173	241	180	256	244
ACYP1_-_75530711.23-P1	GTCCGGGACCACCACGCCAA	93	428	5	7	0	0
ACYP1_-_75530695.23-P1	GCGGCTGCCAGGATCACTCC	7	281	1	2	340	354
ACYP1_+_75530659.23-P1	GGCAGCCGGTGGGGAAGACA	185	323	197	142	5	6
ACYP1_+_75530680.23-P1	GGGTGGTCCCGGAGTGATCC	11	179	269	218	414	429
ACYP1_-_75536179.23-P2	GCTGGACCGAGCTGCAGAGT	105	204	411	294	365	360
ACYP1_-_75535758.23-P2	GCCTGGGCCCTAAGTAGAGA	103	89	223	138	2176	2419
ACYP1_-_75536000.23-P2	GGGCGGACGCCGGCATCCTG	163	502	210	170	2	0
ACYP1_-_75536194.23-P2	GGAGTTGGCCGGACACTGAC	42	3	98	80	2	1
ACYP1_-_75536183.23-P2	GACCGAGCTGCAGAGTTGGC	114	114	366	292	7	4
ACYP2_-_54343180.23-P1P2	GTGCTGGGTGCGGGAGTAAG	80	182	1	2	0	2
ACYP2_-_54342821.23-P1P2	GCTCTCCGGCTCCTCAACAG	3	140	95	61	2	0
ACYP2_-_54343157.23-P1P2	GGCTGAGGACCAGAAGTGGG	6	103	95	64	2	4
ACYP2_+_54342830.23-P1P2	GGACTGGGCGGTAGACATGG	220	5	2	3	504	518
ACYP2_-_54343153.23-P1P2	GGACTGCTGAGGACCAGAAG	13	158	0	4	1	0
ADA_+_43280285.23-P1P2	GCCGGCAGAGACCCACCGAG	4	503	2	5	571	662
ADA_-_43279996.23-P1P2	GCCCAGAGGGGTCAAGTCAG	1	0	0	0	0	0
ADA_+_43280282.23-P1P2	GGCAGAGACCCACCGAGCGG	7	149	2	3	100	113
ADA_+_43280303.23-P1P2	GAGCCGAGCGGCCACCGAGC	226	142	0	0	1	2
ADA_+_43280315.23-P1P2	GGGCCCCAGGGAAAGCCGAG	79	1	88	72	1	2
ADAD1_-_123300726.23-P1P2	GCAGAGCGGCCTGAAGCGAG	84	561	136	110	1	6
ADAD1_-_123300755.23-P1P2	GTGGGAGGTGGGAGCAACGG	14	153	328	206	5	7
ADAD1_-_123300758.23-P1P2	GGAGGTGGGAGCAACGGCGG	13	297	0	1	0	0
ADAD1_-_123300732.23-P1P2	GGGCCTGAAGCGAGAGGTTG	249	124	246	205	5	3
ADAD1_+_123300801.23-P1P2	GGCCCTCTATGTGGGAAGAC	82	108	1	0	157	163
ADAD2_+_84224814.23-P1P2	GGGCCGCCAACGAAGATCTG	2	120	0	3	0	0
ADAD2_-_84224870.23-P1P2	GCTCAGGGCGCTGACGACGA	211	113	189	190	347	386
ADAD2_-_84224880.23-P1P2	GTGACGACGACGGCAGTCGT	186	23	219	166	1096	1124
ADAD2_-_84224806.23-P1P2	GGCGAGAGCAGCGCGAGATA	411	287	262	198	169	169
ADAD2_+_84225182.23-P1P2	GTACTCCGTGAGCAAGGACA	13	238	92	81	2	0
ADAL_-_43623140.23-P1P2	GCCAAGAAGGGTCGGCACCA	1	0	0	0	0	0
ADAL_-_43623106.23-P1P2	GTTCCTTGGACCGCCAAGGA	5	0	115	85	203	223
ADAL_-_43623116.23-P1P2	GCGCCAAGGAAGGGTCTGGT	92	562	106	84	215	206
ADAL_-_43623112.23-P1P2	GGGACCGCCAAGGAAGGGTC	80	0	0	0	0	0
ADAL_-_43623128.23-P1P2	GGTCTGGTAGGAGCCAAGAA	0	0	104	89	0	4
ADAM10_-_59041501.23-P1P2	GTCCTCGGCCCGCCACCGAA	100	450	282	212	86	99
ADAM10_-_59041703.23-P1P2	GCATCCCCGCCGCCCAGGAG	287	305	812	589	764	760
ADAM10_-_59041337.23-P1P2	GGCCCGCCGAGCAGACTGGA	51	606	108	78	2	2
ADAM10_+_59041886.23-P1P2	GGCGTTGCCGGCCCCTGAAG	99	163	116	69	142	188
ADAM10_+_59041561.23-P1P2	GAGTCAGCCCAGCCGGCCAG	314	4	102	84	2	1
ADAM11_+_42836787.23-P1P2	GCGGCCAGCTGGGGACAGGT	224	134	47	41	1	1
ADAM11_+_42836832.23-P1P2	GTGCAGAGCTGGCCGGTCGG	9	127	60	33	167	186
ADAM11_+_42836733.23-P1P2	GACCCTCCCGCGCTCCGGAC	195	409	130	97	152	175
ADAM11_+_42836963.23-P1P2	GGCCCTAGGGCGATCCGGGT	42	163	0	2	1	0
ADAM11_-_42836572.23-P1P2	GGAGGAATGAGCGAGCCATG	152	118	0	0	1	0
ADAM12_+_128076607.23-P1P2	GGAGGTAAGTCGCCGAACTA	224	271	235	168	649	782
ADAM12_-_128077031.23-P1P2	GGAAGAGCGTTAGTGAGAGA	129	271	1	2	2	1
ADAM12_+_128076604.23-P1P2	GGTAAGTCGCCGAACTAGGG	214	448	171	122	251	275
ADAM12_-_128076617.23-P1P2	GGCAGCGAGCCGCCCTAGTT	3	1	0	4	0	0
ADAM12_-_128076590.23-P1P2	GCAGCGTGCGGTGCCCTCGG	6	0	89	63	2	2
ADAM15_+_155024155.23-P1P2	GGACCGCGCAGAGGATGACC	260	260	130	93	273	295
ADAM15_-_155024217.23-P1P2	GTCAGGTACCAGGTACCGAG	159	6	1	3	0	3
ADAM15_+_155023192.23-P1P2	GTCCAGCGTCCGGCACACGT	369	881	370	303	338	314
ADAM15_+_155023202.23-P1P2	GGGCCTCGCAGTCCAGCGTC	339	234	88	72	167	141
ADAM15_+_155023394.23-P1P2	GGACCCACGTGAAGCGTACA	298	237	617	459	212	203
ADAM17_-_9695930.23-P1P2	GGTGCAGGTGGCGTTACCAA	70	386	1	4	4	1
ADAM17_+_9695837.23-P1P2	GGAGGGAAAAGAGGATTGAG	97	508	268	242	171	204
ADAM17_+_9695867.23-P1P2	GGCGGTAGAATCTTCCCAGT	402	17	269	185	181	185
ADAM17_+_9695885.23-P1P2	GCTGGGGGCGTCGAGCCTGG	94	147	0	0	71	100
ADAM17_-_9695934.23-P1P2	GAGGTGGCGTTACCAAAGGC	108	157	292	213	2	3
ADAM18_-_39442196.23-P1P2	GGAAGACTGCAAGCCCACGA	119	144	98	61	0	3
ADAM18_+_39442286.23-P1P2	GGGATCCCAGAAGGGAGAGG	262	394	0	1	0	1
ADAM18_+_39442161.23-P1P2	GCAGTCTTCCAAGCTCAGTG	92	406	95	87	192	196
ADAM18_-_39442133.23-P1P2	GGGCTGTGGCTCCTGCGCTC	77	136	0	1	0	1
ADAM18_+_39442506.23-P1P2	GTTGCTTCCTCAGGACTCTG	99	6	218	150	3	2
ADAM19_+_157002746.23-P1P2	GGCCGGGCAGTGGGCAGGTA	61	123	0	2	159	171
ADAM19_-_157002314.23-P1P2	GGGAGGATAAGCCCCGAGAA	248	465	2	0	1	1
ADAM19_-_157002317.23-P1P2	GGGATAAGCCCCGAGAACGG	144	2	108	93	197	215
ADAM19_-_157002452.23-P1P2	GCTCCCAGGGCGCAGAACGT	79	216	0	0	1	0
ADAM19_-_157002294.23-P1P2	GAGGGACCGTGAGAAAACGG	100	315	118	97	215	232
ADAM2_-_39695737.23-P1P2	GTGGGTCCCAGCCGGAATAA	40	302	227	156	1	1
ADAM2_-_39695635.23-P1P2	GTCCCAAAAGGCCAGAGGAG	16	437	2	2	0	1
ADAM2_-_39695260.23-P1P2	GGGAGTATTGCCCTGTAGGT	98	222	4	5	229	251
ADAM2_+_39695270.23-P1P2	GGCTTGAACCTATTGACCCA	118	380	95	88	91	92
ADAM2_-_39695623.23-P1P2	GTAGCGCTGAGGGTCCCAAA	46	146	6	4	394	359
ADAM20_-_71001696.23-P1P2	GGGGAATCTGAGATTGATGT	71	354	88	78	3	1
ADAM20_+_71001702.23-P1P2	GAGCAGTGTGTTTAAGACTA	226	218	3	1	4	0
ADAM20_-_71001740.23-P1P2	GCTGCTGAACTCCCATCCAA	68	141	0	0	0	0
ADAM20_-_71001316.23-P1P2	GCAGAATGATTCCACTTACG	100	7	316	267	88	113
ADAM20_-_71001647.23-P1P2	GAGACACAAGACTTGGTACT	97	280	195	172	289	294
ADAM21_+_70918885.23-P1P2	GAGCTGAGGCCACAGAACAA	59	166	0	2	0	1
ADAM21_-_70918928.23-P1P2	GACAAACCATTGATAAAGCA	79	169	190	172	2	2
ADAM21_-_70919038.23-P1P2	GGGTATCCAGAGTAGTCCAC	161	62	190	157	1	5
ADAM21_+_70919032.23-P1P2	GGAGACTTCACATTATCCAG	87	96	2	5	360	345
ADAM21_+_70919022.23-P1P2	GATTATCCAGTGGACTACTC	15	385	158	119	142	184
ADAM22_+_87563621.23-P1P2	GGGCGCTGCAACCTCCACCG	100	567	108	81	153	197
ADAM22_-_87563632.23-P1P2	GCAGCACTGAGCCGCGGTGG	139	154	205	155	4	4
ADAM22_-_87563945.23-P1P2	GCTCAGGCGTATTGAAAAGG	77	134	0	1	0	0
ADAM22_-_87564057.23-P1P2	GTGGAGGCGCGCAGATGCAC	38	102	1	4	0	0
ADAM22_+_87563949.23-P1P2	GCCCGCGCACTCGGGAAATG	3	279	0	0	0	1
ADAM23_+_207308275.23-P1P2	GGCCGCTTCAGCGACTGCGG	340	6	106	90	76	82
ADAM23_+_207308623.23-P1P2	GCAAGGCTGCAGCCCGCCAG	9	8	101	85	2	4
ADAM23_-_207308263.23-P1P2	GGCGCCGCCTCAGCATCCTC	64	136	1	1	0	1
ADAM23_-_207308295.23-P1P2	GGCCCCCGCAGTCGCTGAAG	175	2	3	2	0	1
ADAM23_+_207308716.23-P1P2	GGGACGAGAAGCAGGCGGCA	49	267	169	126	313	367
ADAM28_+_24151604.23-P1P2	GCGCTCAGGTGGGTGCTGCT	41	61	1	2	0	2
ADAM28_+_24151691.23-P1P2	GTGTACCTGCAACAGAGAGG	5	147	115	95	3	3
ADAM28_+_24151656.23-P1P2	GGGAGACCTTGCAACATGCT	188	60	233	142	1	2
ADAM28_+_24151615.23-P1P2	GTCTGCTCTTCTCGCTCAGG	1	0	0	0	0	0
ADAM28_+_24151646.23-P1P2	GCAACATGCTGGGTGATTCC	103	0	463	382	184	186
ADAM29_+_175839643.23-P1P2	GTGTGTAAAGAGTACAGGTA	156	122	597	394	276	314
ADAM29_+_175839595.23-P1P2	GTGTGATCGAGGGCGTCCTC	113	156	62	33	378	333
ADAM29_-_175839539.23-P1P2	GATCCACTAACCAAATGGGG	256	411	92	66	393	443
ADAM29_+_175839605.23-P1P2	GATAACCTGCTTGTGATCGA	101	4	1	1	147	194
ADAM29_-_175839601.23-P1P2	GTGTTCCTGCACATTTCCTG	208	391	94	60	2	2
ADAM30_+_120439094.23-P1P2	GACCGAGCCCTGGGAGGCTA	93	128	175	138	1	5
ADAM30_-_120439090.23-P1P2	GCCCCTGGCAGGGTTTCCGG	286	470	297	237	155	196
ADAM30_+_120439103.23-P1P2	GGCCAGCTAGACCGAGCCCT	448	148	101	72	401	384
ADAM30_-_120439075.23-P1P2	GGCTCAAAACCCGGCTCCCC	6	0	43	42	0	1
ADAM30_+_120439037.23-P1P2	GTGAGCTCAGGCGCCTCTAG	18	533	41	41	81	93
ADAM32_-_38965521.23-P1P2	GCGGATGGAGAAGCGACTCA	88	152	0	2	0	0
ADAM32_+_38965299.23-P1P2	GGGCCAGCAGCAACCAGAGG	242	458	529	361	189	225
ADAM32_+_38965287.23-P1P2	GCCAGAGGCGGAACATGGTG	149	271	142	109	224	251
ADAM32_-_38965264.23-P1P2	GGCAATTCCCGACTTCCCAA	15	260	88	98	0	2
ADAM32_+_38965125.23-P1P2	GTTAGCGTCCGGAACACGAA	5	158	1	1	1	3
ADAM33_-_3662638.23-P1P2	GGGGTCCCCCGAGCTCTCCG	84	1	0	3	83	98
ADAM33_-_3662194.23-P1P2	GGCAGGAGCGGGTCACACGG	111	354	206	146	64	83
ADAM33_+_3662271.23-P1P2	GATGGCTCCCTCCCCCTCGG	3	128	130	86	176	144
ADAM33_+_3662642.23-P1P2	GGGAGCTCACAGCTATGGGC	63	237	170	87	4	3
ADAM33_-_3662191.23-P1P2	GGGAGCAGGAGCGGGTCACA	52	617	1	3	0	2
ADAM7_-_24298561.23-P1P2	GCCCTGCAGTGGAAGTGAGG	151	330	193	159	161	148
ADAM7_-_24298558.23-P1P2	GCATCCCTGCAGTGGAAGTG	14	122	99	60	0	2
ADAM7_+_24298515.23-P1P2	GAAGCACCTCACAGATAGGT	88	225	1	3	184	182
ADAM7_+_24298519.23-P1P2	GGATGAAGCACCTCACAGAT	12	4	82	80	3	3
ADAM7_+_24298600.23-P1P2	GTTCTGAGTGATTCTGGTAG	16	139	126	91	140	147
ADAM8_-_135089932.23-P1P2	GCTCCTCGGCTAAATAGTGG	99	86	2	0	137	163
ADAM8_-_135090331.23-P1P2	GAGGCCGCGCATGGCCGGGT	21	5	0	0	1	0
ADAM8_-_135090373.23-P1P2	GAGCCCCGCGGGACACGGTC	14	11	144	111	1	2
ADAM8_+_135090313.23-P1P2	GTCCCCGACCCGGCCATGCG	170	4	3	2	84	73
ADAM8_-_135089929.23-P1P2	GTCCCTCCTCGGCTAAATAG	106	112	105	71	0	1
ADAM9_+_38854902.23-P1P2	GTCCATCGAACAGGACACGG	247	142	339	269	209	235
ADAM9_-_38854499.23-P1P2	GGCGCTTCCCGGCCAGACTT	80	138	1	2	332	354
ADAM9_+_38854489.23-P1P2	GCCTGCCGGGGCCCCAAGTC	7	171	3	3	0	0
ADAM9_-_38854669.23-P1P2	GGTGGGCCCAGTCCTCGGTG	91	163	152	111	0	4
ADAM9_-_38854525.23-P1P2	GCGGCAGGGTTGGAAAATGA	148	122	92	66	259	254
ADAMDEC1_+_24242054.23-P1P2	GGGCAGCAGGACCCAAGACA	7	0	0	2	0	0
ADAMDEC1_+_24242074.23-P1P2	GGAACAATGAGCCAAAGTAC	24	161	96	73	199	204
ADAMDEC1_+_24242051.23-P1P2	GAGCAGGACCCAAGACATGG	4	160	1	2	90	104
ADAMDEC1_-_24242003.23-P1P2	GAAGATAAAACTGGACACTG	179	446	218	146	4	0
ADAMDEC1_-_24242085.23-P1P2	GGGTCCTGCTGCCTGTACTT	159	272	288	242	59	86
ADAMTS1_+_28217664.23-P1	GGCCAGGGTGCGCTACCGGA	92	1	90	83	119	159
ADAMTS1_+_28217696.23-P1	GGAAAGCGGCTCCGAGCCAG	496	491	216	171	177	186
ADAMTS1_+_28217278.23-P1	GCTACGAGCGGTGTCTCCTG	114	4	90	66	139	184
ADAMTS1_+_28217659.23-P1	GGGTGCGCTACCGGACGGAG	72	156	113	88	0	1
ADAMTS1_-_28217257.23-P1	GTGCGCCTTCCGAACCCCTC	64	9	94	71	96	79
ADAMTS1_+_28216570.23-P2	GCAGTGGTCGCCGCAGGACC	26	6	157	126	2	4
ADAMTS1_+_28216594.23-P2	GACTGAGGGCGAGGACGAAG	21	11	4	1	2	1
ADAMTS1_+_28216554.23-P2	GACCCGGCACTGCAAGGCGT	327	415	7	8	1	2
ADAMTS1_-_28216131.23-P2	GGAGCGCAGGATGCACGCAC	237	16	88	84	195	195
ADAMTS1_-_28216582.23-P2	GCTTGCAGTGCCGGGTCCTG	112	5	132	103	168	170
ADAMTS10_+_8675562.23-P1P2	GGCGCGGGGCGGCGAGACAG	67	142	2	1	179	219
ADAMTS10_+_8675521.23-P1P2	GCCGGGCGCGGCGCAGGTAG	20	102	1	3	0	2
ADAMTS10_-_8675371.23-P1P2	GCAACCCCGGGCGTGATCAG	71	120	41	26	0	2
ADAMTS10_+_8675559.23-P1P2	GCGGGGCGGCGAGACAGCGG	152	267	415	299	175	212
ADAMTS10_-_8675595.23-P1P2	GCGCCCCGCGCGCGCAGGAA	113	242	4	2	536	633
ADAMTS12_-_33892078.23-P1P2	GTGCATGGTCAGGCGCGAGA	99	176	103	65	0	4
ADAMTS12_+_33892096.23-P1P2	GAAAAGCACAGGGAGATCGC	256	463	229	197	182	202
ADAMTS12_-_33891689.23-P1P2	GGAGAAAGCCTAGGCTCCTG	232	126	284	209	304	353
ADAMTS12_+_33891838.23-P1P2	GGGTTCGCTTCCCGGACAGG	49	284	5	0	1	1
ADAMTS12_-_33892035.23-P1P2	GGAAATAAAGCGCTCGCCTG	4	4	102	84	1	2
ADAMTS13_-_136287562.23-P1P2	GCCTCGGGCTGGCTCTCCTG	106	149	0	0	295	351
ADAMTS13_+_136287556.23-P1P2	GGTGACGCTGGTGCATCCTC	313	148	316	202	184	171
ADAMTS13_+_136287621.23-P1P2	GCAGCCCAGGAGAAAGCCAC	281	438	1	3	2	0
ADAMTS13_+_136287462.23-P1P2	GGACAGGCCTGCTCACTACT	43	122	0	1	0	2
ADAMTS13_-_136287551.23-P1P2	GTCCGCTCCACTCCTCGGGC	216	151	90	65	3	0
ADAMTS14_+_72432279.23-P1P2	GGTGCCAACTGCCGGCTGGT	288	410	0	5	347	322
ADAMTS14_-_72432290.23-P1P2	GGGCGGGCTGACCGACCAGC	76	3	229	182	1	3
ADAMTS14_-_72432297.23-P1P2	GTGACCGACCAGCCGGCAGT	123	407	2	2	153	178
ADAMTS14_+_72432594.23-P1P2	GCGCAGAGCGCACAGTGCAA	15	15	195	133	4	7
ADAMTS14_-_72432269.23-P1P2	GGTCCCGGAGCGTCACTGCG	161	127	83	69	3	2
ADAMTS15_+_130318981.23-P1P2	GGGGACCCCGCCAGTAGTAG	13	262	82	67	102	89
ADAMTS15_+_130318978.23-P1P2	GACCCCGCCAGTAGTAGCGG	17	311	64	54	0	3
ADAMTS15_+_130318578.23-P1P2	GGCAGCCGAGAACTAGCGGA	100	169	71	51	383	433
ADAMTS15_+_130318949.23-P1P2	GTGTCCGGGTCCAGTCGGAT	24	258	1	5	0	0
ADAMTS15_-_130318977.23-P1P2	GGACTGGACCCGGACATTAA	259	2	50	45	1	1
ADAMTS16_+_5146341.23-P1	GAGGTGAAGAGACTCAACCT	219	3	103	79	2	3
ADAMTS16_+_5146334.23-P1	GGAGACTCAACCTCGGACAC	6	230	3	0	0	0
ADAMTS16_+_5146377.23-P1	GTCCATGTGGAAGTCGTGCC	277	5	0	3	1	2
ADAMTS16_-_5146381.23-P1	GCCTTCGGCTGAAAGGCTCC	0	1	0	0	0	0
ADAMTS16_-_5146595.23-P1	GACAGCGCAAGCCCCAGGTA	124	180	326	261	4	13
ADAMTS16_+_5140497.23-P2	GGGCAGGGAGGACCCGACCC	10	6	1	3	473	571
ADAMTS16_+_5140912.23-P2	GGAGATTACGAGCTGCTAAA	315	391	51	45	199	198
ADAMTS16_+_5140486.23-P2	GCCCGACCCAGGCAGAGCGC	77	134	0	1	319	386
ADAMTS16_+_5140760.23-P2	GAGGTGCCTGCGGAAAACAG	188	143	108	91	200	191
ADAMTS16_+_5140517.23-P2	GCGGCCGGCAGCGTGCGAGC	13	119	637	468	185	175
ADAMTS17_-_100882166.23-P1P2	GGCAGGAGCGCGCTAGGCGG	363	821	192	152	503	562
ADAMTS17_-_100882118.23-P1P2	GCACACATGGTACCCGGGAC	18	112	2	4	159	179
ADAMTS17_-_100882163.23-P1P2	GGAAGCAGGAGCGCGCTAGG	131	262	314	212	96	80
ADAMTS17_-_100882079.23-P1P2	GGCAGCACGGGCAGGACGAG	159	554	204	132	1	2
ADAMTS17_+_100882122.23-P1P2	GTCGCCGCCACGGTCCGGGG	274	692	1	6	151	188
ADAMTS18_+_77468890.23-P1P2	GGACAGACGCACAGACGGGC	280	332	488	312	445	485
ADAMTS18_-_77468873.23-P1P2	GGACTGGAGCGCAAACGGTT	74	77	108	74	1	1
ADAMTS18_+_77468714.23-P1P2	GCCCGCTGCGATGTGAACGG	429	266	2	8	168	185
ADAMTS18_-_77468494.23-P1P2	GCTCTCGGAGCTCCGCTCGG	66	282	191	151	182	208
ADAMTS18_+_77468466.23-P1P2	GGCGGAGCTCCGAGAGCGGG	13	377	210	141	4	2
ADAMTS19_+_128796021.23-P1P2	GTCCAGCGCGATCCACTCCG	128	71	233	150	3	4
ADAMTS19_+_128796013.23-P1P2	GGATCCACTCCGGGGCGCAG	14	2	0	0	0	2
ADAMTS19_-_128796009.23-P1P2	GCCGGCCTCCTAGCGCTCCG	187	5	3	0	0	0
ADAMTS19_-_128796244.23-P1P2	GAGACCGCGAACGTACGGGT	428	165	39	38	0	1
ADAMTS19_-_128796089.23-P1P2	GGCCGCGGGAGCGCAGTATG	260	133	5	6	369	414
ADAMTS2_-_178772408.23-P1P2	GGCCGCCCAGCCCACATCTG	211	2	100	86	1	3
ADAMTS2_-_178772444.23-P1P2	GCCGCAGCTGCAGCACCGCA	162	6	100	87	2	2
ADAMTS2_-_178772008.23-P1P2	GCCCGGCCCAAGGCGCTCGG	66	142	166	107	204	162
ADAMTS2_+_178772088.23-P1P2	GGCGTCGTCCAGCCTGACTT	77	240	101	92	5	0
ADAMTS2_+_178772185.23-P1P2	GCGCCGCCGACCCCCCAGGT	121	270	1	2	0	0
ADAMTS20_+_43945551.23-P1P2	GTGCAGGTCGCGGGGACGAG	168	888	4	9	156	179
ADAMTS20_+_43945593.23-P1P2	GGCCTTCAGCGGCTAAGTGG	169	59	119	94	258	243
ADAMTS20_+_43945717.23-P1P2	GCCCCAGGGTGGAACCATGT	144	630	2	1	1	0
ADAMTS20_+_43945604.23-P1P2	GCACCGCGAGACGCCTTCAG	5	2	85	76	2	2
ADAMTS20_-_43945984.23-P1P2	GCCTCAGAAACTCTCTGCTC	182	6	2	3	85	115
ADAMTS3_-_73434891.23-P1P2	GGGTTCCCCGGAGCACAGCA	77	375	119	69	1	3
ADAMTS3_-_73434871.23-P1P2	GGTTAGCGCGGAGAATGCTT	246	236	111	84	327	350
ADAMTS3_-_73434922.23-P1P2	GAGCGAGAGAGACGAGCGAG	94	110	103	71	2	1
ADAMTS3_-_73434879.23-P1P2	GGGAGAATGCTTGGGTTCCC	94	6	0	1	1	0
ADAMTS3_-_73434972.23-P1P2	GGACTCCGCCGCACACGCAG	164	1	110	87	188	222
ADAMTS4_-_161168458.23-P1P2	GGAGGGACTGAGGCCGTCTA	280	9	0	0	0	0
ADAMTS4_+_161168828.23-P1P2	GAGGCTGGGGAGAACCCACA	101	458	0	0	0	0
ADAMTS4_-_161168836.23-P1P2	GTGTCTGTGGGTCTCCCTGT	110	438	164	111	142	173
ADAMTS4_-_161168418.23-P1P2	GTGCGAGCCTGTCTGGGACA	16	4	90	71	149	178
ADAMTS4_-_161168616.23-P1P2	GGCTTGGGAGAGGTGCCCAG	72	5	196	138	3	1
ADAMTS5_-_28339372.23-P1P2	GGCCCGCCGTCATCCCCAGT	354	224	580	458	6	9
ADAMTS5_-_28338950.23-P1P2	GCGTGCTCCAGAAAGAGGTG	1	0	0	0	0	0
ADAMTS5_-_28339421.23-P1P2	GGCGCTGTGAAGATGCGAGG	114	131	189	175	184	156
ADAMTS5_+_28339363.23-P1P2	GCGCTCGCAGCTGCCGACTG	86	27	72	51	1	3
ADAMTS5_+_28339356.23-P1P2	GAGCTGCCGACTGGGGATGA	201	141	368	276	390	411
ADAMTS6_+_64777661.23-P1P2	GGGGCCGGTAGTGAGATCTA	70	386	361	298	503	452
ADAMTS6_-_64777602.23-P1P2	GACATGTGCAGAGCATCAAA	363	258	99	79	218	208
ADAMTS6_-_64777679.23-P1P2	GTAGCCCTAGATCTCACTAC	5	0	0	0	0	0
ADAMTS6_+_64777310.23-P1P2	GTGGCTGCAGAATAACTGGC	37	332	388	280	4	9
ADAMTS6_+_64777340.23-P1P2	GCCGGGTTAGCCAGACCATA	79	6	206	189	4	3
ADAMTS7_-_79103729.23-P1P2	GCTCGGTCCGCGGGCAACAA	6	2	108	84	2	4
ADAMTS7_-_79103383.23-P1P2	GGCCGGCGCGGGGTCCACAA	81	3	107	68	1	0
ADAMTS7_-_79103352.23-P1P2	GGGAAGACGCGACCAACTCC	180	237	62	48	0	3
ADAMTS7_-_79103411.23-P1P2	GGGGACAAAACCGAGACTGG	17	7	411	316	203	235
ADAMTS7_+_79103687.23-P1P2	GGCGCAGCCGAACGGAGTCG	171	169	0	2	1	1
ADAMTS8_-_130298054.23-P1P2	GCGCTGCCGGGCAACCGCGT	22	4	54	33	3	2
ADAMTS8_-_130298510.23-P1P2	GACCCCGGGAAGCACCGAGT	470	434	173	130	556	571
ADAMTS8_+_130298490.23-P1P2	GGCCCACTCGGTGCTTCCCG	58	146	0	1	133	135
ADAMTS8_-_130297973.23-P1P2	GGCGCTAGGAAGCTGTCGTC	147	151	47	28	124	157
ADAMTS8_-_130298160.23-P1P2	GCAGGAGCGGAGGCCACCGG	25	540	182	104	157	178
ADAMTS9_-_64673267.23-P1P2	GCACGGCCGCCGCGGCGTCT	35	130	3	2	1	0
ADAMTS9_-_64673280.23-P1P2	GGCGTCTGGGCTCCCCATCT	53	6	567	434	174	163
ADAMTS9_+_64673234.23-P1P2	GGGCGGCCGTGCGCAAGGAC	114	339	114	87	397	454
ADAMTS9_-_64673170.23-P1P2	GCTGCCCAGGAGCGAGGACC	23	396	213	146	160	216
ADAMTS9_-_64673627.23-P1P2	GCGCATAATGCCCAGCGAGC	7	146	115	80	1	1
ADAMTSL1_+_18474201.23-P1P2	GTCCTTGCCGGAATCAGAAT	105	448	4	1	92	80
ADAMTSL1_-_18474157.23-P1P2	GGGAGTGTTAGCACCAGTAC	7	6	191	166	192	174
ADAMTSL1_+_18474148.23-P1P2	GCTGCTGTCACATCCAGTAC	6	114	44	41	1	0
ADAMTSL1_-_18474595.23-P1P2	GGAGCTGAGGACTGTATATA	9	525	213	186	2	3
ADAMTSL1_+_18474327.23-P1P2	GCAACAGCACCCAGACTCAA	420	939	481	364	234	225
ADAMTSL2_-_136399861.23-P1P2	GTCCCGGGAACCCCCTCTCT	2	0	2	0	1	0
ADAMTSL2_+_136399841.23-P1P2	GTCCAAGAGAGGGGGTTCCC	156	146	443	325	185	186
ADAMTSL2_-_136399802.23-P1P2	GGTCTGCCTGACAGCTATAA	85	186	374	252	5	5
ADAMTSL2_+_136400253.23-P1P2	GGCGGCTGGCGGCAGCAGAG	296	750	851	638	527	547
ADAMTSL2_+_136400219.23-P1P2	GACAGAGCTCCGGGCGCACA	125	979	288	245	6	3
ADAMTSL3_-_84323067.23-P1P2	GGCGCAGGGCGGCCCCTCAG	5	1	102	94	1	2
ADAMTSL3_+_84322918.23-P1P2	GCAACACCTCGTGCGGAATC	12	576	99	87	300	295
ADAMTSL3_-_84322944.23-P1P2	GTTCCGCACGAGGTGTTGAC	96	3	228	179	181	199
ADAMTSL3_-_84322947.23-P1P2	GCGCACGAGGTGTTGACGGG	8	2	1	0	0	0
ADAMTSL3_-_84323104.23-P1P2	GCCCCAGAGGGAGTAAGACT	184	1	108	100	382	363
ADAMTSL4_+_150522285.23-P1P2	GGAGCACCCTCCTAGAGAGA	360	805	307	213	2	4
ADAMTSL4_-_150521934.23-P1P2	GTTGCCTGGAGAGAGCGCCT	312	4	86	68	2	1
ADAMTSL4_+_150521916.23-P1P2	GGCGCCCAGGCGCTCTCTCC	91	1	0	2	0	0
ADAMTSL4_+_150521953.23-P1P2	GCTGCTCTGCGAGCCCCCGG	67	145	49	36	1	3
ADAMTSL4_+_150521897.23-P1P2	GAGGCAACCTCGCTCCGCGG	23	201	320	213	252	275
ADAMTSL5_-_1512947.23-P1P2	GCCGGAGAAAGTGGGAGGAT	55	258	1	1	0	0
ADAMTSL5_-_1512942.23-P1P2	GTTCCCCCGGAGAAAGTGGG	317	479	204	167	193	221
ADAMTSL5_-_1512979.23-P1P2	GTACCGGCTGCGCGGAGCCC	63	1	0	0	0	0
ADAMTSL5_-_1512963.23-P1P2	GGATAGGCAGATGGACTTAC	278	406	4	4	189	200
ADAMTSL5_-_1513012.23-P1P2	GGGCTCCCTGAGCGGCCCCA	6	2	0	6	272	302
ADAP1_+_994282.23-P1P2	GACCGCGGCGGAGACACGAG	13	657	2	4	175	194
ADAP1_+_994279.23-P1P2	GGCGGCGGAGACACGAGCGG	272	836	99	70	5	3
ADAP1_+_994276.23-P1P2	GGCGGAGACACGAGCGGCGG	85	5	1	1	1	0
ADAP1_-_993847.23-P1P2	GCCGGCCCGGGAAGACGTCC	8	249	103	71	1	1
ADAP1_+_994248.23-P1P2	GCCAGAGGGCGGCGGGAATG	40	6	0	2	0	0
ADAP2_+_29249417.23-P1P2	GGAAGAGAGCGGGACTGGAA	91	126	166	125	523	575
ADAP2_-_29249001.23-P1P2	GGGCGGAGCGCACGGGCCAT	169	121	101	86	167	192
ADAP2_+_29249375.23-P1P2	GTGTCCGGGTCCAAGCACGT	252	463	140	108	160	164
ADAP2_-_29249406.23-P1P2	GTGGACCCGGACACGAGAGC	15	175	3	6	0	1
ADAP2_+_29249325.23-P1P2	GGCAGAGCCTGGGCTCGTAG	10	487	110	68	2	0
ADAR_-_154580652.23-P1	GCTGCGCGCCGGGCCCAAGA	82	253	2	1	1	0
ADAR_-_154580605.23-P1	GCGCACTGGAAGTGGCCCCG	344	108	3	4	0	1
ADAR_-_154580629.23-P1	GTCGGCACGGGAAACTCCGC	63	1	107	79	6	1
ADAR_-_154580611.23-P1	GGGAAGTGGCCCCGGGGCGT	91	481	136	108	316	330
ADAR_+_154580643.23-P1	GATTGAACCGGAGCCATCTT	227	249	418	339	5	4
ADAR_+_154600408.23-P2	GGGTAGAGAAGGCTACGTGG	64	249	2	1	2	1
ADAR_+_154600419.23-P2	GTCCCGACTGAAGGTAGAGA	151	272	113	71	170	219
ADAR_-_154599983.23-P2	GGCCGGCGAGAGGGAAACAA	160	599	94	81	1	3
ADAR_+_154600411.23-P2	GGAAGGTAGAGAAGGCTACG	4	3	281	225	3	1
ADAR_-_154600448.23-P2	GACCTTCAGTCGGGAATCAA	273	148	326	225	3	7
ADARB1_+_46494884.23-P1P2	GGCAGACGGGCGACCCAGGA	245	28	217	133	187	207
ADARB1_+_46494897.23-P1P2	GGCCGAGCGCCGGAGCAGAC	229	445	198	157	165	183
ADARB1_-_46493823.23-P1P2	GTCTCCCGGAGTCTACAGTG	68	129	0	0	2	0
ADARB1_-_46493831.23-P1P2	GAGTCTACAGTGAGGATGAC	73	247	77	61	77	95
ADARB1_+_46493796.23-P1P2	GTGTAGACTCCGGGAGAACC	90	1	204	166	4	6
ADARB2_+_1779687.23-ENST00000381312.1	GGGTGCCAAACAACTAGCAG	112	478	437	284	0	5
ADARB2_+_1779269.23-ENST00000381312.1	GCAAATGCAAGTCCAAGAGG	50	618	161	114	395	397
ADARB2_-_1779460.23-ENST00000381312.1	GGAGGTTGCAAACCCGGGAG	249	180	98	61	153	154
ADARB2_+_1779243.23-ENST00000381312.1	GGGCGGAGGTCCAAGCGGAA	218	13	139	121	1	4
ADARB2_+_1779248.23-ENST00000381312.1	GGAGGAGGCGGAGGTCCAAG	144	492	130	98	538	586
ADAT1_-_75656732.23-P1P2	GTCGGCTGCCAGGGGAGAAA	214	144	3	1	148	181
ADAT1_+_75657125.23-P1P2	GCGTTTCCTGAAGGTGGGAG	148	129	1	1	134	156
ADAT1_+_75656919.23-P1P2	GTGGCAGCCGCAGGACCCAA	447	17	57	56	423	443
ADAT1_+_75657171.23-P1P2	GGTCACGTCCGCCTTACCGG	130	482	2	1	398	436
ADAT1_-_75656724.23-P1P2	GAAAGGAAGTCGGCTGCCAG	143	281	573	375	5	3
ADAT2_+_143771782.23-P1P2	GTGGCTGGGTATGGAGGCGA	4	109	84	78	0	1
ADAT2_+_143771779.23-P1P2	GCTGGGTATGGAGGCGAAGG	41	129	1	4	2	2
ADAT2_-_143771826.23-P1P2	GCACTCAGCTACAGAGCCCG	11	224	2	3	0	0
ADAT2_-_143771413.23-P1P2	GAGAGTGTGTGACCACAGAA	96	146	49	47	0	3
ADAT2_+_143771740.23-P1P2	GAGCGGCGCGTGCTCGGTGT	7	1	46	28	1	0
ADAT3_+_1905450.23-P1	GTGGAGAACCCGAGACCTCG	144	180	481	348	15	5
ADAT3_+_1905424.23-P1	GGCGCTTACCTGAGGGATCC	8	390	2	3	3	1
ADAT3_-_1905438.23-P1	GGCTCGCGCCCGGATCCCTC	694	129	411	292	12	2
ADAT3_+_1905431.23-P1	GGGGCCGCGCGCTTACCTGA	425	1634	312	254	272	294
ADAT3_-_1905405.23-P1	GCGGGCCGGTTGCTAAGACT	694	596	268	224	6	5
ADAT3_+_1908001.23-P2	GAACAAACGACCCAGAGAGG	3	1	0	0	0	0
ADAT3_-_1908013.23-P2	GCGGCAGCTGCCTCCTCTCT	4	0	87	62	3	0
ADAT3_-_1908429.23-P2	GGACCAGGCAGTGCATGTCG	284	214	528	356	741	747
ADAT3_-_1908397.23-P2	GCATCTGTGGGGCGCCCCGG	179	435	2	3	150	195
ADAT3_+_1907955.23-P2	GGGCCCGCCGCGCCCTTGGA	150	590	82	72	267	277
ADC_-_33546826.23-P1P2	GGCCCGGGGAAGCGAGAGAG	201	67	2	1	0	1
ADC_-_33546829.23-P1P2	GCGGGGAAGCGAGAGAGCGG	69	114	0	0	0	0
ADC_+_33546977.23-P1P2	GCGAGGCCTCTGCTGACAGG	383	2	315	218	177	198
ADC_+_33546850.23-P1P2	GCGGCCCATAGGTCTCCCCA	129	132	3	0	178	181
ADC_+_33546832.23-P1P2	GAGGGAGTGAATCGGATCCT	68	247	133	102	0	1
ADCK1_-_78266900.23-P1P2	GGGTGGCCCTGTGAGTTCCG	6	145	1	2	0	2
ADCK1_-_78266523.23-P1P2	GCTTCCCTCGGGGTGAGTAG	2	467	1	3	0	2
ADCK1_-_78266828.23-P1P2	GGTCTTGCAGGCACCCGAGT	132	122	1	3	0	0
ADCK1_+_78266506.23-P1P2	GGCTGCCCCTACTCACCCCG	91	116	94	66	3	3
ADCK1_-_78266512.23-P1P2	GCCGCGGCTCTGCTTCCCTC	360	460	369	269	5	5
ADCK2_+_140372748.23-P1P2	GGGCCAGTATGAGATCGCTG	231	135	1	4	2	0
ADCK2_+_140373152.23-P1P2	GTGCGACAGGCAAACCCTGA	275	85	146	112	1	4
ADCK2_-_140373160.23-P1P2	GCCCTGGCGCGTCTCCGTCA	251	477	4	2	140	172
ADCK2_-_140373404.23-P1P2	GCCCGAGCGGGACCTCTGGG	85	123	100	68	1	1
ADCK2_+_140373084.23-P1P2	GGGCCCGCCCTCCACTTCAG	157	335	263	192	745	812
ADCK3_+_227128400.23-P1P2	GCGGCAGCGGGAAGGCGGTC	326	136	219	129	4	5
ADCK3_-_227128078.23-P1P2	GGGCGGCTAGAAGGTGACCG	157	128	2	2	1	0
ADCK3_-_227128046.23-P1P2	GCGCGGTGGCCAGCGCGCAG	18	338	141	85	4	3
ADCK3_+_227128242.23-P1P2	GCCCACTGCGTCCGGACCTG	98	320	84	79	4	2
ADCK3_-_227128055.23-P1P2	GCAGCGCGCAGAGGCGGGCG	58	156	565	384	446	493
ADCK4_+_41222752.23-P1P2	GGCGGCCAGGTATGCATCTA	54	1	109	68	1	1
ADCK4_-_41222769.23-P1P2	GGGTGCCCTAGATGCATACC	2	1	0	0	0	0
ADCK4_-_41222791.23-P1P2	GCCGCGCTTCGGATGCTCAG	126	273	149	115	3	1
ADCK4_-_41222709.23-P1P2	GGAGGGTGGTTTAGTCACAG	2	107	0	0	0	0
ADCK4_-_41222351.23-P1P2	GAGCTGCAAGCAAAGGGTAG	199	4	142	99	289	327
ADCK5_+_145597793.23-P1P2	GGGGCCGGGAGAGTCCTCAC	4	2	133	107	130	156
ADCK5_-_145597191.23-P1P2	GGCTAAGTGACAGGGACCAA	3	4	0	0	0	0
ADCK5_-_145597789.23-P1P2	GGGAGCAGTGGTCGGAGATG	143	2	0	0	0	1
ADCK5_-_145597781.23-P1P2	GAGAAGAGCGGAGCAGTGGT	251	418	107	100	165	160
ADCK5_-_145597250.23-P1P2	GCCTGGGAAGGTCTCCCCAT	70	28	141	140	3	4
ADCY1_+_45614267.23-P1P2	GGAACAGCGCCTCCAGCTCT	31	148	241	172	384	417
ADCY1_+_45614650.23-P1P2	GAGCAAGGCATAGGACACGA	148	246	208	128	1	2
ADCY1_+_45614673.23-P1P2	GTGGCCAGCAGGCTGCGCAC	13	297	3	1	383	389
ADCY1_+_45614427.23-P1P2	GGGAAGAGGACGCAGTGCAC	170	502	564	414	185	195
ADCY1_-_45614627.23-P1P2	GGCCAGCGACCGCCGAACAA	54	3	121	85	0	2
ADCY10_+_167883329.23-P1P2	GGGTCAGCTATAGACAGACA	241	270	102	79	179	223
ADCY10_-_167882911.23-P1P2	GAGAGCCCCCTTCAAGAGGT	165	103	95	72	185	202
ADCY10_-_167882907.23-P1P2	GTGCCAGAGCCCCCTTCAAG	4	7	89	90	1	2
ADCY10_-_167883077.23-P1P2	GATGTAAGGGACTGACACAG	221	267	141	110	570	582
ADCY10_-_167882918.23-P1P2	GCCTTCAAGAGGTAGGCACT	1	0	40	37	2	0
ADCY2_-_7396414.23-P1P2	GCCTGTGAGCGGCCCCGATG	44	5	1	0	1	0
ADCY2_-_7396575.23-P1P2	GTCCTGCTGCTCATCGTCAT	18	624	104	109	168	161
ADCY2_+_7396596.23-P1P2	GAGCCCGAGCGCGAAGAAGA	22	134	105	85	2	1
ADCY2_+_7396661.23-P1P2	GGCTGGCCGGGCTCCTCTCA	151	245	111	55	325	360
ADCY2_+_7396541.23-P1P2	GGCAGCAGGAAGACGATGAG	511	477	188	127	370	389
ADCY3_-_25143044.23-P1P2	GAGCCGAGCCAGCCGAGTCC	484	273	185	135	342	372
ADCY3_-_25142720.23-P1P2	GTCAGGCCCGGGATCCGACC	4	150	91	71	249	289
ADCY3_-_25142849.23-P1P2	GCCCTGGGGCTGAGGCTCAG	134	1	0	0	169	190
ADCY3_+_25142736.23-P1P2	GGGCGCCCGCGGATGCTGAG	75	7	106	82	37	48
ADCY3_-_25143049.23-P1P2	GAGCCAGCCGAGTCCGGGCT	211	270	82	66	3	2
ADCY4_-_24804227.23-P1P2	GCAGCGGAGTGGGCTAGGTC	65	129	503	325	5	10
ADCY4_-_24804217.23-P1P2	GGGCGCTGGCGCAGCGGAGT	2	2	97	84	1	0
ADCY4_-_24804232.23-P1P2	GGAGTGGGCTAGGTCCGGGG	13	360	136	109	179	153
ADCY4_+_24803901.23-P1P2	GCGGGCCGAAGGAGGTAACC	84	280	129	121	2	3
ADCY4_-_24804056.23-P1P2	GGCTCCCAGCTGGCGATGAG	7	1	0	0	0	0
ADCY5_-_123168354.23-P1P2	GCGGCCGGCGCGGAACGACT	4	144	1	1	2	0
ADCY5_+_123168382.23-P1P2	GCTGCGTCGGGGCAGAACCG	6	432	244	199	216	205
ADCY5_+_123168613.23-P1P2	GGATGCGGAGGGCTCTCCGG	99	5	1	1	437	478
ADCY5_+_123168593.23-P1P2	GGGCGGCGAGCGGGCGAGAA	247	3	80	84	2	2
ADCY5_-_123168357.23-P1P2	GCCGGCGCGGAACGACTAGG	29	128	107	80	176	181
ADCY6_+_49182403.23-P1P2	GCCCGGAGGCCAGGAGGATC	0	0	0	0	0	0
ADCY6_-_49182454.23-P1P2	GGAACTCGCCCCGTGGAGGG	155	661	91	79	178	218
ADCY6_-_49182451.23-P1P2	GCTGGAACTCGCCCCGTGGA	5	1	0	0	0	0
ADCY6_+_49182840.23-P1P2	GTGCGCTGGACAGCTCGGGA	45	652	308	237	197	201
ADCY6_-_49182447.23-P1P2	GCAGCCTGGAACTCGCCCCG	69	182	1	1	166	186
ADCY7_+_50300487.23-P1P2	GCCCAGGCTCACCCATCCGA	154	237	197	117	158	175
ADCY7_-_50300524.23-P1P2	GCCTGGGCGCGTCTGAGGAA	7	237	229	166	89	82
ADCY7_-_50300498.23-P1P2	GGTGGAAGGAGCCTTCGGAT	114	125	0	1	1	2
ADCY7_-_50300519.23-P1P2	GGTGAGCCTGGGCGCGTCTG	4	60	2	0	6	11
ADCY7_-_50300493.23-P1P2	GGTAGCGTGGAAGGAGCCTT	345	383	3445	2584	88	94
ADCY8_-_132053083.23-P1P2	GCCTGGCCGGCGGTGACCGG	17	164	0	1	0	0
ADCY8_-_132053093.23-P1P2	GGGTGACCGGCGGCAGCGAT	606	580	329	244	673	782
ADCY8_-_132052844.23-P1P2	GGCGCAGCTTGGGTACGCAG	219	463	184	137	343	350
ADCY8_+_132053037.23-P1P2	GCCTGCAGCCGCGGAGCAGT	73	3	74	45	263	287
ADCY8_+_132052698.23-P1P2	GGCGCAGGGCTCCTGCAACG	92	811	183	172	719	825
ADCY9_-_4166392.23-P1P2	GCGCGGCCGCTGCCTCATGT	103	246	110	75	185	168
ADCY9_+_4166432.23-P1P2	GGCGCGTCTGTCAGTGACAG	71	13	144	111	2	1
ADCY9_+_4166382.23-P1P2	GCGGCAGCTCTTCCGACATG	69	137	3	0	0	0
ADCY9_-_4166218.23-P1P2	GGACCGAGCGCGTGGAACCA	84	234	203	155	387	366
ADCY9_-_4166007.23-P1P2	GGACCCGGAGCAGCGAGCTT	130	286	239	192	3	4
ADCYAP1_+_904799.23-P1P2	GGAAGGGGGCGCAGAGAGAG	247	440	228	151	5	6
ADCYAP1_+_904824.23-P1P2	GACCAGGAGGGAGCGTGACA	161	409	141	117	2	1
ADCYAP1_-_904647.23-P1P2	GTGGCCCGCGGCTCCTACAA	2	129	0	0	0	1
ADCYAP1_+_904967.23-P1P2	GGCTGGAGTCACCACCCGAG	4	139	101	64	190	189
ADCYAP1_+_904729.23-P1P2	GTGGCCGTAAGTCCACCCGG	82	0	0	0	0	0
ADCYAP1R1_+_31092317.23-P1P2	GAGACGGCCGAGGCGTGGAG	17	424	87	82	179	196
ADCYAP1R1_+_31092380.23-P1P2	GAGACCGCCAAGCCAGAGGA	6	449	1	0	0	0
ADCYAP1R1_+_31092343.23-P1P2	GCTGGGCGAAGGTTCTGGAG	174	0	86	85	2	3
ADCYAP1R1_-_31092299.23-P1P2	GCCCCGCAGTGAGCAGGTAA	146	147	2	1	0	2
ADCYAP1R1_+_31092421.23-P1P2	GGCCCTCGCCCGCTCTCCGT	0	0	0	0	0	0
ADD1_+_2846015.23-P1P2	GCAAGCCGGCCAGGAACGAG	44	161	1	5	368	379
ADD1_-_2845997.23-P1P2	GTCATCGGGATAGGACCCCG	76	306	224	144	1	2
ADD1_-_2845596.23-P1P2	GCGCAGGCCGCACCCAGGTC	119	283	6	6	177	215
ADD1_-_2845697.23-P1P2	GCGGAGCCGGAGCCGACGGG	102	319	76	59	791	863
ADD1_-_2845605.23-P1P2	GCACCCAGGTCGGGCGGTGG	2	0	144	104	1	1
ADD2_+_70995263.23-P1P2	GCAGGGCTGTGAGGGACTAG	24	526	101	57	4	1
ADD2_+_70995300.23-P1P2	GCCCAGCCTCGTGCGGGAAA	91	118	283	218	192	197
ADD2_-_70994876.23-P1P2	GAACACACCGCTGCCGGCCA	116	375	443	297	6	9
ADD2_+_70995142.23-P1P2	GCGAGCGCGGGCTGCAGCAT	11	135	117	104	1	3
ADD2_+_70995010.23-P1P2	GGATGCCGCGCAGGAGGTAA	195	295	649	483	305	309
ADD3_+_111767932.23-P1P2	GCGCAGAGCCCCAGAGGGTA	102	299	1	2	1	1
ADD3_-_111767767.23-P1P2	GGCGAGCCGCCAGCCCGTAA	131	588	201	171	3	3
ADD3_-_111767783.23-P1P2	GTAACGGTCGCCAGTGTGAG	265	569	242	201	8	3
ADD3_-_111767791.23-P1P2	GGCCAGTGTGAGGGGCGGGA	276	140	327	226	617	583
ADD3_+_111768327.23-P1P2	GAAGCGTCGGGCCCACCCGG	127	141	104	61	185	214
ADGB_+_146920153.23-P1P2	GGCAGAAGCCGATCTATGTA	5	3	1	1	1	1
ADGB_-_146920345.23-P1P2	GCCTGCAGCAAACTGTGCCA	123	0	0	0	0	0
ADGB_+_146920504.23-P1P2	GCTATGAAGAAGAGGAGGGG	0	1	102	69	1	4
ADGB_+_146920457.23-P1P2	GCCCAAAGCAAGAAAATCAG	1	156	215	170	5	2
ADGB_-_146920535.23-P1P2	GTCTTCTTCATAGCCCTCTC	175	219	0	1	0	0
ADH1A_-_100212118.23-P1P2	GGGAGACTGGTGAGTCCTTG	107	131	215	155	0	3
ADH1A_-_100212162.23-P1P2	GTAAAGCAGGTGTATTGCAT	175	219	150	103	208	266
ADH1A_+_100212126.23-P1P2	GTGCTTTATGCACTTGAGCA	163	0	1	4	180	167
ADH1A_-_100211816.23-P1P2	GACCGCAAATGTCTTTAATG	178	125	87	67	154	117
ADH1A_-_100211701.23-P1P2	GTAGTAATACATTTAAATTA	89	132	546	418	367	350
ADH1B_+_100242511.23-P1P2	GACAAAGACTCACAGTCTGC	186	155	1	3	179	206
ADH1B_+_100242040.23-P1P2	GCTGACAGAAGTTTGATGAG	5	0	96	74	181	171
ADH1B_-_100242120.23-P1P2	GTAATAACACATTTGAATTA	76	1	0	0	0	0
ADH1B_-_100242280.23-P1P2	GTTCTATACATTCCTGTTAA	2	1	0	0	0	0
ADH1B_-_100242333.23-P1P2	GCAGTATACATTACATATTG	4	278	0	0	0	0
ADH1C_-_100273879.23-P1P2	GGGAGGCTGGTGAGTACTTG	146	239	136	96	2	1
ADH1C_-_100273923.23-P1P2	GTAAAGCAGGTATGTTGCAC	4	2	117	85	1	2
ADH1C_-_100273518.23-P1P2	GGGAATAAACTATCACTTTA	89	0	1	0	180	186
ADH1C_-_100273471.23-P1P2	GTAAAGACTTTTCTAACTTT	0	112	0	0	0	0
ADH1C_+_100273655.23-P1P2	GTAAATTAGAAATGATACAC	1	152	1	0	0	0
ADH4_+_100065429.23-P1P2	GGACACGGAACTCCCTGGGT	124	5	108	67	171	211
ADH4_+_100065433.23-P1P2	GATAGGACACGGAACTCCCT	86	7	124	97	546	522
ADH4_+_100065444.23-P1P2	GGACAGCTCATTATAGGACA	110	119	108	55	0	1
ADH4_-_100065227.23-P1P2	GGAATAAATTCCTGGCATAG	60	125	2	0	0	0
ADH4_+_100065450.23-P1P2	GTTCAAAGACAGCTCATTAT	0	0	0	0	0	0
ADH5_+_100009684.23-P1P2	GCCCAGCGAGCGGCTCAGAG	13	304	508	379	6	6
ADH5_+_100009821.23-P1P2	GCGAGGTAGGGCCCGTTGAG	0	1	0	4	1	0
ADH5_-_100009831.23-P1P2	GCTCAGGGCCCTCCGCTCAA	284	503	224	161	169	150
ADH5_+_100009798.23-P1P2	GGGGCCCTGAGTCCAAGGGA	157	471	102	72	4	3
ADH5_+_100009838.23-P1P2	GTCCGTGAACATGGCGAACG	172	141	2	0	2	2
ADH6_-_100140413.23-P1P2	GAGGCGACTGGTAGATCAGA	11	113	247	172	417	470
ADH6_+_100140186.23-P1P2	GCTAGTCTCTGGGCTCCTAA	152	649	4	1	247	212
ADH6_+_100140286.23-P1P2	GTGTGTACTACAGGCCAAGT	189	278	318	256	5	6
ADH6_-_100140386.23-P1P2	GTTCACTGTAGAAAGTACAA	216	2	0	2	205	223
ADH6_-_100140394.23-P1P2	GAGAAAGTACAAAGGTACAC	102	247	105	93	107	115
ADH7_+_100356481.23-P1P2	GAGCCAGACTATCTATGTGA	189	430	366	268	426	451
ADH7_+_100356385.23-P1P2	GTCCAAGACAAAGACAGGAT	74	3	207	174	2	4
ADH7_+_100356142.23-P1P2	GTCCAATGTCAGCAAGACAT	36	47	1	3	0	0
ADH7_-_100356092.23-P1P2	GGAGCAATTGCCCAGCTATC	4	1	0	0	0	0
ADH7_+_100355983.23-P1P2	GGTAGTTCAATGGGAAACCA	363	8	64	46	185	203
ADHFE1_-_67344732.23-P1P2	GCGGTGTAGCGACCCGAGGA	0	245	1	1	0	2
ADHFE1_-_67344792.23-P1P2	GCCGGGTCGCGTACTTGCTG	12	119	1	2	137	150
ADHFE1_+_67344765.23-P1P2	GCAAGTACGCGACCCGGGCT	10	140	100	90	0	0
ADHFE1_+_67344685.23-P1P2	GCTCCGCCGGCCAATCACGG	64	140	206	154	571	630
ADHFE1_-_67345102.23-P1P2	GTAGCAGGCAGTGGAGAGCT	5	396	289	217	193	172
ADI1_+_3523275.23-P1P2	GCGGCCCCTGGGTTCGAACA	9	36	1	0	0	0
ADI1_-_3523293.23-P1P2	GGTGCCGTGTTCGAACCCAG	8	313	84	95	1	0
ADI1_+_3523254.23-P1P2	GGCACCCGCACTGCGCGTCA	216	719	2	11	170	203
ADI1_-_3523067.23-P1P2	GGCCGCTGCCCGGCACCTGG	260	6	0	0	0	1
ADI1_-_3523313.23-P1P2	GGGCCGCGCTCGGAGCCCGT	168	291	302	210	71	104
ADIG_+_37209911.23-P1P2	GATGTGAGGTCGTTCACCAG	113	450	254	204	176	169
ADIG_+_37209902.23-P1P2	GCGTTCACCAGCGGCATCAA	94	494	209	150	3	5
ADIG_+_37209891.23-P1P2	GGGCATCAAAGGGTACTTCA	146	0	0	0	0	0
ADIG_+_37209880.23-P1P2	GGTACTTCATGGCGCATGTG	212	2	90	64	2	1
ADIG_+_37210368.23-P1P2	GCTTGCACCCCAGCTGAAAG	183	65	3	4	0	3
ADIPOQ_+_186560526.23-P1P2	GTTGCTCTTACCCTCTGGTA	5	1	83	61	2	1
ADIPOQ_-_186560924.23-P1P2	GGCTTGACCAGGTAGGGCAA	259	146	519	385	275	322
ADIPOQ_+_186560448.23-P1P2	GAACAGCCTGGTACTCACGG	212	263	333	228	8	5
ADIPOQ_-_186560537.23-P1P2	GGGTTCTGATTCCATACCAG	165	884	515	401	395	381
ADIPOQ_+_186560496.23-P1P2	GCCACAGACTGCAGTCAGAA	186	142	394	288	484	542
ADIPOR1_+_202927394.23-P1P2	GGGGAGGGCGCTGAAGATCG	267	150	87	74	312	342
ADIPOR1_+_202926993.23-P1P2	GCCACGGGGTGGAGATGCAT	3	0	2	4	0	2
ADIPOR1_-_202926990.23-P1P2	GGCTCTCTGGTCCCGATCTG	8	192	3	0	0	0
ADIPOR1_-_202927375.23-P1P2	GCTACATCCCGCGGCGCTGG	18	125	97	79	108	104
ADIPOR1_+_202926923.23-P1P2	GCGCCGCGCGTGGGGAGGGA	2	113	71	57	1	2
ADIPOR2_-_1800242.23-P1P2	GGAGAGCGCGATTCCAGAAG	172	64	164	111	143	164
ADIPOR2_-_1800278.23-P1P2	GCAGCGGCGGCGGCTACACC	180	596	207	171	373	355
ADIPOR2_-_1800250.23-P1P2	GGATTCCAGAAGCGGCATCG	156	298	417	352	299	299
ADIPOR2_+_1800595.23-P1P2	GCGCCGGACTCCTCCGACAG	444	3	3	4	209	208
ADIPOR2_-_1800256.23-P1P2	GAGAAGCGGCATCGCGGCGG	361	5	173	106	8	11
ADIRF_-_88728314.23-P1P2	GCCGAAGCCATGGCAAGCAA	100	0	0	1	1	0
ADIRF_-_88728503.23-P1P2	GTCCTCCACTGAGACGCAGG	107	2	29	14	0	0
ADIRF_-_88728681.23-P1P2	GGAGGGTGAAGGTCCAGGAC	165	209	80	58	81	90
ADIRF_+_88728033.23-P1P2	GACCGAACCAGGGACCGAAG	100	313	93	87	228	266
ADIRF_-_88728567.23-P1P2	GCAGGGAGGCAGCGGAACAG	78	136	125	80	202	178
ADK_+_75936570.23-P1	GCGATGCTCTACGTCCGCTC	6	126	398	285	138	138
ADK_+_75936748.23-P1	GCCAACACGAGGGGGACCAG	8	3	0	0	0	0
ADK_+_75936517.23-P1	GGCTCAGGCACTCAGCGACT	123	300	1	3	180	188
ADK_-_75936578.23-P1	GGTACCTGCTGCTGCCCGAG	235	527	356	241	144	165
ADK_+_75936538.23-P1	GTACCACAGCAACTGCTTCC	12	177	399	292	91	98
ADK_-_75911021.23-P2	GTGGGCTGTAGAGCCAAAGT	92	3	219	144	6	2
ADK_-_75911025.23-P2	GCTGTAGAGCCAAAGTGGGG	142	2	101	78	1	2
ADK_+_75911444.23-P2	GGCCATCCCCCGGGAAGAGA	118	255	0	3	0	0
ADK_-_75911437.23-P2	GGGACCGGAGCAGCGTCTGT	298	502	1	0	146	153
ADK_+_75911404.23-P2	GGCTCCGGTCCGACCCTCCG	167	379	66	35	92	100
ADM_+_10327266.23-P1P2	GAGCGAACCCAGGTACATCA	327	843	316	238	85	92
ADM_+_10326660.23-P1P2	GTGAGAAGCCCGAAGTGGCA	99	445	624	405	379	391
ADM_-_10327037.23-P1P2	GGGTGCAGCGGCCTCCCCTG	364	8	298	227	152	182
ADM_+_10327276.23-P1P2	GTAGGAAGGCGAGCGAACCC	7	265	99	77	177	215
ADM_+_10327290.23-P1P2	GGCGGTGTCAGCGCCTAGGA	86	268	1	1	0	4
ADM2_-_50920028.23-P1P2	GCGGGCCGCGACTCCGCTCC	6	284	95	69	2	1
ADM2_+_50920011.23-P1P2	GCCTGCCTGGAGCGGAGTCG	1	0	0	0	1	0
ADM2_+_50920298.23-P1P2	GAGGAGGCTGATGCAACCCA	160	4	2	5	78	89
ADM2_+_50920227.23-P1P2	GGGTGAGCCGGGCACGTCGG	243	114	0	0	0	0
ADM2_+_50920473.23-P1P2	GGAGTCCTAGCAGCAGGTGG	61	299	3	2	174	174
ADM5_+_50191862.23-P1P2	GCCGAGAAGGAACCAAGGAA	89	163	58	47	1	2
ADM5_+_50191867.23-P1P2	GGGACCCCGAGAAGGAACCA	0	3	1	0	218	226
ADM5_+_50191684.23-P1P2	GACCCCAGCTGAGGATTTAT	0	0	0	1	0	0
ADM5_+_50191838.23-P1P2	GGCAAGAGGCCTAGAGACGG	161	144	97	67	201	214
ADM5_-_50191704.23-P1P2	GGCCAATAAATCCTCAGCTG	74	4	0	6	0	0
ADNP_-_49547651.23-P1P2	GGTGGGAGAGGCGGCTTCAC	113	3	97	71	156	175
ADNP_-_49547603.23-P1P2	GCGTCGAGCGGTGCAGACAA	85	12	7	1	380	356
ADNP_-_49547707.23-P1P2	GCAGCAGCGGGGACCGAGAG	209	420	119	83	128	172
ADNP_+_49547892.23-P1P2	GTGTCTGCTGAGGGGAGACG	199	101	141	107	1	1
ADNP_-_49547964.23-P1P2	GCCTGCCCTAGCCAAAATGG	95	161	92	86	2	1
ADNP2_+_77867421.23-P1P2	GCTCGGAGGGGACCAGACTG	91	396	103	77	190	199
ADNP2_-_77867208.23-P1P2	GGACCAGTCGCGCTGGGGGT	26	123	145	111	310	305
ADNP2_-_77867536.23-P1P2	GGAATCCCGGGACGTTCTCA	42	1	267	208	5	3
ADNP2_-_77867623.23-P1P2	GGCCGGTCACGTGGGAGCGG	6	126	94	80	77	94
ADNP2_+_77867603.23-P1P2	GGCCCCCGCTCCCACGTGAC	362	184	2	3	244	263
ADO_-_64564781.23-P1P2	GACCGCAAGGGGCGGAGGAA	129	438	1	1	0	1
ADO_+_64565053.23-P1P2	GTGACTGGCGGCAGGTTGGG	155	217	184	154	151	192
ADO_-_64565135.23-P1P2	GGCGTGTTCCTGCTCAAGAG	6	109	0	1	1	0
ADO_-_64564623.23-P1P2	GGCGCGTGCGCGCTCAGAGG	133	185	48	56	213	220
ADO_+_64565065.23-P1P2	GTGTGCATGTAGGTGACTGG	356	136	337	276	4	7
ADORA1_+_203097472.23-P1P2	GGGCCGCGCGCGGTAGGGCT	179	461	255	185	134	149
ADORA1_+_203096891.23-P1P2	GGCTGGCTGGGACTCGACTC	81	2	63	38	2	2
ADORA1_+_203097506.23-P1P2	GGGCAGTGCCCAAAGTTCCA	5	146	109	70	2	0
ADORA1_+_203097450.23-P1P2	GCTGGGCTCTGGACAACGCG	362	547	348	271	167	181
ADORA1_-_203096974.23-P1P2	GCAGGAATCCCTGGAGCTAG	9	130	49	40	1	1
ADORA2A_-_24819888.23-P1P2	GGCCGGAGCCGGAGACCCAG	64	295	265	188	5	5
ADORA2A_-_24819903.23-P1P2	GCCAGCGGCCGCCGAGACAG	112	338	223	181	3	5
ADORA2A_-_24820281.23-P1P2	GCGGGGAGGGAAGGCAAGTG	8	559	189	130	172	189
ADORA2A_-_24819947.23-P1P2	GTCAGCCGGGGTGCTAGGTC	9	278	1	0	2	1
ADORA2A_+_24820308.23-P1P2	GGCTCCCCGCCCGCTACCTG	227	2	439	367	192	228
ADORA2B_+_15848965.23-P1P2	GGCCCCCGAGGGAGGAACCC	70	279	1	2	2	1
ADORA2B_-_15848791.23-P1P2	GGCTTCTGCACTGACTTCTA	1	0	0	0	0	0
ADORA2B_+_15848686.23-P1P2	GAGGGACACCAGGAAGTAGT	7	0	0	0	0	0
ADORA2B_-_15848949.23-P1P2	GCCCCGTCGGAGCTCCGAAA	79	0	2	4	353	347
ADORA2B_-_15848659.23-P1P2	GTGCTGGTGTGCGCCGCGGT	207	614	67	53	183	165
ADORA3_+_112031411.23-P1	GGCCTGACCAAAGAGGACAC	59	139	217	163	207	218
ADORA3_+_112031386.23-P1	GGTACTGGTGTGGCATCCAG	266	257	88	70	2	3
ADORA3_+_112031407.23-P1	GGACCAAAGAGGACACGGGC	102	4	2	0	228	221
ADORA3_+_112031013.23-P1	GACCTTAGAAGAGGCTGACA	3	1	0	0	0	0
ADORA3_+_112031418.23-P1	GATGTCCTGCCTGACCAAAG	5	172	49	47	2	1
ADORA3_-_112046251.23-P2	GGCTGTAGGACAGCTCTATA	163	1	0	1	0	1
ADORA3_+_112045890.23-P2	GTTGGACTCTGCGCCATAGT	3	1	108	58	79	84
ADORA3_+_112046115.23-P2	GCACCCCACCAGAAAAGGGT	66	1	0	0	0	0
ADORA3_+_112046055.23-P2	GGGACCTCTGGGAAGACGTC	74	132	1	3	0	0
ADORA3_+_112046284.23-P2	GGCGTTGAGGACATCTGTTT	89	27	1	1	149	152
ADPGK_+_73075721.23-P1P2	GGCGGAGCCGCGCAGAAACA	420	819	337	249	402	386
ADPGK_+_73076060.23-P1P2	GCGCGGGCTAGGAAAGGAGT	7	106	0	0	0	0
ADPGK_+_73076082.23-P1P2	GCGCGCGCCGAGCCCGGAAG	4	2	0	0	0	0
ADPGK_+_73076066.23-P1P2	GAAGAGGCGCGGGCTAGGAA	24	112	106	79	273	259
ADPGK_-_73075645.23-P1P2	GAGAGCAGCGGTGACGAACC	9	162	118	88	3	1
ADPRH_+_119298491.23-P1P2	GGCGCTGAGTGAGCTAATCT	491	610	676	498	295	383
ADPRH_+_119298367.23-P1P2	GCCTGGTGCCCGGAATGTGG	191	408	412	288	10	7
ADPRH_+_119298604.23-P1P2	GGGCTGCTGCGGGTGGACGA	104	388	118	77	162	178
ADPRH_+_119298662.23-P1P2	GACTGGAACGCGCGAGCGAC	353	158	1	1	272	315
ADPRH_+_119298740.23-P1P2	GCACACTCGGAGAGCGCCAG	1	430	1	0	0	0
ADPRHL1_+_114107533.23-P1	GCGAGGCCCTCACCACAGGT	268	135	99	89	192	203
ADPRHL1_+_114107537.23-P1	GCCGCCGAGGCCCTCACCAC	166	148	2	2	169	216
ADPRHL1_+_114107429.23-P1	GAGGCAGTGCGGTCCTTCAG	42	235	42	39	0	1
ADPRHL1_+_114107397.23-P1	GCTGATACCGCTGCTAAAAG	319	186	2	1	0	1
ADPRHL1_+_114107772.23-P1	GGGACGCTCCGCAGCTGTTG	255	338	52	26	177	185
ADPRHL1_-_114103049.23-P2	GGTTGGCTGAGTGAGCCTCA	4	72	5	2	0	0
ADPRHL1_-_114103424.23-P2	GTCTTGTAGAGCGCTAGACA	150	276	281	226	11	2
ADPRHL1_-_114103032.23-P2	GTCCTGCTGGGCCCTGAAGT	229	624	106	87	86	67
ADPRHL1_+_114103395.23-P2	GAGCGCTCTACAAGACACAT	2	3	0	0	0	0
ADPRHL1_-_114103435.23-P2	GGCTAGACACGGCTACTTCC	150	152	47	44	213	195
ADPRHL2_+_36554555.23-P1P2	GTCGGAAGCGCGAGAGGGAG	419	1063	332	237	245	268
ADPRHL2_+_36554875.23-P1P2	GATAAGGCCGGAGATCGCAC	447	274	69	76	308	326
ADPRHL2_+_36554891.23-P1P2	GTCGGGGCGAGACGTCTATA	189	3	159	117	142	173
ADPRHL2_-_36554711.23-P1P2	GCGGCACGCCCGGGAGTGAG	114	1	0	1	1	0
ADPRHL2_+_36554907.23-P1P2	GCCCGAGCACGGGATGTTCG	57	1	87	61	192	181
ADPRM_+_10600945.23-P1P2	GGCTGAAAGGCCTCTGACTA	97	272	290	255	333	379
ADPRM_+_10600917.23-P1P2	GTAACAGCGCCACCAACGAG	101	194	234	179	5	8
ADPRM_-_10600988.23-P1P2	GCCAGGGGCCGGCGCACGGT	127	230	108	84	3	1
ADPRM_-_10600957.23-P1P2	GTTACATAGCCCGTAGTCAG	117	2	177	123	274	272
ADPRM_+_10600958.23-P1P2	GCGCCGGCCCCTGGGCTGAA	1	125	0	0	0	0
ADRA1A_-_26724373.23-P1P2	GGGAGGCGCTGGGAAAAGTG	1	1	0	0	0	0
ADRA1A_+_26724406.23-P1P2	GCGCAGGGCCGAGTGGGTGA	242	213	172	122	576	589
ADRA1A_-_26724311.23-P1P2	GGAAGATGTAAGGGAATCGG	9	1	2	1	158	193
ADRA1A_-_26724356.23-P1P2	GACCTGGTGGAAAAAGCGGG	104	3	0	1	1	0
ADRA1A_-_26724340.23-P1P2	GGAGGGGCCGGTATAAAACC	149	43	2	3	0	1
ADRA1B_+_159343520.23-P1P2	GGCCCAGCGAGCGCCGAAGA	91	5	303	228	207	223
ADRA1B_+_159344209.23-P1P2	GCCTCTAGGGCCGCTGAGAA	3	120	0	0	0	0
ADRA1B_-_159343504.23-P1P2	GCGTGCAGTCAGCCCAGAAG	243	155	0	2	0	0
ADRA1B_+_159344222.23-P1P2	GCAGTAGCCGAGCACCTCTA	70	139	0	1	193	178
ADRA1B_-_159343900.23-P1P2	GTCATCCCCCTGGCTATGGA	4	35	108	66	0	2
ADRA1D_-_4229495.23-P1P2	GCCACCGCCGGGCCCTCCGA	352	703	311	194	8	6
ADRA1D_-_4229926.23-P1P2	GGTGCAGGCAGCGGCCACTG	321	359	145	102	264	301
ADRA1D_-_4229250.23-P1P2	GGCGGTTGCAGGCCACTGAG	195	277	1	3	191	228
ADRA1D_-_4229164.23-P1P2	GGCCGAGAAGGGCAGTACGG	2	1	112	75	172	172
ADRA1D_+_4229485.23-P1P2	GGCGGCGCGGCCCCCTCGGA	197	472	199	131	171	204
ADRA2A_-_112837251.23-P1P2	GGATGTAAGGCGACAGACAT	51	149	0	1	0	0
ADRA2A_-_112837238.23-P1P2	GTAATCGCTTCGGGGATGTA	5	134	0	0	0	1
ADRA2A_-_112837216.23-P1P2	GCTGGGGGAAGCCAGAGAGT	3	1	0	1	40	45
ADRA2A_-_112837201.23-P1P2	GCCAGAACCGCAGCGTCTGG	344	575	232	203	3	4
ADRA2A_-_112837142.23-P1P2	GAGTCTCGCGGCGCTCCGAG	82	376	359	264	174	170
ADRA2B_-_96782246.23-P1P2	GCTGGGCCGGTTCTTAAAGG	0	0	0	0	0	0
ADRA2B_-_96781894.23-P1P2	GGTCCTGGTGGTCCATGACG	3	121	199	98	1	5
ADRA2B_+_96781839.23-P1P2	GCAGGCCACAGCGGCCATAG	224	2	409	326	7	6
ADRA2B_-_96781873.23-P1P2	GTGTGGCCTGCACGGAGTAG	156	252	0	0	0	2
ADRA2B_-_96782243.23-P1P2	GGGGCTGGGCCGGTTCTTAA	82	131	1	1	1	1
ADRA2C_-_3767700.23-P1P2	GGCAGCTCCGGCGAGCGAGG	68	328	252	176	335	361
ADRA2C_+_3768074.23-P1P2	GCCCGGAGCGAGCGGCGACG	248	237	106	63	0	1
ADRA2C_+_3768082.23-P1P2	GAGGAGGCGCCCGGAGCGAG	141	683	428	348	168	207
ADRA2C_+_3768098.23-P1P2	GCGTGTAAGTGCAGAGCAGG	82	2	0	0	1	0
ADRA2C_-_3767888.23-P1P2	GCCCTAGCCGGCCGGATGGG	228	174	243	178	2	4
ADRB1_-_115804061.23-P1P2	GCGAGCCGCTGTCTCAGCAG	455	361	60	43	85	88
ADRB1_-_115804075.23-P1P2	GAGCAGTGGACAGCGGGCAT	145	62	200	143	5	2
ADRB1_-_115804069.23-P1P2	GTGTCTCAGCAGTGGACAGC	147	9	60	43	697	780
ADRB1_+_115804002.23-P1P2	GGAGGCAGCAACGAGGCGGG	141	270	208	171	416	443
ADRB1_-_115803895.23-P1P2	GGGCCTCCGCAGCTCGGCAT	361	5	378	332	294	311
ADRB2_-_148206186.23-P1P2	GGGCAGAACGCACTGCGAAG	127	146	115	70	2	3
ADRB2_+_148206227.23-P1P2	GTCAGCTTGTCGGGTGCTAG	74	167	80	73	2	2
ADRB2_-_148206207.23-P1P2	GGCTTCTTCAGAGCACGGGC	85	471	316	238	154	153
ADRB2_-_148206413.23-P1P2	GCCATGGGGCAACCCGGGAA	71	295	2	0	1	0
ADRB2_+_148206220.23-P1P2	GGTCGGGTGCTAGGGGCTCG	86	253	1207	849	12	11
ADRB3_+_37822768.23-P1P2	GCTCGACGGGTAGGTAACCG	3	1	95	66	0	0
ADRB3_-_37822919.23-P1P2	GGCAGCGGCACAGAAGACGG	139	444	48	38	2	1
ADRB3_-_37823667.23-P1P2	GGTCCACAGCTCGCAGCCAG	145	271	102	85	1	1
ADRB3_-_37823742.23-P1P2	GAGGAGTCCCATCACCAGGT	8	257	1	0	0	1
ADRB3_-_37823380.23-P1P2	GAGGAGGACAGCAGCACGTA	6	434	54	47	111	114
ADRBK1_+_67034566.23-P1P2	GGGGCCGGTGGAGCACGATA	7	271	217	132	5	4
ADRBK1_-_67033953.23-P1P2	GGCCCCGACTGCAGTCCCGG	158	239	256	226	667	664
ADRBK1_+_67033933.23-P1P2	GCCCGCCGGGACTGCAGTCG	51	20	290	165	5	5
ADRBK1_-_67034001.23-P1P2	GCCGAGCCGGCGCCATGGGG	175	711	193	154	4	4
ADRBK1_+_67034195.23-P1P2	GGCCATCAGGTAGCTCACGT	69	4	208	159	167	181
ADRBK2_-_25960625.23-P1P2	GCCCTCGTGGCCACCCCGAG	149	420	2	3	207	214
ADRBK2_+_25960616.23-P1P2	GTACGGTCGCCCTCCCCTCG	180	231	451	380	9	9
ADRBK2_-_25960854.23-P1P2	GGCGCGCGCAGAGCGCTAGT	377	538	219	179	637	764
ADRBK2_-_25960628.23-P1P2	GTCGTGGCCACCCCGAGGGG	80	169	86	77	1	3
ADRBK2_-_25960707.23-P1P2	GACTGAGGGGCGCTGACCGT	295	654	466	364	160	146
ADRM1_+_60878013.23-P1P2	GCCCGCCGGAAACCCGCGTT	89	5	1	1	307	319
ADRM1_+_60878508.23-P1P2	GCTGCGCCCAGAGCTGCCTA	148	197	1	0	0	0
ADRM1_-_60878094.23-P1P2	GGCGCCTCTCGAACGAGTGT	8	2	85	71	0	2
ADRM1_-_60878073.23-P1P2	GGAGGAAGAGCGAGCCCGGA	25	8	89	51	0	2
ADRM1_+_60877224.23-P1P2	GGACGGGTAGGGTCCTGGAA	100	5	1	5	239	238
ADSL_-_40742556.23-P1P2	GCCACCCTGGCGGGGTCGCA	39	162	11	6	134	185
ADSL_-_40742729.23-P1P2	GCGAGCAGGTAACGGATCCC	87	249	333	241	97	112
ADSL_-_40742584.23-P1P2	GTGGCGGCTGGAGGCGATCA	243	73	110	67	381	456
ADSL_-_40742737.23-P1P2	GTAACGGATCCCGGGCTGAG	428	399	271	177	203	202
ADSL_+_40742907.23-P1P2	GCTCGGACTGAGAACACGTG	82	280	182	165	262	292
ADSS_-_244615191.23-P1P2	GAGCGAACTGAACTGCTCTG	3	1	175	111	1	3
ADSS_-_244614820.23-P1P2	GACAGGAGGAGAGAGCCTCA	6	158	81	70	390	404
ADSS_+_244614826.23-P1P2	GGGATCCACTGGCCAAAATG	260	780	54	45	205	200
ADSS_-_244614690.23-P1P2	GGGCATCGCGCATCTCTCAA	141	3	97	77	1	4
ADSS_-_244614958.23-P1P2	GTGGCAGCGGCACACGATGT	4	2	266	231	9	1
ADSSL1_-_105190615.23-P1P2	GGAGCCAAGCCAGCATGTCG	213	286	139	105	2	3
ADSSL1_-_105190591.23-P1P2	GCCTGGCCGGGCCAGCGCAG	359	4	462	370	436	470
ADSSL1_+_105190984.23-P1P2	GGAAGGAGGGCGGTGTGTGT	78	175	1	1	0	2
ADSSL1_+_105190776.23-P1P2	GTGGCAGCGGCTGATGATGT	99	26	40	33	64	85
ADSSL1_+_105190789.23-P1P2	GCCCAGCCCGCACCTGGCAG	398	1049	219	161	329	421
ADTRP_-_11779009.23-P1P2	GTCATGGCGAGTGCTGACCG	205	441	2	3	143	162
ADTRP_-_11778993.23-P1P2	GCATGTAGAAGTCTTCGTCA	309	247	278	220	2	2
ADTRP_+_11779041.23-P1P2	GTTAGGCTGTGACCCACAGA	317	205	225	155	450	485
ADTRP_+_11779004.23-P1P2	GCAAGACATTCACGGTGCCC	226	384	742	575	404	405
ADTRP_-_11779051.23-P1P2	GCTTTCTGGCGTCCTTCTGT	261	325	169	138	0	1
AEBP1_+_44144323.23-P1P2	GCGTCTGCGGGCGCCCTCCA	57	131	0	1	2	0
AEBP1_+_44143999.23-P1P2	GCGAGGTCCTGGCGGCTAAT	154	250	66	57	0	1
AEBP1_+_44144173.23-P1P2	GGCGGAGAGGGGATCGAGAC	90	126	57	38	92	92
AEBP1_-_44144382.23-P1P2	GAGATCGAGGAGTTCCTCGA	137	4	66	41	55	67
AEBP1_+_44144374.23-P1P2	GCTCTGACAGGAAGCCCTCG	26	1	1	0	0	0
AEBP2_+_19592704.23-P1P2	GGCCCCGCGCCGCCGAACCC	291	379	449	350	463	522
AEBP2_+_19592658.23-P1P2	GCGGGAGAGCTCCTCCAGGT	3	725	0	1	20	17
AEBP2_-_19593012.23-P1P2	GGTAGCGCCGAGAGCCTGGT	173	402	329	227	179	168
AEBP2_-_19592882.23-P1P2	GGGCGAGGCAGAGACGATGT	130	211	2	3	337	346
AEBP2_+_19592640.23-P1P2	GTCGGCCATGTCGGTGATAG	21	130	230	173	2	2
AEN_-_89164606.23-P1P2	GAGACCGGAAGAGACACGCG	169	292	98	75	0	4
AEN_-_89164638.23-P1P2	GGATCCAGGACCCTGCACCG	7	124	91	62	358	366
AEN_+_89164789.23-P1P2	GGGACCCCCGAGCAGAGCGA	292	323	264	207	197	227
AEN_-_89164591.23-P1P2	GCCGGACGCCACGTGCAGAC	2	138	0	0	0	0
[truncated: 102,536 more rows]

## Sheet: GeneSummary
Gene	sgRNA	IL6m|beta	IL6m|z	IL6m|p-value	IL6m|FDR	IL6p|beta	IL6p|z	IL6p|p-value	IL6p|FDR
RNF14	5	-0.53708	-1.0577	0.25047	0.28	0.30524	0.6036	0.50806	0.49
DUOXA1	5	0.1047	0.1652	0.86247	0.87	0.87408	1.3814	0.96615	0.97
RNF17	5	0.25526	0.42754	0.92331	0.94	1.0689	1.7983	0.74698	0.7
RNF10	5	0.91452	0.72724	0.1882	0.19	1.1815	0.93097	0.62457	0.6
RNF11	5	1.5247	0.75364	0.019479	0.02	1.7032	0.83746	0.19336	0.24
RNF13	5	0.54301	0.41158	0.53664	0.57	1.5835	1.2092	0.26739	0.29
REM1	5	-0.88133	-1.5205	0.11762	0.06	0.97544	1.7543	0.8497	0.86
REM2	5	0.053231	0.06589	0.79398	0.76	1.2332	1.5462	0.57081	0.55
OR1E1	5	-0.093405	-0.040193	0.61312	0.61	2.2776	1.009	0.026718	0.02
C16orf13	5	-1.1519	-2.1997	0.06754	0.02	0.52714	1.0198	0.68327	0.71
C16orf11	5	0.041374	0.086246	0.77929	0.74	0.49909	1.0324	0.65783	0.73
MVB12B	5	0.66312	0.69134	0.40337	0.38	1.015	1.0465	0.80627	0.8
UBE2Q2	5	-0.36125	-0.37406	0.36356	0.3	1.3463	1.4275	0.45841	0.42
NBEAL1	5	0.20663	0.18829	0.99345	0.99	1.7098	1.579	0.18931	0.19
MZT2A	5	-0.60909	-1.2895	0.21406	0.19	-0.56464	-1.1854	0.15552	0.23
MZT2B	5	-0.92001	-1.5073	0.10985	0.09	0.87255	1.5031	0.96769	0.96
NDP	5	-0.16844	-0.19776	0.53212	0.54	-2.3946	-2.7989	0.040928	0.06
PMM2	5	0.91038	0.95016	0.19107	0.21	1.2918	1.3455	0.51035	0.44
PMM1	5	0.3451	0.27203	0.79445	0.86	1.5389	1.2272	0.29762	0.29
ASS1	5	-1.0115	-2.0831	0.08968	0.08	-0.17879	-0.37094	0.2535	0.31
FHIT	5	0.045495	0.075144	0.78413	0.76	0.80494	1.3323	0.95769	0.92
ZNF708	5	0.85154	0.99396	0.23434	0.24	0.94707	1.0927	0.88264	0.97
ZNF879	5	0.2724	0.42321	0.89946	0.94	0.7178	1.1074	0.86716	0.89
NCBP2	5	0.073973	0.13937	0.82261	0.82	0.8519	1.6078	0.98856	0.97
CBX3	5	0.078318	0.12274	0.82841	0.82	0.47027	0.72873	0.6334	0.61
NID2	5	-0.018754	-0.043849	0.70217	0.7	0.41261	0.95473	0.58662	0.59
CAMK1	5	0.30716	0.55896	0.8506	0.86	0.059352	0.10677	0.35728	0.26
ZNF701	5	-0.2827	-0.70977	0.42935	0.41	-0.39467	-0.97516	0.18899	0.25
ZNF700	5	-0.29469	-0.59825	0.41753	0.28	0.58276	1.1904	0.73458	0.72
ZNF707	5	0.31279	0.74146	0.8415	0.85	-0.20182	-0.47241	0.24589	0.27
CEACAM3	5	-0.074919	-0.055926	0.63447	0.6	1.6253	1.2858	0.23956	0.25
ZNF704	5	0.79492	0.41942	0.27937	0.29	1.9107	1.0233	0.10134	0.09
RNF114	5	0.54797	0.87526	0.53153	0.51	0.8181	1.3059	0.97227	0.98
RNF115	5	-0.15333	-0.22152	0.54681	0.59	0.85015	1.2355	0.99053	0.97
ZC3H15	5	0.9635	0.73577	0.16164	0.12	1.659	1.2676	0.2197	0.14
ZC3H14	5	0.0061274	0.013322	0.73527	0.78	-0.0044265	-0.0093979	0.32599	0.32
SPN	5	1.1656	0.98353	0.078078	0.06	1.1609	0.94797	0.64628	0.66
RNF111	5	0.12435	0.11629	0.88967	0.84	1.2185	1.1534	0.58673	0.71
CEACAM5	5	-0.58549	-0.6925	0.2255	0.24	1.4047	1.7499	0.40247	0.37
GRIN1	5	0.93455	0.96414	0.17707	0.18	0.89937	0.90565	0.93613	0.92
PISD	10	0.17187	0.42969	0.93475	0.97	0.35235	0.86794	0.37384	0.35
DHX8	5	0.21073	0.4552	0.98696	1	0.59672	1.2781	0.74677	0.8
SP9	5	0.38176	0.26153	0.74411	0.68	1.6538	1.1578	0.2229	0.23
TCOF1	5	-0.30729	-0.27646	0.40689	0.48	1.469	1.3451	0.34893	0.35
LRRTM3	5	0.45059	0.65475	0.65246	0.69	1.0475	1.519	0.77008	0.77
SYNGR4	5	1.3717	0.88568	0.035553	0.04	1.3705	0.86153	0.43552	0.43
XPC	10	0.3558	0.83234	0.69929	0.71	0.90757	2.1183	0.89031	0.91
SP1	5	0.81684	0.5088	0.26026	0.27	2.1916	1.3823	0.036777	0.05
GRINA	5	-0.077657	-0.096111	0.63154	0.72	0.70333	0.87262	0.85146	0.83
SP3	5	0.75159	1.2781	0.31715	0.34	0.50519	0.83277	0.66278	0.67
SP4	5	0.62061	0.96572	0.44771	0.42	0.75375	1.1582	0.90191	0.89
SP5	5	0.2445	0.16867	0.93938	0.97	1.7703	1.2468	0.15903	0.18
SP6	5	0.71346	0.76361	0.35052	0.39	1.1033	1.1737	0.70807	0.7
SP7	5	-0.24708	-0.47508	0.45905	0.44	0.39575	0.76031	0.57331	0.53
SPPL3	5	0.20885	0.41718	0.99031	1	0.075368	0.14718	0.36665	0.44
GOLIM4	5	1.2524	0.55751	0.055671	0.11	2.0983	0.94001	0.052424	0.01
OPA3	5	-0.014289	-0.027403	0.70807	0.61	0.79233	1.5214	0.94316	0.94
OPA1	5	1.2708	0.55786	0.051679	0.05	2.0932	0.92111	0.053436	0.02
C1QTNF9B-AS1	5	-0.9161	-1.9642	0.11086	0.11	-0.22049	-0.47331	0.23956	0.2
RAB40C	5	1.2541	0.86473	0.055564	0.09	1.658	1.1412	0.22013	0.15
RAB40B	5	0.44718	0.31606	0.65671	0.72	1.7268	1.2308	0.18064	0.21
RAB40A	5	0.65285	0.65832	0.41466	0.37	-1.4234	-1.3728	0.10448	0.09
CBX1	5	0.38976	1.121	0.73453	0.71	-2.3835	-6.659	0.041939	0.02
COL7A1	5	0.028621	0.076922	0.76295	0.82	-0.35813	-0.91815	0.1974	0.32
MDP1	2	-1.5684	-2.6587	0.26265	0.28	-3.4103	-5.7805	0.017244	0.01
FAM187B	5	-0.030148	-0.042974	0.68615	0.66	1.0311	1.4887	0.78849	0.75
KLLN	5	0.75488	0.81029	0.31444	0.34	1.3187	1.4133	0.48518	0.45
FAM183A	5	0.57646	0.67249	0.49859	0.52	1.1792	1.3727	0.62654	0.61
ARFRP1	5	0.41364	0.77763	0.70366	0.66	0.03153	0.058713	0.34403	0.35
OVCH1	5	-0.73096	-0.51618	0.16435	0.21	1.8467	1.3695	0.12635	0.17
FLG2	5	-0.11289	-0.21262	0.5904	0.62	-0.10886	-0.19978	0.27942	0.3
RPRD2	5	0.093885	0.13815	0.84826	0.84	1.0974	1.6311	0.71457	0.77
SPPL2A	5	0.36642	0.64717	0.76566	0.8	0.56501	0.98128	0.71803	0.72
SPPL2C	5	0.7275	1.1777	0.33733	0.3	0.50489	0.80559	0.66236	0.72
SPPL2B	5	-0.093793	-0.18511	0.61275	0.6	0.19991	0.39183	0.43627	0.4
NOP9	5	0.67956	0.94268	0.38554	0.47	0.74679	1.0056	0.89563	0.9
ITGA9	5	0.82942	0.80493	0.25063	0.27	1.1511	1.1087	0.65741	0.7
STK40	5	0.49611	0.44291	0.5954	0.68	1.6146	1.4592	0.24679	0.27
CAPN14	5	-0.32493	-0.69634	0.39252	0.33	-0.16242	-0.33892	0.26031	0.27
ATP2A1	5	0.63902	0.6019	0.42929	0.47	1.1557	1.087	0.65208	0.7
ATP2A2	5	-1.0807	-1.9849	0.077226	0.04	0.5763	1.095	0.72872	0.73
ATP2A3	5	0.23331	0.5817	0.95561	0.92	-0.11335	-0.27102	0.27766	0.26
ITGA1	5	-0.044568	-0.14037	0.66874	0.68	0.22615	0.70977	0.45319	0.55
ITGA2	5	-0.088964	-0.16667	0.6177	0.61	0.5945	1.1147	0.74496	0.76
ITGA3	5	0.581	0.90096	0.49263	0.51	1.0783	1.6697	0.73543	0.75
ITGA4	5	-0.2033	-0.25115	0.49981	0.54	1.3612	1.6972	0.44409	0.41
RIT2	5	0.43465	0.39012	0.67422	0.61	1.748	1.578	0.16919	0.11
ITGA6	5	0.40358	0.45275	0.71638	0.78	1.3507	1.5251	0.45436	0.46
ITGA7	10	1.1472	1.966	0.015647	0.03	0.10392	0.16634	0.20272	0.22
TRHR	5	0.41256	0.48176	0.70483	0.75	1.1098	1.2976	0.70147	0.7
TAS2R10	5	-0.016281	-0.026075	0.70584	0.71	0.14202	0.22395	0.4029	0.33
DENND4A	5	0.94317	1.1038	0.17218	0.16	1.2822	1.4972	0.52089	0.48
DENND4B	10	0.40665	0.77007	0.60839	0.58	1.1291	2.1407	0.56198	0.53
DENND4C	5	-0.28677	-0.41065	0.42546	0.46	0.84625	1.2441	0.99473	1
SWAP70	5	-0.029948	-0.060179	0.68647	0.67	0.56652	1.1383	0.71941	0.7
RARRES1	5	1.6872	0.74281	0.010325	0.01	2.0191	0.88245	0.069881	0.08
PHLDA1	5	-0.31406	-0.40398	0.40114	0.42	0.98194	1.2911	0.84289	0.83
PHLDA3	5	0.47617	0.61813	0.62063	0.56	0.96227	1.2442	0.86588	0.84
PHLDA2	5	0.3812	0.98835	0.74469	0.7	-0.49835	-1.277	0.16669	0.14
TACO1	5	0.95122	1.8836	0.16792	0.12	-0.57991	-1.0206	0.15328	0.23
GAP43	5	-0.12407	-0.22926	0.5772	0.56	0.19881	0.36368	0.43579	0.37
PAMR1	5	0.4652	0.80758	0.63409	0.58	0.55014	0.94328	0.70424	0.73
HRH4	5	0.59977	0.34082	0.47049	0.48	1.7775	1.0215	0.15541	0.17
FBXL12	5	0.81973	1.3928	0.25712	0.27	0.74695	1.2415	0.89574	0.88
FBXL15	5	0.89358	1.3451	0.20288	0.19	0.56535	0.8039	0.7184	0.58
FBXL14	5	-0.47445	-0.39201	0.28857	0.23	1.5208	1.3107	0.31008	0.32
FBXL17	5	0.39283	0.58873	0.7299	0.58	0.43758	0.64813	0.6061	0.58
FBXL16	5	-0.30318	-0.73324	0.41067	0.32	0.39524	0.95721	0.5731	0.66
FBXL19	5	0.1145	0.19258	0.87631	0.87	0.3148	0.52291	0.51546	0.54
FBXL18	5	0.64506	1.0418	0.42248	0.4	0.013282	0.01995	0.33461	0.38
ACVRL1	5	0.95209	1.3935	0.1676	0.17	-1.7732	-2.467	0.09133	0.11
FAM169B	5	-0.55884	-0.37353	0.23913	0.21	1.5543	1.0956	0.28735	0.3
RALGAPA2	5	-0.30245	-0.35448	0.4112	0.4	1.3333	1.5851	0.47006	0.44
GHDC	5	0.80084	1.6237	0.27394	0.36	-0.35622	-0.69534	0.19825	0.2
SDK1	5	0.41377	0.60516	0.70355	0.75	-2.1349	-2.9439	0.064453	0.08
SDK2	5	-2.3614	-1.5545	0.013306	0.02	-1.8325	-1.1952	0.087551	0.11
C9orf43	5	-0.304	-0.32339	0.41013	0.49	1.4473	1.55	0.36622	0.4
GRP	5	0.54113	0.68114	0.53957	0.55	1.0092	1.2649	0.8134	0.82
TPRN	5	0.0022376	0.0018888	0.73043	0.67	1.8514	1.5674	0.1247	0.09
THSD4	10	0.2329	0.40282	0.94337	0.93	0.9442	1.6359	0.83629	0.81
FAM212B	10	0.1887	0.34596	0.96748	0.96	1.2139	2.2453	0.44553	0.43
THSD1	5	-0.24192	-0.30351	0.46357	0.55	0.76955	0.97349	0.91894	0.93
CHST9	5	0.66685	0.45088	0.3989	0.41	1.6747	1.1335	0.21151	0.2
CHST8	5	1.0096	0.93713	0.13652	0.16	1.2393	1.1398	0.56411	0.64
COL4A5	5	-0.040146	-0.051045	0.67337	0.7	0.97286	1.2657	0.85268	0.84
COL4A4	5	-0.29264	-0.53312	0.41934	0.48	0.36335	0.66149	0.54867	0.57
COL4A3	5	0.56458	1.0042	0.51131	0.52	0.11475	0.1984	0.38709	0.45
COL4A2	5	-0.33522	-0.58285	0.38379	0.27	0.71973	1.273	0.86854	0.9
COL4A1	5	-1.6352	-2.5674	0.029432	0.03	0.46241	0.74914	0.6267	0.6
SLC35D2	5	0.5824	1.1151	0.49124	0.59	0.26379	0.483	0.47991	0.55
GRN	5	-0.046019	-0.095299	0.66672	0.69	0.54141	1.1182	0.69589	0.67
CHST3	5	0.44585	0.43643	0.65858	0.71	1.6577	1.6337	0.22029	0.2
CHST2	5	1.0022	0.81589	0.14067	0.12	1.1949	0.95715	0.61036	0.68
CHST5	5	-0.10954	-0.28494	0.59396	0.6	0.093867	0.24133	0.37692	0.43
CHST4	5	0.022081	0.026077	0.7555	0.75	1.2205	1.459	0.58412	0.56
CHST7	5	-0.95356	-1.9164	0.10155	0.12	-0.088744	-0.17992	0.28841	0.3
CHST6	5	-1.9525	-3.0109	0.019426	0.02	0.031275	0.054196	0.34376	0.3
ITGAX	5	0.22825	0.43677	0.96274	0.97	0.059608	0.11031	0.35755	0.42
OR8J1	5	-0.53457	-0.55638	0.25142	0.33	1.5017	1.5795	0.3253	0.36
C16orf90	5	0.24799	0.36123	0.934	0.93	-0.029617	-0.041899	0.31476	0.35
HLX	5	0.00031278	0.00051533	0.72809	0.76	0.95331	1.5862	0.8762	0.88
HLCS	10	0.16477	0.39275	0.92198	0.89	0.55748	1.3184	0.59476	0.51
NOG	5	0.63444	0.72913	0.43398	0.51	1.1968	1.3745	0.6086	0.65
ITGAV	5	-0.43892	-0.919	0.31055	0.33	0.57194	1.2065	0.72473	0.74
COX7C	5	0.99641	1.1008	0.14338	0.18	0.92692	0.98708	0.90404	0.79
ZNF703	5	0.23826	0.45469	0.94832	0.97	0.56908	1.0775	0.72154	0.71
ITGAL	5	0.25037	0.23375	0.93092	0.94	1.4129	1.3347	0.39576	0.38
ITGAM	5	0.10012	0.14106	0.85609	0.84	-2.2739	-3.2025	0.050987	0.05
HLF	10	0.075092	0.17552	0.75156	0.71	0.88167	2.066	0.93097	0.94
NOV	5	0.28888	0.25832	0.87663	0.93	1.4148	1.2716	0.39379	0.35
FAM134C	5	0.79106	0.969	0.28219	0.27	-1.8426	-2.2228	0.086859	0.08
SPR	5	-0.061785	-0.082829	0.64921	0.59	0.8943	1.2155	0.9422	0.96
FAM134A	5	-0.47155	-0.47515	0.2906	0.36	1.3802	1.4523	0.42541	0.48
SMAD9	5	-0.11025	-0.27707	0.59322	0.66	0.52499	1.3196	0.68082	0.72
TRERF1	5	-0.90561	-1.3873	0.11347	0.12	-0.13929	-0.21489	0.26739	0.19
SMAD4	5	1.0887	0.42416	0.10384	0.12	2.2795	0.89741	0.026452	0
SMAD5	5	0.062859	0.13834	0.80654	0.75	0.5267	1.1549	0.68274	0.67
SMAD6	5	-2.2885	-2.7498	0.014264	0.02	0.70764	0.93637	0.85635	0.87
SMAD7	5	0.0003088	0.00078294	0.72809	0.77	0.24173	0.60469	0.46384	0.53
GOLPH3L	5	0.40544	0.73177	0.71473	0.72	0.028288	0.049695	0.34222	0.27
SMAD1	5	-0.4204	-0.39584	0.322	0.31	1.5747	1.5058	0.27266	0.33
SMAD2	5	0.25375	0.45475	0.92618	0.91	0.65281	1.1635	0.80057	0.82
ZNF706	5	-0.088579	-0.22744	0.61839	0.61	0.42283	1.0851	0.59519	0.54
RFK	5	-0.18665	-0.55534	0.51472	0.52	0.12347	0.36625	0.39188	0.43
AMMECR1L	5	0.62306	0.88023	0.44547	0.44	0.86706	1.1933	0.97339	0.97
IL1RAPL1	5	-0.3849	-0.59178	0.34611	0.34	0.83258	1.3061	0.98829	0.98
TMPRSS11B	5	-0.019572	-0.031624	0.70089	0.69	0.48643	0.78346	0.64665	0.61
IGF2R	5	0.34628	0.34125	0.79307	0.78	1.037	1.023	0.78147	0.73
TMPRSS11D	5	0.79324	1.2743	0.28059	0.23	0.21977	0.34128	0.44931	0.45
TMPRSS11E	5	-0.15128	-0.29104	0.54878	0.57	-0.40919	-0.75969	0.18559	0.17
TMPRSS11F	5	0.49378	0.90492	0.59844	0.62	0.53333	0.97503	0.68822	0.69
HRH2	5	0.3298	0.79245	0.81697	0.76	0.43802	1.0431	0.60658	0.65
HS3ST1	5	-0.91524	-1.4754	0.11102	0.05	0.83704	1.418	0.9942	1
RAD21L1	5	-0.030731	-0.056523	0.68551	0.65	0.79286	1.4722	0.94396	0.96
SLC36A4	5	0.27983	0.62589	0.88807	0.9	0.049729	0.10766	0.35345	0.34
SLC36A3	5	0.22454	0.3603	0.96839	0.96	1.0514	1.6945	0.76534	0.74
ZC3H13	5	1.8138	1.0061	0.0064399	0	1.9025	1.0527	0.10426	0.12
SLC36A1	10	-0.71728	-1.3247	0.052318	0.04	1.0158	1.9279	0.72521	0.76
EXOG	5	-0.92514	-1.3988	0.1082	0.11	0.93901	1.4685	0.89116	0.91
PKLR	5	-0.023573	-0.045674	0.69514	0.66	-0.27109	-0.5113	0.22369	0.27
HYI	5	-0.163	-0.36221	0.53771	0.58	0.13003	0.28504	0.3963	0.4
RNF112	5	-0.076757	-0.20237	0.63266	0.61	-0.093566	-0.24144	0.28602	0.26
TMEM213	4	0.67441	0.74962	0.44366	0.4	-0.31566	-0.33669	0.2766	0.31
ERICH1	5	0.34208	0.53293	0.79866	0.71	0.79357	1.2298	0.94475	0.94
ARTN	10	-0.30502	-0.69181	0.24445	0.28	0.34393	0.77968	0.36649	0.35
ART1	5	0.10138	0.20743	0.85795	0.86	0.24873	0.49667	0.46852	0.48
HRH3	5	-0.95932	-2.2291	0.10043	0.08	0.21391	0.50374	0.44478	0.48
ART3	10	0.16717	0.32641	0.92623	0.9	0.91667	1.7939	0.87658	0.86
ART5	5	-0.091675	-0.10899	0.61477	0.62	1.3168	1.5888	0.48725	0.47
ART4	5	0.23533	0.34242	0.95258	0.93	1.0848	1.586	0.72878	0.75
ADRM1	5	0.28847	0.16254	0.87711	0.85	1.8947	1.0837	0.10746	0.11
TCEA2	5	0.60896	1.477	0.46139	0.48	-2.3416	-5.4995	0.045026	0.01
TCEA3	5	0.80265	0.83349	0.27245	0.29	1.3136	1.3597	0.48949	0.43
TCEA1	5	0.21185	0.415	0.98547	0.99	-0.61466	-1.1603	0.14791	0.19
COX4I2	5	0.40237	0.49909	0.71797	0.72	1.423	1.777	0.38767	0.4
COX4I1	5	0.25935	0.41018	0.91729	0.9	1.0359	1.6417	0.78306	0.8
BFAR	5	0.29767	0.59195	0.86359	0.89	0.21325	0.41616	0.44452	0.41
ZC3H18	5	0.67269	0.19646	0.39294	0.48	2.5082	0.76855	0.010378	0.01
DUOXA2	5	0.51167	0.4038	0.57635	0.62	1.7704	1.4038	0.15898	0.17
TMEM212	5	0.71884	1.3347	0.3452	0.42	-0.26475	-0.47195	0.22582	0.2
ADAM28	5	1.2867	1.5882	0.048433	0.04	0.561	0.65871	0.71483	0.67
KDM2B	8	-0.35369	-0.92583	0.25717	0.23	0.0075315	0.019341	0.21475	0.23
COL18A1	5	-0.057579	-0.09028	0.65352	0.62	1.2841	2.0337	0.5186	0.51
PIPOX	5	-1.0632	-1.8283	0.080845	0.11	-0.73271	-1.2488	0.13503	0.15
CCDC116	5	0.81296	1.4642	0.26356	0.18	0.28926	0.50954	0.49646	0.49
CADPS2	5	0.6507	0.55018	0.41695	0.38	1.279	1.0801	0.52403	0.5
CCDC114	10	0.042888	0.10762	0.6936	0.68	0.34738	0.85253	0.36958	0.35
CCDC115	5	0.29486	0.61461	0.86748	0.87	0.53912	1.1096	0.69354	0.79
CCDC112	5	0.536	1.0156	0.5458	0.58	0.92169	1.743	0.91032	0.88
CCDC113	5	0.041486	0.065497	0.77966	0.74	1.2894	2.0429	0.51253	0.58
CCDC110	5	1.0002	1.6844	0.14157	0.13	0.37334	0.61543	0.55666	0.63
LEO1	5	0.69552	1.1599	0.36841	0.47	-2.0539	-3.2112	0.072968	0.09
ATP1A4	10	-0.090221	-0.16766	0.47943	0.49	0.76361	1.4285	0.88871	0.8
ATP1A3	5	0.12673	0.19286	0.89276	0.88	0.072579	0.10925	0.36511	0.36
ATP1A2	10	0.27483	0.70545	0.85864	0.84	0.75856	1.945	0.88115	0.85
ATP1A1	5	0.058752	0.10561	0.80063	0.74	-2.4926	-3.8998	0.032625	0.03
TMEM211	5	-0.33913	-0.6682	0.38086	0.28	0.49297	0.97584	0.65235	0.6
MGRN1	5	-0.41453	-0.70938	0.32524	0.29	0.26623	0.45597	0.48145	0.48
NHEJ1	5	-0.35356	-0.55722	0.36905	0.45	0.94567	1.5414	0.88387	0.87
TSEN54	5	-0.48054	-0.9836	0.28458	0.2	-0.33528	-0.67287	0.20422	0.23
SIRPG	5	1.4894	0.83989	0.022354	0	1.9035	1.0655	0.10368	0.14
SPHK1	5	0.18864	0.17546	0.98073	0.96	1.3168	1.2411	0.4872	0.45
DPT	5	-0.53373	-0.75049	0.25185	0.25	0.85001	1.2105	0.99069	1
IPO11	5	-0.89266	-1.1583	0.11549	0.08	0.94473	1.2573	0.88493	0.94
CUEDC2	5	0.2255	0.33263	0.96716	0.98	1.0969	1.6227	0.71521	0.7
IPO13	5	-0.74508	-1.9726	0.15903	0.13	0.48234	1.2886	0.64293	0.63
AIM1	5	-1.0695	-2.6793	0.079355	0.06	0.72706	1.8841	0.8762	0.91
CPEB4	5	0.81788	1.3011	0.25866	0.22	0.35344	0.5455	0.54191	0.56
CPEB1	10	0.26157	0.54226	0.8868	0.91	0.51015	1.0457	0.53883	0.46
CPEB3	5	-1.0274	-1.5977	0.087551	0.11	0.42945	0.71158	0.59987	0.67
SBSPON	5	0.98069	1.1973	0.15243	0.15	1.0347	1.2549	0.78477	0.78
RBMXL1	4	0.50731	0.34288	0.6243	0.54	1.769	1.1966	0.20432	0.15
RBMXL3	5	0.25553	0.2281	0.92293	0.95	1.5547	1.4019	0.28703	0.29
OSGEP	5	0.72352	1.2648	0.34105	0.39	0.68628	1.1752	0.83442	0.88
ABAT	10	-0.15345	-0.2378	0.4013	0.49	1.3905	2.1886	0.25297	0.33
TMEM210	5	-0.42172	-0.7056	0.32104	0.34	0.40064	0.67669	0.57683	0.5
CDH20	5	-0.09687	-0.12648	0.60935	0.62	0.6732	0.88134	0.82149	0.82
FAM170A	5	1.9809	1.0442	0.003353	0.01	1.4134	0.71763	0.39528	0.42
ZNF780B	5	0.42783	0.77215	0.68386	0.59	0.20606	0.35294	0.44047	0.52
BBOX1	10	-0.34291	-0.80795	0.21518	0.23	-0.19682	-0.46045	0.096386	0.08
NSRP1	5	-1.0512	-2.1902	0.083134	0.1	-3.148	-6.3375	0.0017563	0
FRG1	5	0.86784	0.90706	0.22173	0.26	1.0963	1.141	0.71622	0.68
FRG2	5	0.14234	0.28955	0.9149	0.93	0.89497	1.8232	0.94135	0.95
RHEBL1	5	0.33151	0.66574	0.81479	0.82	0.59272	1.1797	0.74373	0.8
C2CD5	5	-0.42898	-0.93176	0.31614	0.36	0.69468	1.5401	0.84278	0.82
IFT80	5	0.18011	0.33667	0.96876	0.96	0.20274	0.3748	0.43813	0.5
TBC1D31	5	-0.24864	-0.68253	0.45787	0.47	0.34649	0.95022	0.53723	0.53
NUP98	5	-0.073642	-0.060135	0.63574	0.61	1.7516	1.4399	0.16712	0.17
IFT88	5	0.83139	1.0508	0.24892	0.28	0.96797	1.2167	0.85869	0.91
HP1BP3	5	-0.45656	-0.97514	0.29964	0.31	0.56987	1.2259	0.72218	0.79
POU5F1B	5	0.07058	0.078479	0.81809	0.86	1.2465	1.4192	0.55628	0.57
KRTAP29-1	5	0.38495	0.45337	0.74059	0.68	1.2584	1.4864	0.54372	0.48
ZNF439	5	-2.0086	-2.8515	0.018681	0.02	0.72184	1.168	0.87125	0.84
XPA	5	1.197	1.3461	0.069296	0.03	1.218	1.3573	0.58705	0.6
ADCY6	5	-0.091456	-0.11687	0.61504	0.6	1.2792	1.6536	0.52392	0.59
THUMPD1	5	-1.4535	-2.918	0.038853	0.02	0.6469	1.3673	0.79382	0.81
MCM10	5	-0.73419	-1.2537	0.16323	0.18	0.97244	1.7518	0.853	0.83
NUP93	5	-0.35136	-0.34299	0.37117	0.42	1.2061	1.1983	0.59955	0.57
IGFBPL1	5	0.69654	0.88943	0.36734	0.41	1.2182	1.5535	0.58689	0.54
ATG4C	5	0.69831	0.48652	0.36553	0.45	1.7363	1.2163	0.17622	0.17
ATG4B	5	-0.41923	-0.93168	0.32274	0.26	0.14758	0.32691	0.40577	0.41
ATG4A	5	0.054699	0.16428	0.796	0.8	-0.039115	-0.11508	0.31034	0.23
C12orf10	5	0.64659	1.5341	0.42062	0.31	0.39785	0.92073	0.57496	0.5
CREB5	10	0.89709	1.2268	0.073873	0.1	1.2387	1.6841	0.41727	0.44
ATG4D	5	0.21829	0.42278	0.97722	0.98	0.41222	0.79381	0.5863	0.6
PHOX2A	5	-0.075718	-0.093817	0.63351	0.61	1.2318	1.5586	0.57198	0.51
PHOX2B	5	0.074428	0.10359	0.82298	0.78	0.6354	0.88383	0.78232	0.75
LRGUK	5	0.37513	0.56298	0.75305	0.76	0.61994	0.91083	0.76673	0.81
LOC100129216	5	-0.15777	-0.26855	0.54292	0.61	0.98856	1.7095	0.83607	0.86
KITLG	5	0.12635	0.24075	0.89244	0.83	-0.14421	-0.27108	0.26547	0.21
CFH	5	0.54261	0.82869	0.53718	0.56	0.64876	0.95992	0.79589	0.77
GPT2	5	0.15927	0.38313	0.9381	0.93	-0.3811	-0.90303	0.19224	0.21
PNP	5	-1.1964	-0.95566	0.061898	0.02	1.7217	1.4021	0.18388	0.34
PDP1	5	1.4817	1.2621	0.022779	0.04	1.1136	0.91189	0.6969	0.67
CFB	5	1.0537	0.54838	0.11666	0.12	2.0212	1.059	0.069189	0.07
OR5P3	5	0.57909	0.98514	0.49534	0.57	0.23884	0.39033	0.4616	0.47
OR5P2	5	1.1309	1.8172	0.089893	0.03	0.67214	1.0601	0.82011	0.78
LHPP	5	-0.32992	-0.48532	0.38778	0.46	1.1004	1.659	0.71159	0.7
CREBBP	5	-0.84445	-1.5824	0.12763	0.15	-0.047285	-0.089396	0.30678	0.27
PNN	5	-0.68276	-1.2345	0.18229	0.2	0.27488	0.50727	0.48725	0.49
ATP6V0E1	5	0.69016	0.89729	0.37373	0.41	0.88196	1.132	0.95785	0.93
ATP6V0E2	5	-0.5099	-1.1931	0.26537	0.25	-1.0468	-2.3524	0.11496	0.17
CFP	5	0.98299	1.0804	0.15115	0.17	1.1307	1.2276	0.67933	0.62
OSER1	5	0.79177	1.0259	0.28176	0.25	0.52357	0.63924	0.67912	0.63
AAAS	5	0.61111	0.48017	0.45873	0.53	1.5441	1.2204	0.29342	0.35
HAMP	5	-0.33998	-0.95429	0.38033	0.48	0.52151	1.4751	0.67747	0.77
SIDT1	5	0.35356	0.25634	0.78259	0.76	1.6825	1.2339	0.20501	0.2
SIDT2	5	-0.052381	-0.071217	0.6598	0.55	0.98135	1.3538	0.84331	0.87
CREB3	5	-0.53752	-1.0407	0.25009	0.25	0.065288	0.12611	0.3608	0.36
COX20	5	-1.9909	-2.2691	0.018841	0.02	1.1258	1.6903	0.68524	0.56
PYY	5	0.23675	0.62175	0.9505	0.95	0.39525	1.0255	0.57315	0.54
NUP188	5	0.80549	1.5587	0.27016	0.21	0.43729	0.83043	0.60594	0.64
SIX4	5	0.12818	0.2776	0.89473	0.88	0.54797	1.1869	0.70233	0.71
SIX5	5	0.069178	1.1492	0.81596	0.84	0.15497	2.586	0.4104	0.4
SIX6	5	0.61297	0.95394	0.45692	0.5	0.0463	0.070098	0.3518	0.47
SAGE1	5	-0.19084	-0.39079	0.51099	0.47	0.69253	1.4236	0.84033	0.81
SIX1	5	0.29934	0.33782	0.86104	0.86	1.1814	1.3418	0.62457	0.56
SIX2	5	1.4858	0.65261	0.022673	0.02	2.1914	0.9634	0.03683	0.03
SIX3	5	-1.5762	-3.7731	0.031561	0.04	-3.2372	-7.6353	0.00085156	0
CNPY4	5	0.56286	1.4141	0.51269	0.63	0.74808	1.8753	0.89648	0.97
CNPY3	5	0.15928	0.12829	0.9381	0.96	1.7279	1.41	0.18027	0.23
CNPY2	5	0.71871	0.56044	0.34531	0.33	1.6927	1.3321	0.19932	0.2
CNPY1	5	1.8198	0.56525	0.0061206	0.01	2.5604	0.79634	0.0084092	0
NODAL	5	1.1697	1.5059	0.076587	0.06	-2.2078	-2.6928	0.056948	0.08
SYNJ1	5	-0.69252	-1.34	0.17872	0.2	-0.22185	-0.42564	0.23924	0.19
KNDC1	5	-0.61456	-1.1263	0.2114	0.23	0.44786	0.83397	0.61376	0.64
LOC100506388	5	0.72029	0.53755	0.34424	0.33	1.8189	1.3661	0.13731	0.08
HMG20B	10	0.14466	0.17126	0.88163	0.88	1.4766	1.7791	0.18271	0.2
PHOSPHO2	1	-2.9613	-1.8607	0.34414	0.33	1.3966	0.87935	0.64011	0.64
PTPN20B	1	0.37802	0.0020669	0.86386	0.87	6.1002	0.033338	0.0043643	0
AAGAB	5	-0.092673	-0.17481	0.61371	0.64	0.086662	0.15767	0.3724	0.35
FBXO6	5	-0.48018	-1.4135	0.28469	0.31	-0.35597	-1.0318	0.19831	0.21
PHOSPHO1	5	-0.010349	-0.028755	0.71318	0.69	-0.0063995	-0.017684	0.32508	0.33
C3orf79	5	0.53562	1.4109	0.54617	0.58	0.33868	0.87551	0.53239	0.54
SLC7A6OS	5	1.0152	0.58178	0.13343	0.13	1.9775	1.1396	0.08026	0.07
TAS2R60	5	0.12588	0.34473	0.89164	0.91	0.59089	1.6179	0.74176	0.76
CREB1	5	0.14509	0.26417	0.91825	0.91	0.6374	1.1557	0.78424	0.75
C3orf72	5	-0.30353	-0.34152	0.41045	0.37	-2.2655	-2.458	0.051466	0.06
C3orf70	5	-0.68858	-1.1385	0.18016	0.25	0.87647	1.4909	0.9636	0.98
MRO	5	0.30868	0.3389	0.84794	0.83	1.3149	1.4518	0.48858	0.43
ZFP82	5	-0.63252	-0.95932	0.20352	0.15	1.0647	1.6617	0.75145	0.79
CHFR	5	1.0618	1.1228	0.1132	0.09	1.105	1.1528	0.70584	0.68
SMDT1	5	0.38766	0.30485	0.73713	0.77	1.4798	1.1681	0.34212	0.25
RCOR3	5	0.21567	0.10155	0.98052	0.99	2.0802	0.99647	0.056097	0.09
SYPL2	5	0.95754	0.29861	0.16483	0.12	2.3475	0.74317	0.019213	0.02
RFPL4AL1	5	0.46099	0.50743	0.63926	0.68	1.4158	1.5645	0.39305	0.34
RFX4	5	0.68056	1.0585	0.38443	0.48	-0.12895	-0.19301	0.27175	0.21
TPSD1	5	-0.4788	-0.75292	0.28565	0.26	1.0824	1.7521	0.73144	0.72
APP	5	-0.28225	-0.58272	0.42967	0.38	0.70866	1.4736	0.85704	0.8
RFX7	5	0.11581	0.12568	0.87791	0.88	1.0708	1.1725	0.74448	0.77
NRXN3	10	-0.4583	-0.85757	0.14461	0.18	0.95141	1.8195	0.82671	0.8
RFPL3	10	-0.59126	-1.8498	0.087125	0.05	-0.41562	-1.2727	0.057321	0.06
RFX2	5	0.63167	0.73325	0.4368	0.4	0.83858	0.93659	0.9959	1
RFX3	5	-0.77215	-0.72719	0.1503	0.15	1.1894	1.1928	0.61552	0.66
YDJC	5	0.15024	0.25256	0.92591	0.89	1.1275	1.9054	0.68317	0.71
IBA57	5	0.34528	0.36923	0.79413	0.82	1.3708	1.4699	0.43525	0.49
CEP95	5	0.88689	0.95618	0.20783	0.2	1.0939	1.1742	0.71904	0.7
APC	10	0.1824	0.35513	0.95465	0.94	1.2998	2.5519	0.34419	0.34
TMEM179B	5	0.85656	0.45728	0.23072	0.3	2.0186	1.0955	0.069881	0.04
KERA	5	0.20694	0.42935	0.99308	1	0.15891	0.31306	0.41258	0.38
UQCRC2	5	-0.49018	-0.62198	0.27819	0.27	1.1897	1.5375	0.61536	0.58
XPNPEP1	5	0.5001	0.64855	0.59104	0.53	0.97376	1.2604	0.85156	0.81
XPNPEP2	5	-1.4538	-2.3593	0.038799	0.03	0.75703	1.4102	0.90532	0.88
UQCRC1	10	0.75726	1.2639	0.15461	0.15	1.2159	2.0236	0.44292	0.49
GTSE1	5	0.47671	0.49181	0.62015	0.64	1.1993	1.2398	0.60647	0.64
PAPLN	10	0.030513	0.066353	0.67055	0.67	1.0018	2.1941	0.74932	0.77
ADNP	5	0.30613	0.29837	0.85209	0.86	1.4088	1.3777	0.39901	0.33
ZNF57	5	0.29992	0.31223	0.8604	0.85	1.3492	1.4104	0.45548	0.5
KHDRBS1	5	0.44183	0.52408	0.6648	0.64	1.2348	1.4677	0.56895	0.54
IRF2	5	-0.87604	-1.0962	0.11874	0.13	1.0548	1.3879	0.76188	0.78
GGCT	5	-0.093078	-0.11575	0.61344	0.68	1.027	1.3024	0.79243	0.74
OTUD7A	5	-0.28785	-0.1611	0.42445	0.45	2.0466	1.1741	0.063707	0.09
REG1A	5	1.24	0.62775	0.058332	0.08	1.7964	0.90753	0.14684	0.2
ZCCHC10	5	0.53447	0.73332	0.54798	0.53	0.98203	1.344	0.84283	0.86
LHCGR	5	-0.95428	-0.82978	0.10139	0.13	1.5531	1.4755	0.28804	0.25
ADSSL1	5	0.025626	0.053664	0.75938	0.74	0.77581	1.63	0.9257	0.95
OR1Q1	5	0.40624	0.43983	0.71329	0.72	1.1706	1.2697	0.635	0.65
TMEM127	5	-0.75623	-0.74728	0.15568	0.11	1.6032	1.6557	0.25451	0.17
FLT3	5	-1.1392	-2.5371	0.069509	0.05	-1.3877	-2.9884	0.10517	0.08
VPS37B	5	0.74015	1.1543	0.32721	0.33	0.31876	0.49134	0.51786	0.53
CTSG	5	-0.3298	-0.58929	0.38783	0.4	0.49938	0.8945	0.65794	0.7
C11orf1	5	0.14205	0.18193	0.91431	0.9	1.1685	1.5107	0.63771	0.61
DPYSL5	5	0.54238	0.90742	0.53739	0.63	1.0841	1.8133	0.72942	0.64
DPYSL2	5	0.031303	0.074424	0.76571	0.78	-1.1197	-2.5894	0.11251	0.17
DPYSL3	5	-0.25566	-0.44557	0.45197	0.44	0.02612	0.045419	0.341	0.41
PODN	10	0.30347	0.79559	0.80185	0.81	0.66806	1.7314	0.74714	0.7
C10orf55	5	-0.34	-0.57816	0.38033	0.37	0.59718	1.0251	0.74714	0.63
KRTAP10-12	5	0.40823	0.60648	0.71015	0.71	1.0716	1.5922	0.74341	0.81
KRTAP10-10	5	0.52747	0.74931	0.5565	0.48	0.27582	0.38819	0.48747	0.58
IGFBP2	5	0.97737	0.73551	0.15408	0.12	1.4741	1.0959	0.34499	0.34
IGFBP3	5	-0.039824	-0.084942	0.6738	0.7	-0.061487	-0.12804	0.2998	0.27
LRFN1	5	-1.0871	-1.8471	0.076321	0.06	0.69845	1.2502	0.84651	0.87
SET	5	0.35265	0.61489	0.78413	0.78	-0.21895	-0.37425	0.23987	0.22
HBE1	5	1.1863	1.1583	0.071744	0.09	0.8386	0.78235	0.9959	1
OSR2	5	-0.53856	-0.63278	0.24951	0.24	1.3659	1.6444	0.43967	0.4
IGFBP4	5	-0.89996	-1.5413	0.11427	0.19	0.82664	1.4899	0.98105	0.98
IGFBP5	5	0.32508	0.42559	0.82442	0.73	0.48954	0.63039	0.64926	0.68
CYP1B1	5	-0.46495	-0.48595	0.29453	0.28	1.4796	1.5594	0.34227	0.39
ZBTB32	5	-0.22173	-0.44337	0.48262	0.45	-0.52193	-1.0023	0.16302	0.18
CYP2R1	5	0.45612	0.86975	0.64559	0.76	0.22178	0.4129	0.45053	0.49
CKLF	5	-2.1314	-3.8208	0.016659	0.03	0.6427	1.3107	0.78977	0.8
DAW1	5	-1.5496	-2.17	0.033477	0.03	0.012436	0.018259	0.33387	0.36
C15orf26	5	0.58791	0.6671	0.48475	0.55	1.3097	1.4875	0.49321	0.52
GJA1	5	0.23921	0.31895	0.94678	0.94	1.1984	1.6013	0.60711	0.62
GJA3	5	-0.57656	-1.269	0.22928	0.25	-0.6256	-1.3524	0.14647	0.25
GJA4	5	-0.1008	-0.13569	0.60376	0.61	0.76776	1.0438	0.91687	0.96
GJA5	10	0.31828	0.92732	0.77428	0.81	0.66206	1.9142	0.73804	0.78
RUNX3	10	-0.0068245	-0.013443	0.60466	0.54	1.2425	2.4588	0.4121	0.32
GJA8	5	-0.10869	-0.14274	0.59444	0.61	1.1948	1.5982	0.61057	0.7
GJA9	5	0.90777	0.84073	0.19251	0.14	1.2504	1.1468	0.55155	0.56
CHERP	5	0.25266	0.39838	0.9281	0.91	0.28242	0.441	0.49188	0.51
CD99	5	0.095006	0.15492	0.84954	0.82	0.90268	1.4804	0.93251	0.94
AK7	5	-2.5669	-2.7374	0.010378	0	1.1913	1.2735	0.61398	0.56
OR4D1	5	-1.3323	-1.0485	0.048007	0.08	1.6464	1.3595	0.22705	0.22
KDM3B	5	0.50924	0.95628	0.57943	0.55	0.29013	0.53545	0.49721	0.46
ZNF114	5	-0.25102	-0.55462	0.45591	0.53	0.054295	0.11809	0.35521	0.31
KDM3A	5	0.069217	0.14008	0.81596	0.81	0.43232	0.87096	0.60174	0.61
ZNF112	5	0.66739	1.0414	0.39826	0.32	0.7239	1.094	0.87301	0.93
S1PR1	5	-0.24054	-0.42371	0.46522	0.5	0.6191	1.0973	0.76571	0.82
PPP6R3	5	-0.0056867	-0.014093	0.71909	0.7	0.50157	1.2394	0.66028	0.63
TMC4	5	0.30222	0.69311	0.85715	0.9	-2.2064	-4.8158	0.057214	0.07
TMC5	5	0.024938	0.043003	0.75853	0.76	0.81309	1.4092	0.96668	0.98
TMC6	5	0.73442	0.80078	0.33227	0.36	1.4846	1.6207	0.33871	0.35
H1FX	5	0.16183	0.27674	0.94204	0.97	0.92589	1.5876	0.90505	0.94
APIP	5	1.3533	0.80026	0.038214	0.05	1.8881	1.115	0.10964	0.12
TMC1	15	0.6801	0.74489	0.13258	0.14	1.705	1.8909	0.024163	0.05
GPR15	5	-0.38188	-0.99736	0.34786	0.29	0.25496	0.66581	0.47352	0.37
TMC3	5	-0.086925	-0.068167	0.62068	0.58	1.7682	1.4483	0.15993	0.16
MT1B	5	0.097678	0.13709	0.85337	0.83	1.0152	1.4363	0.80616	0.81
TECRL	5	1.2841	1.6642	0.048699	0.07	-1.8979	-2.3083	0.083666	0.14
EIF2B4	5	0.39148	1.1184	0.73181	0.73	-2.4881	-6.7487	0.032998	0.02
GTPBP2	5	0.64023	1.1853	0.4277	0.48	0.63205	1.1521	0.77891	0.77
TMC8	10	0.63952	0.65608	0.26372	0.24	1.7352	1.7961	0.054181	0.04
EIF2B3	5	-0.7233	-1.3544	0.16685	0.19	0.48667	0.91778	0.64692	0.59
EIF2B1	5	-0.65971	-1.2434	0.19208	0.22	0.33896	0.64702	0.53271	0.53
BTG1	5	-0.40446	-0.71245	0.3311	0.28	0.87828	1.5916	0.96173	0.98
PRKAR2B	5	0.61955	0.808	0.44899	0.42	0.87476	1.1374	0.96546	0.97
S1PR5	5	0.60077	0.45999	0.46926	0.51	1.6125	1.243	0.24818	0.26
TXNIP	10	0.41944	1.1223	0.58545	0.54	-0.059427	-0.15558	0.13657	0.17
S1PR4	5	1.1154	1.5827	0.094364	0.11	0.48818	0.65494	0.64804	0.64
MLF1	5	-1.9102	-3.0869	0.020278	0.01	0.94918	1.6845	0.88062	0.89
QPRT	10	-0.34002	-0.55028	0.2172	0.22	1.0919	1.8334	0.61776	0.67
TMEM14E	5	0.74831	0.50384	0.31939	0.34	1.7383	1.1772	0.17468	0.14
RSPH9	5	-0.27832	-0.41073	0.43355	0.38	0.98688	1.4637	0.83778	0.81
TMEM14C	5	-0.10937	-0.31724	0.59407	0.64	0.21829	0.6286	0.4484	0.42
TMEM14B	5	0.91276	1.1877	0.18947	0.17	0.29203	0.3659	0.49864	0.48
TMEM14A	5	-0.64724	-0.89949	0.19719	0.16	-2.2873	-3.1469	0.049816	0.04
FANCF	5	0.46285	0.99004	0.63697	0.69	0.010763	0.022089	0.33339	0.26
MECOM	5	0.4326	0.65681	0.67715	0.7	1.2642	1.9237	0.53755	0.49
RSPH3	5	0.067797	0.076888	0.81409	0.84	1.0409	1.1989	0.77801	0.81
RSPH1	5	0.8631	0.85225	0.22609	0.25	1.2775	1.2576	0.52541	0.44
FANCE	5	0.10829	0.10753	0.86716	0.87	1.494	1.5138	0.3311	0.31
GOSR2	5	0.97446	0.5819	0.15546	0.2	1.9077	1.1424	0.10219	0.11
LURAP1	5	-0.20957	-0.19767	0.49337	0.5	-1.9431	-1.6995	0.080845	0.05
TPBGL	5	0.5081	0.38299	0.58061	0.65	1.7445	1.3301	0.17132	0.12
C9orf129	5	-0.20073	-0.33263	0.50242	0.49	0.94431	1.5905	0.88557	0.94
MYT1L	5	0.40678	0.55187	0.7126	0.72	0.91264	1.2257	0.92112	0.88
ABCA12	5	-0.40206	-0.84652	0.33301	0.35	-0.084742	-0.17609	0.29022	0.31
SHOX2	5	-0.050388	-0.10159	0.6615	0.6	0.78136	1.5815	0.93118	0.91
CEPT1	5	-0.88952	-1.388	0.11624	0.07	1.1424	1.8162	0.66629	0.69
CFHR2	7	0.62839	1.3061	0.36005	0.31	1.2304	2.5575	0.49907	0.5
CFHR3	5	0.0016865	0.0025936	0.72984	0.78	0.8339	1.2896	0.99058	1
CLIC4	5	-0.089655	-0.16958	0.61701	0.64	0.015952	0.029834	0.33557	0.33
CLIC5	5	1.1321	1.0557	0.089308	0.05	1.3235	1.2137	0.48087	0.54
NLGN2	5	0.25803	0.23841	0.91915	0.89	1.4018	1.3009	0.40524	0.44
NLGN3	5	1.8611	0.81448	0.0051094	0	1.3521	0.56676	0.4534	0.43
LRSAM1	5	-0.059833	-0.097702	0.65091	0.64	0.6671	1.0913	0.81542	0.86
CLIC1	5	0.57139	0.83489	0.50354	0.41	0.70792	1.0051	0.85641	0.84
KRTAP2-3	5	1.1956	0.98991	0.069456	0.1	1.4689	1.2115	0.34898	0.4
LRFN5	5	0.42236	0.74548	0.692	0.72	0.34098	0.58339	0.5342	0.48
KIAA0020	10	0.32499	0.58272	0.7605	0.71	1.373	2.4726	0.27064	0.17
KRTAP2-4	5	0.51963	1.0174	0.56581	0.48	-2.535	-4.5844	0.029219	0.04
TMEM147	5	-0.080998	-0.1456	0.62776	0.6	0.85235	1.5405	0.98824	1
ASGR1	5	-0.037587	-0.043531	0.67699	0.67	1.1119	1.3008	0.69908	0.67
TMEM145	5	-0.59507	-0.8109	0.22125	0.28	1.364	1.9017	0.44143	0.38
TMEM144	5	-0.039735	-0.039938	0.67385	0.66	1.1808	1.2005	0.62494	0.71
TMEM143	5	0.45692	1.0326	0.64453	0.63	-2.2563	-4.9638	0.05301	0.03
RIT1	5	0.081495	0.11174	0.8324	0.86	1.0574	1.4666	0.75954	0.81
TEN1	2	0.80493	0.83619	0.47203	0.43	-2.1912	-2.1155	0.33956	0.29
FOXL1	5	0.90525	1.056	0.19421	0.18	1.2451	1.4452	0.55751	0.54
PCDHA6	5	0.7356	1.2333	0.33152	0.43	0.65888	1.0686	0.80622	0.82
API5	5	0.96257	1.0716	0.1619	0.17	1.3143	1.4605	0.48901	0.48
PCDHA4	5	1.5239	1.1605	0.019479	0.01	1.0017	0.71813	0.82165	0.83
PRDM8	10	0.29703	0.64832	0.81468	0.88	0.79012	1.7166	0.92762	0.91
UBE2NL	5	0.2306	0.38395	0.9596	0.96	0.32531	0.53137	0.5227	0.56
RNF180	5	0.31979	0.51645	0.83139	0.86	0.67624	1.0745	0.82431	0.81
SOWAHA	5	-0.26296	-0.60118	0.44622	0.46	0.86767	1.9978	0.97259	0.99
SECISBP2L	5	0.54413	0.77998	0.53542	0.55	1.1943	1.7128	0.61121	0.63
SOWAHC	5	0.6285	0.81384	0.44031	0.42	-1.5505	-1.8387	0.10038	0.08
SOWAHD	5	0.40973	0.8358	0.70871	0.72	0.52381	1.0554	0.6796	0.74
FANCI	5	0.28387	0.40609	0.88264	0.9	1.0432	1.495	0.77503	0.74
KIAA1199	5	-0.76707	-1.1755	0.15232	0.2	0.98249	1.5827	0.84246	0.91
HLA-DPA1	10	-0.20583	-0.4153	0.34318	0.28	1.0325	2.1257	0.70355	0.69
FAM32A	5	-1.1679	-2.3298	0.064985	0.03	0.61479	1.3273	0.76167	0.85
C10orf53	5	0.54454	0.63352	0.53499	0.54	1.1709	1.3614	0.63468	0.62
KIAA1191	5	0.31229	0.52117	0.84214	0.89	1.0412	1.7399	0.77758	0.77
METTL1	5	0.3815	0.65574	0.74432	0.75	0.37808	0.63193	0.56027	0.62
FER1L6	10	-0.24791	-0.58707	0.29613	0.3	0.27867	0.65494	0.31593	0.3
FGFR3	5	0.23876	0.38394	0.94779	0.99	0.76528	1.228	0.91431	0.93
VMP1	5	0.06311	0.13191	0.80701	0.75	0.66367	1.3869	0.81149	0.85
PCDHA9	5	0.21578	0.20492	0.98036	0.99	1.5905	1.5253	0.26319	0.2
ZNF559	4	-0.13003	-0.10063	0.61509	0.62	1.1928	0.93071	0.65049	0.68
ZMAT1	5	-0.019597	-0.028638	0.70089	0.7	0.95503	1.4119	0.87461	0.89
ZMAT3	5	0.88246	0.74444	0.21103	0.2	1.5073	1.2714	0.32045	0.23
ZMAT2	10	0.39919	0.98316	0.62063	0.58	0.59011	1.4134	0.63809	0.68
C19orf26	5	-1.7431	-1.8033	0.025547	0.05	-1.1204	-1.1679	0.11251	0.15
ZMAT4	5	0.42699	0.93751	0.68524	0.66	-2.3502	-4.8881	0.044494	0.05
C19orf24	5	0.083087	0.09228	0.83453	0.85	1.4731	1.6604	0.34568	0.36
C19orf25	5	-0.186	-0.40006	0.51546	0.54	-0.34844	-0.71861	0.20054	0.3
MYBL1	5	0.40084	0.71647	0.71952	0.7	0.30569	0.54051	0.50844	0.57
NR1D1	5	0.66642	0.77216	0.39928	0.42	1.1761	1.3579	0.62957	0.6
NR1D2	5	0.2744	0.5633	0.89627	0.95	-0.25378	-0.49194	0.22902	0.26
DRD1	5	0.20681	0.32791	0.99335	0.98	0.8199	1.2995	0.97387	0.95
ITGB1BP1	5	-0.58812	-0.93112	0.22428	0.31	0.70622	1.161	0.85476	0.75
MUC20	5	-0.12407	-0.13933	0.5772	0.58	1.4476	1.6463	0.36591	0.32
ITGB1BP2	5	-0.27261	-0.51176	0.43824	0.4	0.35914	0.67312	0.54521	0.52
ZNF7	5	0.63493	0.42468	0.4335	0.43	1.9783	1.3354	0.07994	0.07
ZNF2	5	0.054241	0.059894	0.79504	0.77	1.5375	1.7136	0.29858	0.33
ZNF3	5	-0.15439	-0.21212	0.54601	0.54	1.124	1.5892	0.6871	0.75
TIPIN	5	0.21204	0.27425	0.98531	0.98	1.0355	1.3448	0.78338	0.72
UFSP1	5	-0.28115	-0.5759	0.43068	0.35	0.58044	1.2001	0.73229	0.76
RNF182	5	-0.64294	-1.4558	0.19911	0.22	-0.89619	-1.9855	0.12262	0.14
ZNF8	5	-0.395	-0.61629	0.33908	0.32	0.95072	1.508	0.87929	0.94
MPRIP	5	-0.32476	-0.72314	0.39278	0.45	0.28866	0.64133	0.49614	0.53
C11orf16	5	-0.1327	-0.25415	0.56794	0.52	0.25374	0.48102	0.47278	0.56
ZAP70	5	-0.011576	-0.016961	0.71153	0.66	1.1162	1.6396	0.69466	0.72
TXNRD3NB	10	0.76405	0.86147	0.1486	0.16	1.4988	1.6949	0.1668	0.15
UFSP2	5	0.06425	0.12595	0.80845	0.84	0.13502	0.25939	0.39896	0.42
SYNDIG1	5	-0.02039	-0.017483	0.69982	0.69	1.417	1.2525	0.39156	0.49
OGFR	5	-0.37687	-0.42943	0.35191	0.29	1.2012	1.42	0.60429	0.67
EPM2AIP1	5	-0.19965	-0.29193	0.50333	0.5	0.68284	1.0078	0.83075	0.81
CDC5L	5	0.43774	0.4677	0.66991	0.75	1.2348	1.3254	0.5689	0.53
RAC2	5	-0.071729	-0.14264	0.63782	0.68	0.83144	1.6607	0.98717	1
RAC3	5	0.64781	0.50765	0.41966	0.43	1.7023	1.3387	0.19384	0.17
RAC1	5	-0.48451	-0.64735	0.28176	0.33	0.86386	1.1956	0.97738	0.97
SBDS	5	-0.22192	-0.55332	0.48241	0.37	0.14565	0.35866	0.40486	0.33
RCL1	5	-0.046297	-0.07348	0.6664	0.58	1.0161	1.6274	0.80526	0.8
VCL	5	0.40224	0.54589	0.71808	0.72	1.2774	1.7406	0.52573	0.5
LOC81691	5	-0.66483	-0.92267	0.1899	0.24	1.2277	1.7668	0.57688	0.55
CPLX2	10	0.12226	0.34503	0.83783	0.91	0.22281	0.61984	0.27346	0.26
CPLX3	5	-0.19601	-0.39185	0.50705	0.55	-0.17479	-0.3443	0.25568	0.27
CPLX1	5	-0.45127	-0.93708	0.30268	0.27	-0.98354	-1.9562	0.11762	0.12
AP2A1	5	0.22825	0.71855	0.96274	0.96	-2.4944	-7.5522	0.032519	0.06
CPLX4	5	0.77179	0.9199	0.29741	0.31	0.66012	0.76732	0.80792	0.81
AP2A2	5	0.087596	0.15403	0.84102	0.85	0.21114	0.36034	0.44324	0.46
VCX	5	0.35607	0.52566	0.77929	0.85	0.59596	0.86341	0.74607	0.78
CADPS	5	-1.6305	-1.5935	0.029539	0.02	1.4779	1.5426	0.34318	0.25
BAZ2B	5	-0.16217	-0.30854	0.53856	0.56	0.56127	1.0714	0.71515	0.74
PBX2	5	1.0313	0.89736	0.12555	0.13	1.5017	1.2993	0.3253	0.31
PBX3	5	-0.1788	-0.20123	0.52243	0.52	1.2642	1.4444	0.53755	0.5
PBX1	5	-0.72705	-1.0215	0.16558	0.08	0.64065	0.92795	0.78748	0.75
AIRE	5	0.25338	0.20756	0.92703	0.9	1.331	1.0997	0.47294	0.49
BNIP3L	5	0.43083	0.49734	0.67976	0.75	1.1552	1.3349	0.65288	0.62
NSUN3	5	-0.47812	-0.76138	0.28607	0.28	0.39334	0.62994	0.57166	0.64
NSUN2	5	0.71319	1.0882	0.35084	0.32	0.34329	0.50759	0.53542	0.61
NSUN5	5	-0.30255	-0.33382	0.41114	0.34	1.4872	1.7169	0.33647	0.43
NSUN4	5	0.9369	0.97977	0.17537	0.19	1.5517	1.6221	0.28873	0.22
NSUN7	5	0.34684	0.41137	0.79222	0.77	0.92895	1.0963	0.90228	0.9
NSUN6	5	-0.20556	-0.45111	0.49753	0.5	0.24697	0.53983	0.46761	0.45
TUBG1	5	0.17234	0.35595	0.957	0.97	0.22499	0.45908	0.45239	0.54
PRAMEF6	5	-0.19696	-0.32444	0.50641	0.55	-2.2337	-3.6332	0.055192	0.03
TUBG2	5	0.70366	1.0441	0.36037	0.31	-0.19727	-0.28754	0.24717	0.21
FAM71F1	10	0.13915	0.34141	0.87274	0.86	0.82631	2.0289	0.98286	0.99
FAM71F2	5	0.047241	0.04585	0.78631	0.72	1.2388	1.2298	0.56443	0.62
TARS	5	0.98997	0.64038	0.14727	0.1	1.95	1.2655	0.088616	0.08
TARP	5	-0.43701	-1.0027	0.31167	0.27	-0.54403	-1.2118	0.15892	0.17
PRAMEF8	3	0.18167	0.090317	0.98068	0.99	1.6849	0.85555	0.32365	0.29
TIMM44	5	-0.34054	-0.65678	0.38012	0.34	-0.36874	-0.67467	0.19538	0.19
PAGR1	5	-1.0715	-1.8969	0.078929	0.04	0.22858	0.42269	0.45468	0.44
RAD9B	5	-0.28596	-0.39125	0.42594	0.46	1.0458	1.4477	0.77263	0.81
RAD9A	5	0.12462	0.30021	0.88999	0.85	0.22157	0.53129	0.45037	0.45
NPAS2	5	-0.4322	-0.586	0.31465	0.24	1.1008	1.5245	0.71089	0.76
ERGIC2	5	0.074108	0.19187	0.82272	0.79	-0.61522	-1.5856	0.1478	0.2
RRP7A	5	-1.0716	-2.3922	0.078929	0.07	-0.40321	-0.90038	0.18681	0.22
CDR2L	5	0.91311	0.57307	0.18931	0.2	1.7702	1.1164	0.15908	0.16
ERGIC1	5	0.62054	0.70194	0.44792	0.43	1.2542	1.4185	0.54766	0.53
CEP78	5	0.11264	0.10907	0.87365	0.89	1.5379	1.5273	0.29847	0.23
CLEC14A	5	-0.69807	-0.65975	0.17601	0.17	1.2169	1.2162	0.58811	0.57
PDF	5	-0.49698	-0.80662	0.27372	0.26	1.007	1.6778	0.81548	0.81
B3GAT3	5	-0.15686	-0.26714	0.54383	0.56	0.40437	0.68585	0.57933	0.58
B3GAT2	5	-0.87275	-1.1704	0.11964	0.13	0.41794	0.56573	0.59125	0.62
B3GAT1	5	1.0087	1.4697	0.13684	0.12	0.78255	1.1041	0.93262	0.92
SRSF11	10	0.036357	0.057487	0.6805	0.68	1.1795	1.8905	0.48954	0.61
CPPED1	5	0.37397	0.36417	0.75438	0.76	-2.1607	-2.0973	0.061738	0.03
OR10A2	5	-0.60356	-1.7209	0.2171	0.21	-2.8002	-7.5377	0.011869	0
UXT	5	0.31448	0.49036	0.83905	0.82	0.40113	0.61569	0.57731	0.54
CALM2	1	0.37329	0.67526	0.86668	0.82	-2.2476	-4.076	0.58013	0.46
CALM3	5	-0.69617	-1.149	0.17697	0.23	0.83491	1.3991	0.99154	0.99
TTC30B	5	1.5126	1.0933	0.02081	0	1.0739	0.76702	0.74075	0.67
SPG20	5	1.3313	0.51683	0.041035	0.08	2.4697	0.96077	0.011869	0.01
GSDMA	5	0.23753	0.29855	0.94954	0.96	1.4202	1.8115	0.38986	0.41
GSDMB	5	0.90961	0.82424	0.1915	0.21	1.5711	1.4231	0.27505	0.29
GSDMC	5	0.42706	0.85152	0.68519	0.69	0.34344	0.66606	0.53558	0.48
GSDMD	5	-0.056566	-0.065336	0.65517	0.67	1.3989	1.6417	0.40774	0.47
UPK1A	5	0.086448	0.097073	0.83959	0.88	1.5622	1.7643	0.28176	0.31
UPK1B	5	0.26896	0.61188	0.90356	0.92	-2.4128	-5.3707	0.039278	0.01
DLGAP2	5	0.23068	0.22934	0.95939	0.97	1.5062	1.5091	0.32125	0.29
DLGAP3	5	-0.080078	-0.152	0.62867	0.74	0.57439	1.0898	0.72729	0.74
HIST1H4I	5	-0.59966	-0.85892	0.21917	0.26	1.4227	2.0543	0.38794	0.38
DLGAP1	10	-0.97405	-1.5599	0.018575	0.02	1.2469	2.0765	0.40646	0.45
SRPX2	5	0.38929	0.68085	0.73506	0.8	0.40347	0.68637	0.5789	0.58
DLGAP5	5	0.39535	0.84192	0.7267	0.73	0.19744	0.41685	0.43483	0.43
BRDT	5	1.0257	0.79882	0.12928	0.14	1.5051	1.1664	0.32232	0.37
TIPRL	5	-0.62086	-1.0485	0.20895	0.26	0.75523	1.307	0.90351	0.94
MBNL2	5	-0.078829	-0.12706	0.63053	0.59	1.1378	1.8411	0.67146	0.7
MBNL3	5	0.010267	0.0056368	0.74022	0.74	2.0974	1.1724	0.052531	0.04
PLK3	5	0.080729	0.046604	0.83139	0.91	2.004	1.2235	0.073234	0.08
A1BG	10	0.091844	0.087569	0.78301	0.77	1.7741	1.7133	0.045665	0.02
PLK2	10	0.41272	0.67946	0.59599	0.63	1.2701	2.0985	0.37857	0.43
OIP5	5	0.55305	0.64035	0.52509	0.6	1.2544	1.4537	0.54755	0.6
CLCN3	5	-0.23341	-0.41416	0.47166	0.43	0.46868	0.83256	0.63228	0.57
PLK5	5	-0.68069	-1.468	0.18303	0.16	0.3758	0.8193	0.55815	0.57
CLCN1	5	0.21588	0.16616	0.9802	0.99	1.7757	1.3964	0.15653	0.14
HRH1	10	0.19166	0.36693	0.97397	0.98	0.94289	1.8123	0.83842	0.89
CLCN7	5	0.10634	0.23	0.86497	0.85	-0.13483	-0.28029	0.2692	0.28
CLCN6	5	-0.89495	-1.0349	0.11507	0.12	1.0655	1.3806	0.75071	0.69
CLCN5	10	0.46061	0.52525	0.51365	0.42	1.6542	1.9187	0.081697	0.09
PLK4	5	0.07223	0.13883	0.82043	0.76	0.051972	0.093314	0.35436	0.36
HIST1H4H	5	-0.18815	-0.1952	0.51328	0.44	1.4248	1.5095	0.38592	0.38
FAM169A	5	-0.19038	-0.31068	0.51131	0.5	1.1988	1.9699	0.60684	0.63
BRD8	5	0.06276	0.12163	0.80643	0.83	0.92028	1.7922	0.9116	0.9
BRD9	5	1.6946	1.1926	0.0099526	0.01	1.1572	0.77897	0.65017	0.64
GMFB	5	0.1503	0.34351	0.92597	0.96	1.0599	2.4282	0.7572	0.73
BRD4	5	-0.61128	-1.1862	0.2131	0.21	-1.6358	-3.1543	0.097397	0.12
BRD7	5	0.75668	0.96493	0.31284	0.32	1.004	1.2687	0.8192	0.79
BRD1	5	-0.55474	-0.95019	0.24105	0.22	0.85797	1.5211	0.98308	0.99
BRD2	10	0.60398	0.72064	0.30481	0.26	1.6868	2.0229	0.069083	0.04
BRD3	5	-0.68766	-0.87301	0.18042	0.21	0.87384	1.1258	0.96636	0.95
DNAJA2	5	-0.72552	-0.58991	0.16605	0.13	1.5649	1.319	0.27974	0.25
DNAJA3	5	0.50053	0.47824	0.59061	0.68	1.5215	1.4659	0.30981	0.33
DNAJA1	10	0.79865	1.7143	0.12406	0.13	0.32017	0.64465	0.34744	0.3
DNAJA4	5	1.1798	2.0686	0.073234	0.01	-2.0096	-3.4191	0.076321	0.08
LRFN2	5	0.23415	0.43942	0.95386	0.97	0.40682	0.74757	0.58156	0.58
PTPN13	5	-0.55698	-0.63329	0.24019	0.23	1.2609	1.4415	0.54074	0.55
PTPN12	5	0.51406	0.87889	0.57252	0.58	-0.062491	-0.10182	0.29922	0.26
PTPN11	5	-0.2548	-0.31955	0.45271	0.53	-2.5214	-2.9171	0.03023	0.01
NKX2-8	5	0.073236	0.090602	0.82165	0.85	1.3863	1.7347	0.41939	0.42
MYCBP	5	0.047284	0.11002	0.78642	0.84	0.37942	0.8757	0.56123	0.6
PTPN14	5	0.74158	1.1053	0.32583	0.34	0.91901	1.3564	0.91293	0.87
GALR3	5	0.1003	0.076283	0.8563	0.81	1.5302	1.1826	0.30401	0.38
GALR2	5	0.034195	0.032728	0.76928	0.79	1.5019	1.4499	0.32508	0.35
MAGEL2	5	-0.075015	-0.14832	0.63425	0.61	0.51903	1.0232	0.67502	0.61
UTRN	5	-0.010897	-0.024144	0.71249	0.74	0.55099	1.2184	0.70515	0.71
LYAR	5	0.60013	1.0288	0.46996	0.49	0.30268	0.50697	0.5062	0.56
ABHD16A	5	1.0909	1.2573	0.10304	0.11	1.2278	1.4029	0.57656	0.55
PCDH20	5	-0.48996	-0.89892	0.2783	0.25	0.12368	0.22601	0.39209	0.41
CH25H	5	-0.12936	-0.1101	0.57145	0.59	1.5008	1.2994	0.32615	0.33
C16orf74	5	1.0185	0.66069	0.13189	0.11	1.6656	1.0803	0.21614	0.25
MRPL24	5	0.44358	0.39563	0.66214	0.63	1.2786	1.1445	0.5244	0.56
MRPL27	5	0.61407	0.73493	0.45596	0.47	1.3294	1.5919	0.47469	0.54
CSF2RA	5	0.11001	0.055869	0.87008	0.86	1.9813	1.0279	0.079195	0.08
C16orf70	5	0.50435	0.71155	0.58529	0.55	0.83053	1.1684	0.98616	0.98
MRPL20	5	-0.4706	-0.6326	0.29097	0.26	1.0317	1.4209	0.7878	0.76
C16orf72	10	-1.8537	-2.0797	0.00063867	0.01	-0.01687	-0.022042	0.15179	0.18
MRPL22	5	0.087604	0.11902	0.84102	0.85	0.95289	1.2989	0.87647	0.88
GAB4	5	-0.21835	-0.40538	0.48555	0.49	-0.0057534	-0.010577	0.3254	0.31
LRFN4	5	-1.0362	-1.2855	0.086008	0.05	1.2584	1.6204	0.54372	0.52
GAB2	5	0.02764	0.049854	0.76178	0.75	0.54658	0.98276	0.7011	0.63
MRPL28	5	0.16466	0.13801	0.94582	0.94	1.6469	1.4109	0.22662	0.17
IRS1	5	1.1763	0.90084	0.074139	0.12	1.4182	1.079	0.39092	0.4
C2orf81	10	-0.27709	-0.71776	0.2683	0.35	-0.058166	-0.14711	0.137	0.1
C2orf80	5	0.32436	0.53137	0.82538	0.81	0.34256	0.5495	0.53483	0.54
C2orf83	5	0.13321	0.21942	0.90148	0.91	1.0025	1.6522	0.82069	0.84
C2orf82	10	0.4841	1.0253	0.47672	0.44	0.60395	1.2414	0.65655	0.64
ZNF853	10	0.053417	0.078378	0.71308	0.67	1.2576	1.8757	0.39443	0.37
NPTX2	5	1.3078	1.0008	0.044973	0.05	0.49993	0.37016	0.65863	0.72
NPTX1	5	0.73921	1.0443	0.32801	0.3	0.98634	1.3672	0.83852	0.84
ZNF850	5	0.1596	0.172	0.93885	0.94	1.2185	1.3313	0.58673	0.57
C2orf88	5	0.43472	0.49332	0.67412	0.69	1.4195	1.6199	0.39018	0.38
NDRG2	5	0.58998	0.72766	0.48268	0.49	1.4224	1.7604	0.3881	0.4
NDRG3	5	0.94252	1.0037	0.17265	0.12	1.066	1.1284	0.75017	0.76
ZSCAN1	5	0.59111	0.42999	0.48113	0.38	1.571	1.1517	0.27516	0.32
ZSCAN2	5	0.60104	1.0992	0.46878	0.53	0.18808	0.33361	0.42903	0.38
SRSF5	5	0.09762	0.10345	0.85327	0.88	-2.0164	-1.9408	0.075895	0.06
SRSF4	5	0.29362	0.56772	0.86939	0.83	0.6507	1.2552	0.79807	0.79
SRSF7	5	1.0911	1.6287	0.10293	0.06	-0.18929	-0.2798	0.24988	0.17
SRSF6	10	0.36185	0.27732	0.68796	0.72	2.0084	1.5834	0.012294	0.03
SRSF1	5	-0.25069	-0.56123	0.45601	0.45	-2.7836	-5.8186	0.012933	0
CHD1L	5	-0.39795	-0.80365	0.33647	0.27	-0.072404	-0.14553	0.29501	0.21
SRSF3	5	-1.0262	-1.8887	0.087764	0.14	0.45857	0.86763	0.62302	0.58
SRSF2	5	0.91741	1.0885	0.18681	0.12	1.0912	1.2892	0.7217	0.66
MZB1	5	0.16045	0.34726	0.94002	0.95	0.22319	0.47058	0.45127	0.43
FAM25E	5	0.29613	0.47578	0.86561	0.86	0.2525	0.38194	0.47203	0.52
SRSF9	5	-0.14913	-0.27129	0.55085	0.59	0.74231	1.3608	0.89105	0.94
HOXA5	5	0.5311	0.50095	0.55176	0.57	1.5857	1.5087	0.26611	0.29
DNAJB13	5	-0.6583	-1.4271	0.19267	0.22	0.4425	0.97314	0.61025	0.57
DNAJB12	5	-0.13071	-0.28555	0.56985	0.64	-0.064952	-0.14118	0.29815	0.25
DNAJB11	5	-0.35229	-0.28032	0.37038	0.44	1.6913	1.3817	0.20001	0.2
RNF133	5	-0.63384	-0.36646	0.20299	0.23	1.8477	1.1721	0.12598	0.16
HLA-DQB1	10	0.44956	0.38803	0.53223	0.5	1.8045	1.5927	0.039012	0.02
MSMB	10	-0.15134	-0.36637	0.40455	0.43	-1.1229	-2.6307	0.0098994	0.03
DNAJB14	5	0.16873	0.27409	0.95146	0.98	0.67094	1.0871	0.81846	0.87
RNF138	5	0.89222	1.3188	0.20395	0.2	0.7133	1.0511	0.86189	0.84
RNF139	5	-0.35711	-0.46508	0.36649	0.4	1.1296	1.4904	0.68066	0.73
ENOSF1	5	-0.33879	-0.82405	0.38113	0.37	0.39074	0.95281	0.57007	0.53
HOXA2	5	-1.0199	-1.7385	0.088775	0.12	0.40102	0.70669	0.57715	0.59
CISD2	5	-0.051739	-0.060957	0.66033	0.68	1.1382	1.3636	0.67066	0.66
CISD3	5	-1.0594	-2.2607	0.081484	0.06	0.6244	1.386	0.77061	0.77
CISD1	5	0.76138	1.4049	0.30827	0.35	-0.070401	-0.12745	0.29597	0.32
CLNS1A	5	0.31463	0.18812	0.83879	0.82	1.888	1.1633	0.10969	0.1
CDK6	10	0.15541	0.33861	0.90298	0.92	0.88905	1.9407	0.91862	0.98
FLJ44635	5	-0.20803	-0.30537	0.49497	0.5	1.1391	1.7035	0.66949	0.67
TRMT11	5	0.57236	0.47252	0.50301	0.47	1.4829	1.2323	0.33961	0.34
TSHZ2	5	0.17833	0.37831	0.96684	0.96	-2.5143	-4.9839	0.030763	0.03
TSHZ3	5	0.32465	0.23107	0.82506	0.87	1.8022	1.3014	0.14418	0.16
CDK7	5	-0.19981	-0.32357	0.50317	0.63	0.72491	1.189	0.87381	0.92
GID8	5	-0.84071	-0.96943	0.12885	0.12	1.0354	1.2848	0.78365	0.73
NOSIP	5	1.3115	0.34264	0.044334	0.07	2.9208	0.76925	0.0021289	0
FOXS1	5	-0.49541	-1.0755	0.27484	0.27	0.81064	1.7943	0.96397	0.97
VILL	10	0.85837	1.6978	0.091756	0.04	0.61223	1.1942	0.6681	0.67
ZNF581	5	0.27528	0.68168	0.89494	0.91	-2.2507	-5.3839	0.053382	0.03
ZNF580	10	0.29686	0.78626	0.81479	0.76	0.71324	1.8828	0.81234	0.78
ZNF583	5	0.59509	0.74116	0.47645	0.51	1.4569	1.8195	0.35867	0.24
ZNF582	5	0.79478	0.8208	0.27942	0.25	-0.15573	-0.15398	0.26212	0.26
TIPARP	5	-0.28968	-0.9158	0.42285	0.39	-2.7906	-8.4851	0.012454	0.01
ZNF584	5	0.27199	0.30545	0.9001	0.87	1.3072	1.4767	0.49545	0.38
ZNF587	5	0.14645	0.32193	0.92017	0.94	0.45496	0.98626	0.61983	0.71
LPAR3	5	-1.033	-1.6201	0.086593	0.18	0.92293	1.482	0.90862	0.95
ZNF589	5	1.1065	0.87962	0.097344	0.07	1.6277	1.2914	0.23817	0.24
FAM212A	5	0.29876	0.2074	0.86162	0.82	1.7026	1.1938	0.19357	0.16
MCHR2	5	-1.0262	-1.9069	0.087764	0.12	-0.32797	-0.61066	0.2065	0.19
BCL9L	5	0.32032	0.23867	0.83091	0.77	1.6314	1.2292	0.23583	0.25
ASUN	5	-1.039	-1.5934	0.085635	0.08	0.49476	0.78325	0.65405	0.69
KRTAP24-1	5	0.29917	0.76371	0.86109	0.89	-0.64627	-1.6082	0.14391	0.08
HAPLN1	5	-0.32657	-0.6215	0.39097	0.4	0.57579	1.1042	0.72819	0.78
LSM12	5	0.68152	1.344	0.38299	0.44	0.18623	0.35406	0.42791	0.39
PSD	10	0.90714	1.4966	0.069509	0.07	1.0089	1.6473	0.73634	0.77
CAMKK2	5	0.30967	0.43243	0.84661	0.86	1.3373	1.8693	0.46655	0.49
CAMKK1	5	0.92798	1.1762	0.18027	0.16	1.0342	1.3005	0.7853	0.77
SLC29A4	5	0.31329	0.29543	0.84065	0.8	-1.2171	-1.1943	0.10932	0.09
LPAR4	5	0.40884	0.52044	0.70951	0.72	0.72393	0.91815	0.87301	0.88
OR8U1	5	0.94691	1.1992	0.16994	0.18	0.69735	0.85517	0.84502	0.79
HAPLN2	5	0.4236	0.90657	0.68987	0.76	0.041853	0.087072	0.3493	0.38
ZP3	5	-0.66651	-0.53979	0.18894	0.22	-2.0271	-1.6879	0.075097	0.08
ZP2	5	-0.44567	-0.43949	0.30656	0.32	-2.2956	-2.2742	0.049071	0.05
MTRF1L	5	0.38122	0.65491	0.74469	0.76	0.39231	0.65772	0.57097	0.49
MYO1H	5	-0.08522	-0.15525	0.6226	0.62	0.80647	1.4739	0.95928	0.96
MYO1G	5	0.33967	0.74808	0.80228	0.81	0.56566	1.2333	0.71867	0.7
MYO1F	5	1.0771	0.92474	0.10804	0.06	1.7103	1.4669	0.18921	0.16
MYO1E	5	1.0638	0.78564	0.1123	0.18	1.4154	1.0424	0.39347	0.37
MYO1D	5	0.36296	0.54128	0.77008	0.72	1.2037	1.7998	0.60195	0.7
MYO1C	10	-0.1267	-0.34469	0.43392	0.42	0.43039	1.1639	0.4501	0.46
MYO1B	5	-0.87224	-1.4135	0.1198	0.07	0.26531	0.4435	0.48065	0.52
MYO1A	10	0.79909	1.5223	0.1239	0.09	0.84267	1.5796	0.99212	0.99
CHST1	5	-0.55048	-0.54593	0.24312	0.22	1.066	1.1203	0.75017	0.79
MTFP1	5	0.90487	0.74305	0.19442	0.19	1.8105	1.4911	0.14067	0.16
AMOTL2	5	-0.2325	-0.31877	0.4724	0.48	1.0617	1.4752	0.75496	0.69
CHMP3	5	0.71015	0.40241	0.35446	0.32	1.9657	1.1215	0.084358	0.13
RPL36AL	5	-0.19969	-0.17712	0.50322	0.47	1.5666	1.4435	0.27846	0.28
RAET1G	5	1.0652	0.80974	0.11177	0.13	1.5354	1.1628	0.29996	0.3
CENPM	5	-0.28476	-0.26008	0.42738	0.46	-1.7763	-1.5748	0.09117	0.13
CHMP7	5	-0.13333	-0.21425	0.56746	0.63	1.0024	1.6353	0.82091	0.81
CHMP6	5	-3.6032	-7.3267	0.00037256	0	-0.31456	-0.68753	0.21092	0.27
BCR	5	-0.04214	-0.065019	0.6713	0.66	1.1987	1.8598	0.60695	0.66
DENND6A	5	0.12298	0.30202	0.88775	0.88	0.60993	1.4948	0.75725	0.8
PGBD4	5	0.22059	0.3026	0.97392	0.99	0.51534	0.70336	0.67178	0.71
OR52N5	5	-0.97747	-1.4225	0.096227	0.07	0.87064	1.299	0.96977	0.97
PGBD2	5	0.32246	0.45631	0.82814	0.85	0.82104	1.152	0.97525	0.98
CTPS2	5	0.39419	0.53293	0.72803	0.75	0.98103	1.3258	0.84379	0.86
CTPS1	5	0.73241	1.0704	0.33317	0.46	1.2591	1.8405	0.54271	0.59
PGBD1	5	0.72589	1.0281	0.33945	0.38	1.1492	1.623	0.65932	0.61
SULT6B1	5	-0.10909	-0.25173	0.59412	0.58	-0.36551	-0.83965	0.19581	0.23
LY6G6C	5	1.3041	1.1016	0.045399	0.04	1.2685	1.0563	0.53372	0.53
HOXA13	5	0.24388	0.2998	0.94023	0.97	1.3664	1.6906	0.43941	0.41
PPAPDC1B	5	0.35037	0.55256	0.78711	0.69	0.86271	1.3587	0.97839	0.98
HOXA11	5	0.22693	0.58173	0.96471	1	0.46557	1.1857	0.62973	0.63
HOXA10	5	0.39328	0.32304	0.7292	0.73	1.7164	1.4167	0.18623	0.24
KRTAP19-2	5	0.41276	0.85426	0.70461	0.66	-0.050912	-0.10266	0.3047	0.24
KRTAP19-3	5	0.041757	0.042672	0.77992	0.78	-2.1807	-2.1646	0.059343	0.04
KRTAP19-1	5	0.41648	0.23961	0.70036	0.74	1.8527	1.0933	0.12412	0.12
KRTAP19-6	5	-1.4254	-2.4336	0.040875	0.02	0.57045	1.05	0.72298	0.7
KRTAP19-7	5	0.14734	0.078298	0.9215	0.88	2.0589	1.1356	0.060567	0.06
KRTAP19-4	5	0.11878	0.13049	0.88206	0.91	1.0691	1.1932	0.74693	0.8
KRTAP19-5	5	0.020506	0.011879	0.75326	0.72	1.9815	1.2014	0.079142	0.09
FAM160B1	5	-1.4817	-2.644	0.037203	0.05	0.49277	0.93017	0.65214	0.68
GPR133	5	-2.9812	-3.5897	0.0053223	0.01	-0.37273	-0.45083	0.19448	0.2
KRTAP19-8	5	0.5977	0.35361	0.47283	0.49	1.9737	1.1847	0.081803	0.07
HIST2H2AA3	5	0.15745	0.25008	0.93533	0.94	1.0011	1.5958	0.82218	0.8
ATAT1	5	0.32894	0.88898	0.81851	0.76	-0.1217	-0.30819	0.27442	0.34
NUBP2	5	-0.4504	-1.1273	0.30305	0.24	0.22196	0.55588	0.45053	0.47
TTYH1	5	0.47918	0.56464	0.61728	0.56	1.0475	1.2288	0.77003	0.75
GALNTL5	5	0.24837	0.50705	0.93347	0.94	-0.36468	-0.73453	0.19607	0.23
ZNF324	5	0.87151	1.4617	0.21933	0.18	0.84456	1.4053	0.99686	1
NEMF	5	-3.1016	-4.2417	0.0037256	0.01	1.058	1.5182	0.75858	0.78
ZNF326	5	-0.93236	-1.4704	0.1057	0.11	0.71569	1.1556	0.86476	0.85
TSSK2	5	-1.1356	-1.5696	0.069988	0.09	1.1128	1.6281	0.69812	0.74
ZNF320	5	-0.28505	-0.35338	0.42716	0.43	1.3071	1.6519	0.49545	0.47
ZNF322	5	0.49577	0.72124	0.59593	0.6	0.55139	0.79625	0.70536	0.71
LCN9	5	-1.5126	-2.2194	0.035233	0.04	0.49119	0.80327	0.65054	0.69
FAM214B	10	0.52254	0.50736	0.4154	0.41	1.9008	1.8723	0.023471	0.01
SRI	10	0.11049	0.15726	0.81537	0.87	1.5039	2.1926	0.16307	0.16
ZNF329	10	-0.26806	-0.49397	0.27553	0.25	1.0671	2.0083	0.65262	0.62
SRL	5	-2.517	-2.512	0.010804	0.04	0.80639	0.84529	0.95928	0.94
SRM	5	-0.181	-0.28731	0.5202	0.51	0.88442	1.4281	0.95428	0.95
SRR	5	0.84826	1.2704	0.23631	0.16	0.86518	1.2871	0.97589	1
LGALS9	5	0.57329	0.46776	0.50184	0.56	1.2091	0.98633	0.59673	0.64
LGALS8	5	0.7192	1.4978	0.34494	0.38	0.12807	0.26069	0.39518	0.32
FAM220A	5	-0.20836	-0.4722	0.49454	0.56	-0.55318	-1.2011	0.15754	0.18
AP5Z1	5	0.093571	0.19946	0.84789	0.88	-0.13849	-0.29091	0.26766	0.23
LGALS2	5	0.62778	0.95982	0.44068	0.44	0.26029	0.39524	0.47677	0.48
LGALS1	10	0.9339	1.4519	0.058758	0.1	1.181	1.8167	0.48773	0.6
SRY	5	0.94508	1.9495	0.17122	0.17	-0.55836	-1.0955	0.15647	0.15
LGALS7	5	0.5933	1.1001	0.47879	0.48	0.16	0.28525	0.41343	0.43
LGALS4	5	1.4246	0.9738	0.028581	0.02	1.4319	0.96071	0.38033	0.42
NMU	5	-0.38837	-1.063	0.34371	0.36	-2.8324	-6.8103	0.010432	0.01
AKIRIN2	5	0.44155	0.90776	0.66491	0.72	0.58809	1.182	0.739	0.78
AKIRIN1	5	-0.47051	-1.0865	0.29097	0.25	-0.31194	-0.6918	0.21156	0.21
EIF2AK1	5	-0.18897	-0.22304	0.51253	0.49	1.3175	1.5896	0.48661	0.42
SOCS2	5	-0.28201	-0.67213	0.42983	0.37	0.46992	1.1238	0.63319	0.64
EIF2AK3	5	-0.62355	-1.13	0.20767	0.19	0.31324	0.57206	0.5144	0.53
KRTAP11-1	5	0.1167	0.16627	0.87956	0.9	0.75697	1.0779	0.90532	0.93
TDG	5	-0.056906	-0.085978	0.65464	0.61	1.0626	1.6275	0.75385	0.77
EIF2AK4	5	0.76977	0.6582	0.29916	0.4	1.6759	1.4374	0.21028	0.26
HN1	5	0.69013	1.003	0.37384	0.46	0.34207	0.47143	0.53457	0.55
LIMS1	5	-0.0051205	-0.014247	0.71994	0.67	-2.8163	-6.9048	0.011017	0.02
NMB	5	0.55272	0.42176	0.52541	0.5	1.7452	1.3418	0.17063	0.19
EREG	5	0.41721	0.52375	0.6994	0.68	0.99367	1.2429	0.83006	0.83
MYO19	5	-0.028618	-0.076673	0.68769	0.66	-1.0595	-2.6406	0.11448	0.06
AVPI1	5	0.45757	0.95123	0.64373	0.64	1.1086	2.3053	0.70296	0.68
MYO16	10	0.20281	0.66277	0.99585	0.99	0.18677	0.60058	0.24914	0.28
TRNT1	5	0.35653	0.66313	0.77849	0.77	0.52618	0.95085	0.6821	0.68
ASAP1	5	0.20598	0.39924	0.99431	0.98	0.72044	1.389	0.86944	0.9
ASAP2	5	0.23965	0.50585	0.94619	0.98	0.73211	1.5457	0.88105	0.84
MYO10	5	-0.77219	-1.1274	0.1503	0.13	1.1436	1.7104	0.66486	0.65
OCRL	5	-0.33111	-0.27951	0.38677	0.29	1.3902	1.2849	0.41625	0.44
RNF122	5	0.21083	0.20693	0.9868	0.97	1.4168	1.4056	0.39183	0.39
PLAUR	5	0.32206	0.26261	0.82868	0.85	1.5991	1.309	0.25669	0.28
MYT1	5	0.66167	0.51919	0.40492	0.34	1.5318	1.2105	0.30305	0.29
ENTPD5	5	1.0167	1.2925	0.1329	0.13	1.1105	1.4092	0.70057	0.69
HILPDA	5	0.15922	0.28233	0.9381	0.95	0.5669	1.0024	0.71968	0.65
LRRC27	5	-0.90392	-1.9335	0.11379	0.22	-0.95621	-1.9564	0.11911	0.15
LRRC26	5	-1.0229	-1.7278	0.08819	0.07	-0.22716	-0.38703	0.23785	0.24
LRRC25	5	-1.247	-1.9831	0.055937	0.04	0.43254	0.69372	0.60179	0.58
LRRC24	5	-0.68439	-0.84868	0.1816	0.17	1.4238	1.8504	0.38688	0.41
KIAA1522	10	0.32404	0.81606	0.76252	0.75	0.90588	2.2792	0.89281	0.89
SLCO1B7	5	-0.95681	-2.1177	0.10096	0.05	0.74044	1.7283	0.88876	0.87
KIAA1033	5	0.46737	0.46655	0.63159	0.64	1.2795	1.283	0.52339	0.48
LOX	5	-0.14303	-0.26339	0.55634	0.45	0.41936	0.7689	0.59215	0.56
LPGAT1	5	-0.033268	-0.060393	0.6821	0.65	0.71194	1.2954	0.8605	0.85
LRRC29	5	0.70758	1.2236	0.3567	0.46	0.73729	1.2567	0.88568	0.87
LRRC28	5	-0.1016	-0.12477	0.60296	0.56	1.3165	1.656	0.48752	0.45
TIMM17B	5	0.2996	0.78967	0.86066	0.92	0.16035	0.41707	0.4137	0.41
GCNT4	5	0.45143	0.69407	0.6515	0.59	1.0883	1.6723	0.72484	0.61
NXN	5	0.58771	0.55446	0.48507	0.49	1.3423	1.2689	0.46224	0.48
GCNT6	5	0.66546	0.94829	0.40061	0.34	0.57101	0.78247	0.72377	0.61
GCNT1	5	-0.1708	-0.19372	0.52972	0.51	1.2036	1.3929	0.602	0.51
GCNT3	5	0.95007	0.20538	0.1685	0.15	2.8633	0.63932	0.0029805	0
GCNT2	10	0.28749	0.48862	0.8349	0.82	0.99451	1.693	0.76066	0.79
OR14I1	5	-0.5993	-1.0169	0.21922	0.21	0.29377	0.50095	0.4996	0.52
AACS	5	0.60567	0.95025	0.46442	0.48	-0.2376	-0.36722	0.23482	0.26
NOD1	5	-0.47251	-0.35938	0.28985	0.24	1.4097	1.1259	0.39837	0.34
C14orf132	5	0.61166	0.39699	0.45798	0.39	1.7824	1.1719	0.15296	0.12
ZNF165	5	-0.49723	-0.49066	0.27351	0.27	1.3875	1.4197	0.41865	0.51
LPCAT4	5	0.55037	0.80478	0.52807	0.58	0.91811	1.3405	0.91383	0.84
ELL	5	-0.74292	-1.3912	0.15988	0.2	-0.012256	-0.023077	0.32269	0.39
LPCAT3	5	-0.68287	-0.72207	0.18223	0.15	1.2605	1.4046	0.54122	0.58
LPCAT1	10	-0.22655	-0.47747	0.31806	0.29	1.0764	2.2999	0.63888	0.59
ALOX5	5	-1.4708	-2.8788	0.037682	0.03	-3.1861	-5.8458	0.0015435	0
MID1IP1	5	0.35539	0.26862	0.78008	0.75	1.8451	1.401	0.12699	0.12
PIGA	5	0.58751	0.7217	0.4855	0.53	-1.7554	-1.9465	0.092767	0.09
PIGB	5	-1.0022	-1.8099	0.091596	0.05	0.59113	1.1528	0.74198	0.74
PIGC	5	0.30487	0.78816	0.85364	0.89	0.1281	0.3215	0.39518	0.28
PIGF	5	0.69006	0.88801	0.37384	0.36	0.96759	1.2331	0.85965	0.92
PIGG	5	0.058825	0.08566	0.80079	0.85	1.0466	1.5307	0.77141	0.74
PIGH	5	-0.87914	-1.5052	0.11815	0.12	0.69128	1.1956	0.83943	0.79
TBC1D3	5	1.078	1.0841	0.10772	0.13	-1.8181	-1.6659	0.088403	0.09
PIGK	5	-0.36726	-0.66722	0.3592	0.38	-0.27218	-0.49044	0.22348	0.26
PIGL	5	-0.30022	-0.85965	0.41295	0.41	-0.42729	-1.1999	0.1817	0.2
PIGM	5	0.032594	0.070754	0.7671	0.76	-0.29191	-0.62553	0.2172	0.18
PIGN	5	0.4474	0.93614	0.6565	0.61	0.4063	0.84762	0.58103	0.6
PIGO	5	0.26364	0.25198	0.91213	0.89	1.7062	1.6393	0.19197	0.25
TMEM194A	5	0.36838	0.46773	0.76199	0.76	0.41825	0.5206	0.59157	0.56
PIGQ	5	-0.20708	-0.35248	0.49588	0.5	0.44747	0.76047	0.61355	0.64
PIGR	5	0.79962	0.80379	0.27495	0.31	1.4132	1.42	0.3955	0.47
PIGS	10	0.57292	1.4912	0.34291	0.24	0.68199	1.7648	0.76838	0.75
PIGT	5	-0.38696	-0.73805	0.34451	0.41	0.57586	1.1148	0.72819	0.76
PIGU	5	0.099931	0.13217	0.85587	0.92	1.2727	1.6972	0.52983	0.57
WRAP53	5	2.237	0.53526	0.001437	0	2.8852	0.6903	0.0026079	0.01
PIGW	3	0.23812	0.15916	0.95859	0.97	1.831	1.2335	0.24051	0.24
PIGX	5	-0.27819	-0.22063	0.4336	0.33	1.6407	1.339	0.23051	0.31
PIGY	5	0.24047	0.29691	0.94502	0.91	1.3645	1.693	0.44106	0.47
PIGZ	5	0.64202	0.8192	0.42594	0.33	1.0281	1.3079	0.79147	0.83
ENTPD8	5	0.5605	0.50829	0.51546	0.63	1.2832	1.1656	0.51956	0.61
TMEM80	5	1.4122	0.64394	0.030071	0.06	2.0931	0.95458	0.053436	0.04
TAGLN	10	0.36315	0.83648	0.68556	0.73	1.1063	2.5525	0.59636	0.67
ANKLE1	5	0.55498	0.64682	0.52243	0.55	1.392	1.6241	0.41413	0.48
CCDC179	5	0.18246	0.39488	0.97142	0.98	0.5195	1.1207	0.67555	0.77
TAX1BP3	5	-0.21053	-0.22663	0.49236	0.54	1.5991	1.7439	0.25669	0.29
ALPP	5	0.88932	1.05	0.20618	0.26	1.1066	1.2894	0.70456	0.72
RHPN1	5	-0.086492	-0.12368	0.62111	0.6	-2.1187	-3.0376	0.065836	0.03
INPPL1	5	0.61	0.81095	0.46027	0.48	1.2807	1.703	0.52243	0.39
OLR1	5	-0.081676	-0.17261	0.62675	0.55	-0.41604	-0.81877	0.18431	0.17
RHPN2	5	-0.40406	-0.90472	0.3312	0.3	-0.61286	-1.3525	0.14823	0.14
CCDC170	5	0.058419	0.12606	0.8001	0.79	0.22484	0.47247	0.45239	0.5
SSMEM1	5	0.23347	0.20837	0.95524	0.96	1.4276	1.2849	0.38374	0.37
SRRM3	5	0.35333	0.68486	0.78296	0.73	0.31631	0.60995	0.51642	0.49
SRRM2	5	0.4855	0.66155	0.60908	0.61	1.0023	1.3633	0.82091	0.89
SRRM5	10	0.058621	0.11426	0.72276	0.75	1.1632	2.2791	0.5112	0.54
SRRM4	5	0.39071	0.5396	0.73314	0.83	1.0016	1.3762	0.82165	0.82
CCDC176	5	1.5461	1.3613	0.01767	0.03	1.0214	0.87932	0.79866	0.81
ITGAE	5	0.43413	0.48751	0.67497	0.57	1.2307	1.3855	0.57305	0.61
PDK1	5	0.6348	1.0156	0.43371	0.48	0.44539	0.69301	0.61249	0.67
SUN2	5	0.13574	0.15622	0.90521	0.96	1.1722	1.3747	0.63351	0.67
PDK3	5	0.86136	1.1355	0.22763	0.23	0.48522	0.6182	0.6457	0.69
PDK2	5	0.58829	0.55761	0.48449	0.54	1.423	1.359	0.38773	0.34
EBP	10	0.075619	0.10188	0.75315	0.76	1.2199	1.6702	0.43893	0.42
PDK4	5	-0.49803	-1.0478	0.27298	0.28	0.35594	0.75219	0.54372	0.45
SUN3	10	0.15647	0.34772	0.90516	0.91	0.92109	2.0541	0.87056	0.88
LNPEP	5	0.3667	0.62017	0.76497	0.81	-0.11002	-0.18109	0.27905	0.35
MYO5C	5	0.44011	0.42072	0.66672	0.72	1.6416	1.5816	0.23013	0.21
ALPI	5	0.49233	0.61123	0.60046	0.54	1.3065	1.628	0.49598	0.5
ZNF292	5	1.0422	0.78155	0.12172	0.14	1.5192	1.1341	0.3113	0.47
MIEF2	5	0.43056	0.4536	0.67992	0.76	1.254	1.3268	0.54798	0.56
TBX15	5	0.6338	0.87623	0.43456	0.46	0.86358	1.1874	0.97749	0.98
SEC61A2	5	0.85106	1.0047	0.23466	0.26	1.0426	1.2224	0.77535	0.79
ALPL	10	0.85184	1.2337	0.094896	0.08	1.4002	2.0249	0.24488	0.17
PTGS2	10	0.27866	0.46621	0.85199	0.91	1.177	1.9908	0.49252	0.57
PTGS1	5	0.57355	0.94848	0.50152	0.45	-0.21223	-0.33736	0.24216	0.17
TM2D3	5	-0.13612	-0.21116	0.56411	0.52	0.37577	0.58277	0.55815	0.54
NAPRT1	5	-0.34525	-0.47639	0.37586	0.39	1.2737	1.7798	0.52871	0.59
MGST3	5	0.87741	1.351	0.21443	0.2	-0.021895	-0.032276	0.31838	0.25
RGL4	10	0.9627	1.1155	0.049284	0.02	1.6265	1.8849	0.094417	0.11
OGFRL1	5	0.00035906	0.0003975	0.72814	0.76	1.173	1.3333	0.63276	0.64
ZFAND5	5	-0.63119	-1.0122	0.20443	0.23	0.67231	1.0929	0.82064	0.82
ZFAND4	5	-0.079575	-0.16752	0.62936	0.68	-0.03261	-0.066764	0.31385	0.32
ZFAND3	5	0.30863	0.36011	0.848	0.83	1.3719	1.6075	0.43387	0.4
ZFAND1	10	0.30995	0.55883	0.78977	0.84	1.1303	2.0434	0.55937	0.47
MYO5B	5	1.0046	1.4351	0.13928	0.11	0.051981	0.072139	0.35436	0.34
SUN5	5	0.74627	0.89656	0.32173	0.37	1.1096	1.3271	0.70153	0.76
SERPINB3	5	1.2302	1.2641	0.061046	0.1	-1.2296	-1.2634	0.109	0.12
SLC39A12	10	0.4958	1.1349	0.45809	0.5	0.86411	1.9566	0.95918	0.95
SLC39A13	5	-0.38817	-0.63588	0.34382	0.38	0.80238	1.3241	0.95513	0.96
SLC39A10	5	-0.50498	-0.91196	0.26904	0.23	0.57699	1.0548	0.72942	0.66
SLC39A11	5	0.55534	0.50063	0.52211	0.5	-1.4559	-1.2925	0.10368	0.14
PPP2R3C	5	0.16632	0.16735	0.94827	0.94	1.2412	1.2659	0.5623	0.58
SLC39A14	5	0.37634	0.44647	0.7515	0.76	-1.9888	-2.3402	0.077652	0.08
DNAJC17	5	-0.72642	-1.4109	0.16595	0.18	-0.47869	-0.91255	0.17127	0.19
CEP120	5	0.44662	0.51385	0.65762	0.74	0.86236	0.98307	0.97898	1
EIF1AX	5	0.79585	1.0178	0.27862	0.32	0.58296	0.73461	0.73484	0.74
NTRK1	5	-0.50642	-0.64693	0.26808	0.25	1.4181	1.8457	0.39092	0.4
NTRK2	5	-0.20401	-0.3581	0.49923	0.51	-0.93678	-1.5967	0.12055	0.1
RSBN1	5	-0.0079891	-0.014361	0.71579	0.67	0.43153	0.77365	0.60126	0.62
EIF1AD	5	0.23479	0.26935	0.95311	0.95	1.387	1.6035	0.41892	0.47
LRPAP1	5	-0.85587	-1.8538	0.12454	0.12	0.37481	0.82358	0.55756	0.44
ARHGAP21	5	0.32908	0.60031	0.81814	0.8	0.6507	1.183	0.79807	0.83
DNAJC15	5	0.57572	0.28764	0.49933	0.49	2.0759	1.0452	0.056682	0.05
ARHGAP27	10	0.38489	1.0981	0.64618	0.59	-0.18865	-0.51754	0.098834	0.13
ARHGAP26	5	0.37371	0.35773	0.75496	0.75	1.1159	1.0703	0.69482	0.66
SAP18	5	0.80608	1.1232	0.26947	0.32	0.97521	1.3393	0.85018	0.87
ARHGAP24	5	-2.0876	-3.6777	0.017244	0.01	0.88955	1.7302	0.94795	0.91
NARFL	5	0.16516	0.36991	0.94688	0.93	-2.5051	-4.9461	0.031401	0.02
ARHGAP29	5	0.093119	0.11325	0.84746	0.9	1.0212	1.2547	0.79887	0.79
ARHGAP28	5	-0.31926	-0.65882	0.39699	0.4	0.42767	0.88547	0.59886	0.58
CHST12	5	1.4868	1.0788	0.022566	0.02	1.3846	0.9872	0.42088	0.39
PCGF1	5	-0.24518	-0.29052	0.46064	0.47	1.1394	1.3641	0.66938	0.64
HHAT	5	0.033062	0.063187	0.76779	0.69	-0.065395	-0.12343	0.2981	0.32
MICALCL	5	0.17633	0.4244	0.9636	0.99	-0.93831	-2.1832	0.12034	0.16
DNAJC10	5	0.64988	0.60547	0.4178	0.44	1.4255	1.3329	0.38554	0.33
SLCO4C1	5	0.68626	0.80038	0.37745	0.42	0.90787	1.0358	0.9273	0.93
EPHB3	5	-0.38278	-0.45636	0.34744	0.39	-2.4998	-2.971	0.031987	0.03
RBFA	5	0.58966	0.94646	0.48305	0.46	1.0667	1.7089	0.74959	0.78
COL19A1	5	-1.0565	-2.0302	0.08175	0.05	0.33164	0.64271	0.52733	0.49
RIIAD1	10	-0.051936	-0.10616	0.53531	0.49	0.78894	1.628	0.92565	0.95
NKRF	5	0.81661	1.4517	0.26031	0.29	-0.19363	-0.32562	0.24818	0.29
PCGF2	10	0.95208	1.9057	0.052371	0.09	0.50683	0.9898	0.53553	0.57
AFTPH	5	-0.16665	-0.10774	0.5342	0.49	1.7798	1.1873	0.15413	0.1
MYSM1	5	-0.20649	-0.22207	0.49657	0.59	1.3139	1.4391	0.48917	0.47
PPIB	5	-0.74929	-1.7602	0.15781	0.16	0.022143	0.05217	0.33935	0.36
ATG2A	5	-0.25422	-0.45741	0.45308	0.37	0.36891	0.66095	0.55288	0.64
ATG2B	5	0.62222	0.68119	0.44611	0.37	1.4547	1.6014	0.3601	0.32
MLYCD	5	0.64446	0.42072	0.42317	0.36	1.8764	1.2437	0.11395	0.09
BMP6	5	0.6229	1.1182	0.44558	0.41	0.33165	0.57794	0.52738	0.54
BMP5	5	0.19251	0.57405	0.98744	0.98	0.18808	0.55529	0.42903	0.5
BMP4	10	0.14302	0.40774	0.87929	0.9	-0.42917	-1.0946	0.054713	0.04
BMP3	5	-0.4147	-0.35846	0.32498	0.3	1.7265	1.5132	0.1809	0.16
BMP2	10	-0.19865	-0.68342	0.34983	0.3	-0.61481	-2.0376	0.035553	0.04
BMP1	5	0.94415	0.9345	0.17164	0.18	1.5163	1.501	0.31316	0.29
KIAA0586	5	-0.19687	-0.23177	0.50657	0.48	1.2089	1.4718	0.59684	0.62
DR1	5	-0.24361	-0.37124	0.46224	0.48	0.66158	1.0143	0.80946	0.76
OR2L13	5	-0.057271	-0.041257	0.65379	0.64	1.84	1.346	0.12906	0.13
OR5R1	5	0.54958	0.67044	0.52946	0.52	-1.9178	-2.2605	0.082548	0.08
C1orf35	5	0.73135	0.69732	0.33408	0.3	1.4889	1.4225	0.33461	0.35
SWT1	5	0.17322	0.39688	0.95859	0.92	-0.032962	-0.074768	0.31359	0.31
TERF2	5	0.47725	0.43554	0.61978	0.63	1.6645	1.5264	0.21672	0.26
TERF1	5	-0.55461	-0.76596	0.2412	0.23	0.87522	1.239	0.96503	0.94
ASF1B	5	0.3988	0.35914	0.72159	0.74	1.5229	1.3803	0.30901	0.37
RPA2	5	0.30225	0.44299	0.8571	0.79	-1.8224	-2.647	0.088137	0.08
NDUFAF1	5	-0.14924	-0.34318	0.5508	0.56	-0.068737	-0.15672	0.29672	0.35
DNAJC19	5	0.74119	0.84628	0.3262	0.36	1.2682	1.4474	0.53382	0.6
GOLGA8A	15	-0.12279	-0.33606	0.33546	0.36	0.71777	1.9868	0.76492	0.78
GOLGA8B	5	0.40736	0.34584	0.71159	0.74	1.6035	1.3698	0.25424	0.25
MARCH11	5	-0.23612	-0.38943	0.46937	0.4	0.82356	1.3673	0.9777	0.99
MARCH10	5	-0.9565	-0.90822	0.10096	0.06	1.711	1.6515	0.18889	0.24
CT45A1	5	-0.13797	-0.31609	0.56208	0.56	-0.61556	-1.403	0.1478	0.11
PTOV1	5	-0.041421	-0.083461	0.67183	0.68	-0.29999	-0.60009	0.21502	0.15
PTPMT1	5	-0.97225	-1.5927	0.097557	0.06	0.35718	0.62089	0.54404	0.65
FKTN	5	1.4855	1.4595	0.022673	0.02	0.19234	0.16618	0.43164	0.43
CT45A5	5	-0.2127	-0.429	0.49007	0.47	0.98161	2.0092	0.84326	0.81
RASSF4	5	0.26876	0.26199	0.90393	0.86	1.7513	1.7152	0.16744	0.21
RASSF7	5	-0.71035	-1.7928	0.17164	0.17	0.12985	0.33086	0.39624	0.44
RASSF6	5	-0.10705	-0.12304	0.59647	0.6	1.3659	1.599	0.43973	0.48
LPPR5	5	-0.19147	-0.28968	0.51051	0.56	0.33516	0.50627	0.53004	0.44
LPPR4	5	-0.49572	-0.88121	0.27474	0.24	0.83958	1.5055	0.99723	1
NHP2	5	-0.18384	-0.18463	0.51711	0.53	1.6336	1.6778	0.23466	0.17
LPPR2	5	0.22	0.30016	0.9744	0.98	1.2338	1.6866	0.56996	0.63
LPPR1	5	-0.73301	-1.5546	0.1635	0.13	0.31339	0.67822	0.5145	0.55
TMPRSS11A	5	0.31685	0.50734	0.83538	0.79	0.78597	1.2467	0.93613	0.89
DDX4	5	0.52482	1.1518	0.5599	0.59	-0.087654	-0.18492	0.289	0.38
SPRY2	5	0.12584	0.13159	0.89143	0.92	1.1795	1.2648	0.62622	0.6
RSAD2	10	0.48452	0.59613	0.47608	0.41	1.5816	1.965	0.11613	0.12
RSAD1	5	0.39775	0.75021	0.7226	0.72	0.64776	1.1992	0.79477	0.85
ATP5C1	5	0.92754	0.323	0.18048	0.16	2.4495	0.86236	0.01288	0.05
NFS1	5	-0.40659	-1.3741	0.32977	0.31	-2.9854	-9.6396	0.0048965	0
CHD3	5	0.32867	0.39406	0.81872	0.86	1.3091	1.5771	0.49385	0.54
CHD2	10	-0.20411	-0.44044	0.34435	0.3	0.98063	2.1295	0.78365	0.79
CHD5	5	0.97625	0.44483	0.15451	0.16	2.2279	1.0208	0.031455	0.02
CHD4	5	-0.15164	-0.24705	0.54825	0.44	0.74775	1.2356	0.89616	0.89
CHD7	5	-0.15222	-0.17144	0.54777	0.53	1.2336	1.4356	0.57028	0.57
CHD6	5	-0.44175	-1.0513	0.30896	0.36	-0.035279	-0.083864	0.31247	0.35
CHD9	10	-0.063074	-0.20285	0.52084	0.47	-0.11416	-0.36411	0.12039	0.13
CHD8	10	-1.3874	-4.2865	0.0037788	0	0.04439	0.14282	0.17542	0.19
OR10J5	5	0.051055	0.095245	0.79068	0.75	0.12191	0.22469	0.39092	0.35
TRABD	10	0.41499	0.97099	0.59226	0.64	0.74329	1.7322	0.85635	0.85
GID4	5	-0.58452	-0.77806	0.22598	0.15	1.2613	1.7206	0.54026	0.53
CAP1	5	1.4085	1.4777	0.030443	0.06	0.80493	0.82637	0.95769	0.97
CAP2	5	0.69124	0.59759	0.37256	0.4	1.5647	1.3613	0.27995	0.3
NPC2	5	0.8268	1.1044	0.25254	0.21	0.83313	1.084	0.98925	1
NPC1	5	0.70746	1.2659	0.35675	0.33	-2.0459	-3.0545	0.074086	0.08
SKIV2L	5	-0.20371	-0.1743	0.49939	0.5	1.3668	1.1958	0.43909	0.41
DDX5	5	0.23306	0.42835	0.95609	0.92	0.60913	1.1108	0.75656	0.77
TTC5	5	-1.7934	-3.7367	0.023791	0.06	0.20239	0.4433	0.43781	0.43
TTC4	5	-0.1735	-0.26687	0.52712	0.46	0.83457	1.2933	0.99111	0.99
TTC6	10	0.55146	1.3098	0.37277	0.31	0.17944	0.40783	0.24498	0.31
TTC1	5	-0.40653	-0.58819	0.32977	0.2	-1.8699	-2.6975	0.085582	0.08
IL4R	5	-1.9486	-3.1026	0.019426	0	-0.15442	-0.28665	0.26249	0.25
BHLHA15	5	0.33972	0.43798	0.80222	0.8	1.1843	1.5303	0.62116	0.61
RAB3GAP1	5	0.79933	1.2304	0.27532	0.18	1.1385	1.7362	0.67023	0.77
PRKCE	5	0.012789	0.012107	0.74357	0.67	1.4257	1.3599	0.38523	0.31
C3orf52	5	1.2936	1.5826	0.047315	0.05	-1.7366	-1.957	0.093778	0.16
TTC9	5	0.41088	0.70701	0.7069	0.62	0.56777	0.97163	0.72026	0.77
TTC8	5	0.17899	0.1086	0.96769	0.99	1.9501	1.2114	0.088616	0.12
CAPS	5	0.84625	0.50702	0.23817	0.22	1.859	1.1188	0.12135	0.11
DAG1	5	-0.33805	-0.82571	0.38177	0.37	0.13006	0.31714	0.3963	0.39
DYNC1LI2	5	-0.78959	-1.2936	0.14482	0.12	0.4283	0.73676	0.59923	0.61
ELP6	5	1.5723	1.1268	0.01602	0	1.0626	0.74593	0.75379	0.83
TRPC1	5	1.0279	1.4252	0.12805	0.14	-0.37974	-0.51132	0.19251	0.2
EFHC2	5	-2.7413	-2.2268	0.0085156	0.02	1.5608	1.2873	0.28277	0.29
EFHC1	5	0.13424	0.33416	0.90319	0.95	-0.29646	-0.71698	0.21635	0.23
CAPG	10	-0.16809	-0.48833	0.3832	0.43	0.78005	2.2901	0.91213	0.94
TPRKB	5	0.50307	0.85924	0.58721	0.53	0.12272	0.20689	0.39129	0.38
STC2	5	-0.0045102	-0.0078819	0.72058	0.64	-0.024648	-0.041334	0.31699	0.38
CSNK2A2	5	-0.45974	-0.33395	0.29783	0.28	1.8326	1.3801	0.13247	0.08
PRDM16	5	-0.50023	-0.50182	0.27154	0.3	1.4083	1.4391	0.39938	0.37
ABCG1	5	0.38908	0.57325	0.73522	0.71	1.0154	1.4954	0.80616	0.73
PRDM14	5	-0.22798	-0.18576	0.47693	0.51	1.7265	1.4803	0.1809	0.14
PRDM15	5	0.4671	0.44737	0.63191	0.73	1.487	1.4373	0.33669	0.32
ABCG4	5	0.17291	0.24066	0.95806	0.98	0.73394	1.0207	0.88296	0.9
PLSCR3	10	0.15761	0.34616	0.9075	0.89	0.9497	2.0892	0.82953	0.83
PRDM10	5	1.5134	1.1046	0.02065	0.02	1.378	0.98668	0.42743	0.46
PRDM11	10	-0.15607	-0.37447	0.39768	0.37	0.70209	1.6964	0.79706	0.83
ABCG8	5	0.62831	0.39678	0.44036	0.44	1.8588	1.1856	0.1214	0.11
SLC22A31	5	-0.17828	-0.13442	0.52281	0.47	1.7044	1.3205	0.19283	0.19
HNF4G	10	0.63997	0.89805	0.26297	0.3	1.3801	1.9398	0.26324	0.26
AVP	5	0.10387	0.2739	0.86141	0.88	0.27091	0.70267	0.48411	0.49
ELP2	5	1.296	0.54235	0.046729	0.02	1.9018	0.79588	0.10453	0.17
MAP4K1	5	-0.22277	-0.42953	0.48156	0.46	0.020397	0.038188	0.33796	0.29
HIST1H3A	5	0.5721	0.94026	0.50306	0.54	-0.21071	-0.34026	0.24254	0.29
SPC25	5	-0.6859	-1.2268	0.18085	0.18	0.22331	0.40118	0.45133	0.57
POLRMT	5	-0.081189	-0.18572	0.62755	0.66	0.42114	0.95925	0.5938	0.63
METTL21C	5	-0.29492	-0.23269	0.41748	0.42	1.8219	1.4557	0.13652	0.13
TRPC5OS	5	0.78401	1.2122	0.28687	0.25	0.42766	0.63779	0.59886	0.55
MPZ	10	-0.55054	-1.1204	0.10139	0.11	0.51201	1.0769	0.54127	0.48
SGSM2	5	0.22815	0.21419	0.96274	0.98	1.5723	1.4852	0.27426	0.36
MCPH1	5	-0.2498	-0.3444	0.45702	0.44	-2.3137	-3.0136	0.047475	0.05
GRPEL1	5	0.14905	0.24935	0.92389	0.94	0.96527	1.6181	0.86231	0.87
GRPEL2	5	0.49448	1.4781	0.59753	0.58	-2.3652	-6.7978	0.043483	0.06
PLRG1	5	0.11871	0.28224	0.88195	0.88	-1.0408	-2.4109	0.11539	0.12
ILKAP	5	-0.61327	-0.74154	0.21209	0.28	1.169	1.469	0.63729	0.54
SLC36A2	5	0.14335	0.067921	0.91628	0.9	1.9978	1.0149	0.075204	0.06
HIST1H3J	5	0.2357	0.60643	0.95215	0.98	-0.37125	-0.90053	0.19479	0.16
OR1S2	5	-1.4024	-1.2966	0.042685	0.04	1.2444	1.2023	0.55815	0.57
TRPC7	5	0.22001	0.28047	0.97435	0.97	1.1344	1.4546	0.67492	0.64
GRASP	5	-0.087477	-0.10938	0.61988	0.6	1.3154	1.7098	0.48832	0.49
TRABD2B	5	0.69575	0.85038	0.36814	0.32	1.0478	1.2702	0.76976	0.73
KRTAP5-11	5	0.45039	0.46694	0.65283	0.62	0.90934	0.93632	0.92559	0.94
QRSL1	5	0.12768	0.21348	0.89403	0.87	0.63355	1.056	0.78014	0.75
FCER1G	5	0.84097	0.79538	0.24216	0.33	0.94646	0.88673	0.88302	0.85
BTG4	5	0.24748	0.26156	0.9348	0.93	1.579	1.6815	0.27026	0.19
BTG3	5	-0.93225	-1.5264	0.10575	0.13	0.83588	1.4003	0.99255	0.99
BTG2	5	-0.30413	-0.60555	0.41008	0.36	0.47572	0.95293	0.63809	0.65
SOSTDC1	5	-0.29972	-0.45709	0.41317	0.31	0.83204	1.284	0.98749	0.95
FAHD1	5	-0.40285	-0.89883	0.33222	0.32	-0.28974	-0.63814	0.21827	0.22
SLA2	5	0.54992	0.68451	0.52871	0.54	1.2533	1.5613	0.54862	0.46
CPT1C	5	-1.8573	-2.9561	0.021662	0.03	-0.030746	-0.050384	0.31433	0.28
HESX1	10	0.2707	0.68687	0.867	0.9	-0.4413	-0.96629	0.052797	0.04
C4orf32	5	0.80484	0.42805	0.27069	0.26	1.9354	1.0403	0.092661	0.1
C4orf33	10	0.0576	0.15938	0.72058	0.68	0.54439	1.4947	0.58002	0.61
SRD5A3	5	0.4371	0.5227	0.67061	0.72	1.3279	1.5908	0.4764	0.45
SRD5A2	5	0.38445	0.71652	0.74123	0.69	0.39297	0.72099	0.5714	0.69
SRD5A1	5	0.26174	0.19204	0.91426	0.91	1.7501	1.3022	0.16818	0.18
HELLS	5	-1.0936	-1.406	0.075257	0.1	1.2102	1.6603	0.59556	0.62
AKAP17A	5	0.19065	0.28212	0.9843	0.98	0.87874	1.3012	0.9612	0.95
FAM49A	5	0.73548	0.93403	0.33174	0.38	1.0149	1.268	0.80632	0.83
FAM49B	10	0.60156	0.82027	0.30843	0.38	1.4222	1.9432	0.22646	0.22
PDILT	5	0.42808	0.21373	0.68338	0.68	2.141	1.083	0.045186	0.04
ZFP36L1	10	-0.35357	-1.0693	0.20736	0.22	-0.05171	-0.15347	0.13896	0.16
ZFP36L2	5	1.2556	1.1809	0.055032	0.02	1.152	1.0559	0.65655	0.64
GGA1	5	-0.23313	-0.26452	0.47177	0.42	-2.3304	-2.4552	0.045931	0.04
C10orf99	5	0.30289	0.67611	0.85625	0.87	0.19518	0.4195	0.43334	0.34
GGA3	5	0.60485	0.77766	0.46522	0.54	1.2586	1.6186	0.54346	0.56
GGA2	5	-0.4537	-0.74821	0.3014	0.29	0.99656	1.6495	0.82676	0.81
C15orf48	5	0.063875	0.069377	0.80787	0.82	1.4601	1.6224	0.35606	0.39
C10orf90	5	0.58456	0.62592	0.48885	0.49	1.6282	1.7481	0.23785	0.23
C10orf91	5	-0.52695	-0.82367	0.25632	0.27	0.4172	0.66462	0.59056	0.56
C15orf40	5	-0.047091	-0.10013	0.66534	0.63	0.38151	0.80502	0.56304	0.6
C10orf95	5	0.46879	1.0168	0.62957	0.59	-0.041965	-0.085599	0.30901	0.36
C15orf43	5	-0.33302	-0.56369	0.38602	0.42	0.88452	1.5393	0.95396	0.93
FHOD1	5	0.28606	0.39005	0.87988	0.81	0.84551	1.1473	0.9958	1
FHOD3	5	0.96085	0.376	0.16281	0.15	2.3391	0.92993	0.019905	0.01
ADH7	5	0.75641	0.8255	0.31295	0.3	1.3148	1.4292	0.48869	0.42
ADH6	5	0.24317	0.24726	0.94124	0.93	1.502	1.5322	0.32498	0.31
ADH5	5	0.27222	0.53115	0.89973	0.87	-0.51672	-0.97081	0.16366	0.11
ADH4	5	0.40476	0.28779	0.71553	0.75	1.7856	1.2926	0.15158	0.15
C4orf6	5	-0.092696	-0.089892	0.61371	0.59	1.5948	1.5711	0.2601	0.2
PKD2	5	0.47272	0.62351	0.62457	0.69	1.0706	1.4067	0.74496	0.71
NRL	9	0.1188	0.26171	0.84555	0.86	0.8694	1.9202	0.957	0.98
GJC2	5	-0.81574	-0.68814	0.13604	0.14	1.6686	1.4764	0.21491	0.15
CTNNBL1	5	-0.36308	-0.51612	0.36207	0.3	0.76593	1.101	0.91468	0.92
GJC1	5	-0.12628	-0.23272	0.5747	0.5	0.058682	0.10515	0.35707	0.34
ZNF138	5	-0.19957	-0.49566	0.50343	0.57	-2.5182	-5.1491	0.030443	0.06
FAM195B	5	-0.54739	-0.43269	0.24445	0.32	1.4534	1.163	0.36096	0.42
PRKACG	5	-1.4205	-2.2972	0.041141	0.06	0.58909	1.0025	0.73985	0.8
SPRYD3	5	0.34562	0.84266	0.79382	0.8	-0.094936	-0.22515	0.28565	0.23
PRKACA	5	-0.32171	-0.62264	0.39512	0.44	-0.77892	-1.3643	0.13071	0.12
PSMB9	10	0.12607	0.30317	0.84454	0.78	-0.099741	-0.22964	0.12491	0.17
PSMB8	5	0.43986	0.54407	0.66709	0.59	1.1426	1.4145	0.66608	0.71
STAMBPL1	5	-0.1544	-0.096542	0.54596	0.58	2.0448	1.3292	0.064133	0.09
PSMB6	10	-0.38626	-1.0529	0.18575	0.19	-0.1406	-0.36227	0.11257	0.13
ZNF132	5	-0.042622	-0.10632	0.67066	0.65	0.06157	0.15239	0.35845	0.36
PSMB4	5	-0.1789	-0.2173	0.52233	0.5	-2.2825	-2.7527	0.050455	0.07
PSMB3	5	-1.4217	-2.6833	0.041088	0.03	0.56974	1.0954	0.72212	0.79
PSMB2	5	-0.25462	-0.38876	0.45276	0.51	-2.4435	-3.5876	0.03699	0.01
ZNF136	5	1.1134	0.73238	0.095215	0.19	1.8595	1.2245	0.12129	0.14
CEP97	5	1.3033	1.2868	0.045505	0.06	1.1867	1.1491	0.61823	0.69
C20orf78	5	0.60087	0.47676	0.4691	0.47	1.7749	1.4278	0.1569	0.2
PFKFB2	5	0.094191	0.16165	0.84863	0.83	0.78466	1.3483	0.93454	0.86
LMBR1L	5	0.34062	0.96319	0.80084	0.84	-0.50347	-1.411	0.16579	0.2
TMA7	5	-0.21503	-0.50673	0.48779	0.55	0.66341	1.5736	0.81133	0.78
HDHD3	5	-0.19437	-0.32409	0.5078	0.5	0.79138	1.3332	0.94188	0.92
SPG7	5	0.6059	0.74542	0.46421	0.47	1.2436	1.5296	0.55878	0.59
KLHDC9	5	0.43692	0.28303	0.67087	0.65	1.6777	1.1001	0.20879	0.24
SLC6A13	5	0.89806	1.3717	0.19969	0.15	0.24062	0.36158	0.46282	0.49
PPAPDC1A	5	0.12698	0.24355	0.89297	0.91	0.56431	1.0793	0.71749	0.79
TDGF1	5	0.31325	0.35022	0.8407	0.86	1.1175	1.2585	0.69365	0.69
KLK1	10	0.51336	0.876	0.43105	0.47	0.93665	1.5798	0.84789	0.87
ACKR3	10	-0.21941	-0.59945	0.32636	0.24	0.50018	1.3691	0.52829	0.48
ASCC3	5	0.25066	0.2841	0.93081	0.93	1.1833	1.3575	0.62244	0.58
RMI1	5	0.074763	0.10171	0.82362	0.86	0.80263	1.0942	0.95529	0.96
RMI2	5	0.18614	0.40445	0.97706	0.96	0.28005	0.60217	0.49018	0.53
CORO7	5	0.38009	0.32268	0.74597	0.8	1.8492	1.5775	0.12539	0.24
CILP	5	0.48743	0.91005	0.6069	0.69	0.58446	1.0836	0.73612	0.71
TCEB3C	5	-0.23069	-0.30174	0.47416	0.49	1.3857	1.8147	0.41998	0.41
TCEB3B	5	0.87191	1.5843	0.21906	0.17	-2.2217	-3.8383	0.05599	0.08
KCNK9	5	0.34568	0.35628	0.79382	0.76	0.98867	1.0187	0.83591	0.82
KCNK4	5	0.41495	1.0929	0.70222	0.76	0.28847	0.72556	0.49593	0.45
KCNK5	5	-0.014307	-0.014031	0.70807	0.74	1.6115	1.6045	0.24871	0.31
KCNK6	5	0.16703	0.18883	0.94901	0.93	1.3057	1.4889	0.49667	0.43
TRAT1	5	-0.53127	-0.91194	0.25382	0.23	0.5776	1.0168	0.72974	0.67
MLH3	5	-0.065619	-0.15335	0.64591	0.61	-2.6495	-5.9844	0.020384	0.01
KCNK1	5	0.48458	0.35879	0.61041	0.52	1.6744	1.2543	0.21161	0.19
MLH1	5	0.33503	0.49741	0.80941	0.76	1.0835	1.6122	0.7299	0.77
FAM155A	5	1.4816	0.61445	0.022779	0.04	1.9197	0.79485	0.09777	0.11
STBD1	5	0.18571	0.24465	0.97632	0.98	1.0007	1.3238	0.82266	0.82
ZNF517	5	0.30284	0.34986	0.8563	0.9	1.4985	1.7364	0.32769	0.27
TRIML2	5	0.84766	1.2512	0.23673	0.25	0.77952	1.1493	0.92927	0.98
C9orf142	5	0.12772	0.30666	0.89419	0.89	-0.31897	-0.71203	0.20911	0.22
TRIML1	10	-0.16527	-0.38986	0.38645	0.33	0.97667	2.3305	0.7895	0.86
NACC2	5	-0.050234	-0.1263	0.6615	0.69	-1.3528	-3.1515	0.10602	0.08
ACOT11	10	0.31503	0.48343	0.78056	0.76	1.1718	1.8027	0.49987	0.5
OR4A47	5	0.57237	1.5527	0.50301	0.56	-0.65475	-1.6903	0.14301	0.17
ACOT13	5	0.41393	0.83734	0.70344	0.78	0.30208	0.58371	0.50567	0.53
VPS13A	5	-0.79622	-1.6593	0.14205	0.11	0.14827	0.31779	0.4063	0.35
SH3KBP1	5	0.16246	0.32513	0.94311	0.97	0.32573	0.63779	0.52291	0.5
VPS13C	5	-0.1892	-0.32797	0.51227	0.55	0.71062	1.2366	0.85917	0.86
VPS13B	5	0.16366	0.35264	0.94438	0.96	0.47896	1.0233	0.64048	0.67
GATAD2B	5	-0.38754	-0.89465	0.34408	0.35	-0.50685	-1.1568	0.16515	0.21
BEX5	5	0.22109	0.57028	0.97312	0.97	0.488	1.2404	0.64793	0.66
BEX4	5	0.72388	0.9096	0.34078	0.38	1.1919	1.4936	0.61339	0.61
BEX2	5	-0.10358	-0.15741	0.6003	0.61	0.68043	1.0367	0.82916	0.84
CRYZ	5	0.14232	0.24597	0.9149	0.93	0.50015	0.85134	0.65874	0.66
SCAF11	5	0.24157	0.25592	0.94342	0.96	1.3001	1.3872	0.50226	0.47
TXLNG	5	-0.47212	-0.32027	0.29006	0.36	1.6779	1.1648	0.20869	0.22
NUP160	5	0.70692	0.66133	0.35734	0.39	1.5872	1.4875	0.265	0.28
SMIM12	5	0.27873	0.44793	0.88999	0.87	0.78518	1.2597	0.93496	0.95
ELTD1	5	-0.34835	-0.53426	0.37378	0.39	0.73609	1.1494	0.88477	0.91
CRYM	5	0.13787	0.24121	0.90798	0.94	1.0415	1.8292	0.77694	0.68
TMEM163	5	-0.10485	-0.18211	0.59865	0.64	0.53577	0.92908	0.69019	0.8
TMEM165	5	-0.53443	-0.74412	0.25142	0.22	0.98249	1.3808	0.84246	0.87
TMEM164	5	1.9729	0.87816	0.0034062	0	1.5207	0.65442	0.31013	0.29
TMEM169	5	-0.1338	-0.36885	0.56709	0.56	-2.5914	-6.8126	0.024589	0.03
TMEM168	5	-0.14898	-0.13523	0.55101	0.59	1.5246	1.404	0.30816	0.29
EVI2B	5	1.7115	1.021	0.0091543	0.01	1.2707	0.73706	0.53159	0.63
FOXN1	5	0.98715	1.5075	0.14902	0.16	0.47644	0.69455	0.63851	0.62
FOXN2	5	-0.57905	-1.259	0.22801	0.19	-0.71135	-1.4096	0.13652	0.12
FOXN3	10	0.14218	0.36392	0.8778	0.92	0.40937	1.0365	0.42791	0.44
DPCD	5	0.16152	0.15678	0.94167	0.96	1.4417	1.4151	0.3716	0.4
NICN1	5	0.12657	0.24205	0.89265	0.91	0.97385	1.8706	0.8514	0.88
XYLB	5	0.76658	0.57786	0.30289	0.29	1.8264	1.3903	0.13492	0.11
COL14A1	5	-0.14512	-0.35015	0.55469	0.59	-1.3123	-2.9557	0.10687	0.15
BBC3	5	0.7703	0.88752	0.29863	0.4	1.2774	1.4687	0.52573	0.49
VWDE	5	0.98774	1.2625	0.1486	0.13	0.83582	1.0644	0.99255	1
GRIN2C	5	-0.61345	-0.57857	0.21199	0.18	1.3425	1.3244	0.46181	0.46
GNA14	5	0.20083	0.41036	0.99814	1	0.75908	1.5469	0.90761	0.9
GRIN2A	5	0.43251	0.69103	0.67731	0.62	-0.31409	-0.49276	0.21108	0.22
GNA12	5	0.083797	0.098429	0.83549	0.92	1.0087	1.1905	0.81383	0.73
KLHDC8B	5	1.163	0.4437	0.078929	0.11	2.1794	0.83933	0.038586	0.06
GRIN2D	5	0.065507	0.062711	0.81026	0.8	1.2197	1.18	0.58534	0.57
GNA11	5	0.49266	0.18087	0.60014	0.56	2.4395	0.90519	0.013359	0.03
IL3RA	5	0.05489	0.049354	0.7961	0.81	1.2536	1.1423	0.54835	0.6
FAHD2A	5	1.0474	0.382	0.11938	0.13	2.313	0.84993	0.022726	0.03
SH2B3	5	-0.4772	-0.66096	0.28666	0.21	0.69188	0.99141	0.83991	0.81
IFFO1	10	0.084138	0.20018	0.76848	0.83	0.45641	1.0753	0.47826	0.55
IFFO2	5	0.18954	0.38422	0.98238	0.97	0.89249	1.8109	0.94465	0.91
CHTF18	5	0.31975	0.52849	0.8315	0.86	0.56591	0.93182	0.71893	0.75
PDGFC	5	-0.081601	-0.069307	0.62686	0.64	1.4432	1.246	0.37027	0.35
SMIM10	5	0.074432	0.16757	0.82298	0.86	0.22092	0.48483	0.45005	0.5
DUSP26	5	0.61205	0.46129	0.45766	0.34	1.4942	1.1328	0.33094	0.32
SH2B1	5	0.066686	0.052893	0.8125	0.77	1.8306	1.4724	0.13295	0.19
IL6ST	5	0.75213	1.5807	0.31678	0.29	-2.438	-4.7579	0.037522	0.06
SBF1	5	0.58358	0.3404	0.48986	0.49	1.9953	1.1716	0.075789	0.06
SBF2	5	0.035285	0.030075	0.77088	0.85	1.5691	1.3776	0.27644	0.31
NOL4	5	0.25505	0.35354	0.92389	0.93	1.3431	1.8759	0.46133	0.35
EN1	5	-0.34001	-0.2376	0.38033	0.37	1.6417	1.176	0.23008	0.18
SAR1B	5	0.14648	0.30402	0.92022	0.97	0.7079	1.4662	0.85641	0.87
MAP4K3	5	0.94164	1.5398	0.17308	0.13	-2.2818	-3.5287	0.050508	0.01
ACTG1	5	0.2477	0.65071	0.93448	0.97	0.47161	1.2259	0.6342	0.6
OGDH	5	0.56022	0.50214	0.51562	0.54	1.6482	1.4823	0.22582	0.21
SIN3A	10	0.0068927	0.016881	0.62941	0.66	0.50015	1.2176	0.52829	0.57
ADD1	5	-0.21895	-0.12549	0.48534	0.51	2.0932	1.2692	0.053436	0.07
CDC73	5	-0.3123	-0.58219	0.40242	0.34	0.59911	1.1266	0.74868	0.81
C11orf35	5	0.25228	0.566	0.92847	0.93	-0.075036	-0.16271	0.29374	0.22
C11orf34	5	0.073768	0.066622	0.82218	0.76	1.603	1.4762	0.25456	0.3
C11orf31	5	-0.28261	-0.27043	0.42935	0.42	1.5436	1.5243	0.29384	0.38
C11orf30	5	-0.033829	-0.027886	0.68157	0.68	1.3946	1.1756	0.412	0.32
R3HDM1	10	0.87852	1.5887	0.081324	0.1	0.84823	1.4911	0.98361	0.99
C19orf12	5	0.74981	0.9237	0.31832	0.43	1.0048	1.2298	0.81777	0.82
SEMG1	5	-0.22226	-0.61551	0.48209	0.46	0.68271	1.8936	0.83059	0.74
UPP1	5	-0.35745	-0.69758	0.36617	0.41	0.44663	0.87482	0.61307	0.6
LMBRD2	5	-0.37018	-0.29603	0.35723	0.4	1.6445	1.3359	0.22817	0.2
LMBRD1	5	-0.17933	-0.14678	0.52179	0.53	1.4155	1.185	0.39332	0.41
OLIG1	5	0.60838	1.2748	0.46181	0.46	0.45123	0.9256	0.61706	0.74
DAZL	5	0.57963	0.8254	0.49476	0.49	0.84174	1.1924	0.99957	1
TAS2R19	5	0.07194	0.10886	0.82021	0.79	0.27	0.39687	0.48379	0.57
SRFBP1	5	-0.10753	-0.24879	0.59583	0.58	0.84808	1.9709	0.99287	1
CHRM5	5	0.0043817	0.0047905	0.73319	0.74	-1.4185	-1.4756	0.10458	0.15
TAS2R16	5	0.26	0.68103	0.91633	0.94	0.75708	1.9831	0.90537	0.93
GBF1	5	0.56217	0.86041	0.51365	0.55	1.1176	1.7102	0.69354	0.67
R3HDM2	5	1.2819	0.89867	0.049071	0.04	1.8097	1.2667	0.14088	0.15
BCAT2	5	0.78861	1.4729	0.28362	0.31	-0.18601	-0.32897	0.25121	0.3
BCAT1	5	0.30991	0.25593	0.84635	0.87	1.72	1.442	0.18442	0.15
TAS2R13	5	0.84844	0.5854	0.2362	0.17	1.6023	1.1076	0.25483	0.2
NEUROG3	5	0.62307	0.90351	0.44547	0.44	0.99946	1.4372	0.82394	0.86
AAED1	5	-0.11823	-0.053319	0.58369	0.63	2.0907	0.98186	0.053702	0.08
MACROD2	5	-0.99581	-2.2734	0.092767	0.08	-0.63805	-1.4096	0.14508	0.14
MACROD1	5	-0.16659	-0.32848	0.53425	0.57	0.89375	1.7807	0.94273	0.93
DAPL1	5	0.83689	1.0085	0.24493	0.24	1.0354	1.229	0.7836	0.82
NEUROG1	5	0.046839	0.041497	0.78562	0.74	1.4376	1.303	0.37543	0.38
PCDHGC4	5	-0.3591	-0.62866	0.36532	0.31	0.29236	0.51187	0.49886	0.51
AKAP5	5	-0.29893	-0.34639	0.4137	0.45	1.1501	1.3725	0.65831	0.66
AKAP6	5	0.75579	0.5914	0.31375	0.25	1.8705	1.4695	0.11677	0.12
AKAP7	5	0.45209	0.98249	0.65075	0.62	0.71263	1.5381	0.86098	0.92
DBNL	5	0.0049751	0.012983	0.73405	0.71	-0.0204	-0.051627	0.31918	0.21
AKAP1	5	0.20738	0.34787	0.9925	0.99	0.47195	0.78818	0.63441	0.55
AKAP2	5	-0.17057	-0.39472	0.52994	0.53	-0.37246	-0.80384	0.19453	0.16
AKAP3	10	0.0062719	0.0069188	0.62856	0.61	1.5068	1.6926	0.16095	0.22
KLK8	5	1.1279	1.3689	0.090585	0.08	1.0018	1.1995	0.82149	0.82
CAGE1	5	1.5175	0.6064	0.019852	0.01	2.2049	0.88189	0.034541	0.04
EIF2D	5	1.0267	0.56955	0.12885	0.12	1.9174	1.0683	0.098994	0.14
AKAP8	5	0.59992	0.87326	0.47028	0.44	-2.211	-3.1565	0.056576	0.06
TPI1	5	-0.22881	-0.19932	0.47608	0.52	1.5802	1.4184	0.26968	0.3
EIF2A	5	1.357	1.0943	0.037362	0.03	0.98622	0.75282	0.83868	0.84
ZBTB34	5	-0.47281	-0.69357	0.28964	0.27	1.0392	1.5675	0.77945	0.76
CYP26A1	5	-0.26751	-0.62467	0.44201	0.41	-0.97981	-2.1158	0.11794	0.11
CCDC117	5	0.88601	1.1951	0.20837	0.2	0.33337	0.43613	0.52861	0.52
PSTK	10	-0.93908	-2.7697	0.021076	0.03	0.013544	0.040193	0.16196	0.22
TUBE1	5	-0.50517	-0.75554	0.26888	0.35	0.82957	1.2514	0.98488	0.98
PHPT1	5	0.51236	0.78904	0.57534	0.62	1.0781	1.6591	0.73564	0.72
SPATA13	5	0.64939	1.0938	0.41796	0.46	0.80788	1.3399	0.96072	0.99
RLF	5	-0.85419	-1.1559	0.12475	0.08	1.194	1.7366	0.61158	0.56
NFU1	5	-0.031189	-0.066028	0.68487	0.68	0.27783	0.58592	0.48848	0.45
TMEM170B	5	-0.33332	-0.16262	0.3857	0.32	2.227	1.1046	0.031561	0.03
RRP1B	5	-0.046609	-0.1064	0.66587	0.72	0.73646	1.6853	0.88509	0.91
NOVA2	5	0.48859	0.89666	0.6053	0.54	0.99386	1.8209	0.82979	0.81
NOVA1	5	-0.65782	-0.94504	0.19267	0.17	1.3213	1.9194	0.48294	0.55
LOC730183	5	-0.27015	-0.54489	0.43994	0.41	-0.0038703	-0.0076428	0.32625	0.29
KLHL34	5	0.27474	0.44319	0.8959	0.89	0.096912	0.15299	0.37879	0.34
HSP90B1	5	0.72086	0.96866	0.34361	0.35	0.41123	0.54524	0.58545	0.64
MCF2L	5	-0.10829	-0.068797	0.59503	0.47	2.0096	1.3029	0.072489	0.08
KLHL35	5	0.32547	0.44232	0.82415	0.87	1.0697	1.4577	0.74639	0.68
KRR1	5	0.58598	0.84969	0.48747	0.41	1.0037	1.453	0.81952	0.84
NOX3	5	1.5326	1.1744	0.018841	0	1.1006	0.82391	0.711	0.69
RBM12	2	-0.29544	-0.56595	0.62718	0.67	0.9101	1.7448	0.9208	0.93
TMEM132E	5	0.75508	1.0901	0.31423	0.33	0.89915	1.2772	0.93635	0.93
FAM64A	5	0.24073	0.23644	0.94475	0.93	1.3595	1.3614	0.44531	0.45
TMEM132A	5	0.14011	0.21883	0.91138	0.95	0.32791	0.50482	0.52467	0.52
PEG10	10	-0.067567	-0.07309	0.51376	0.6	1.6953	1.878	0.066794	0.11
KLHL33	5	-0.18673	-0.15254	0.51466	0.51	1.7896	1.4964	0.14993	0.1
INTS1	5	-0.54346	-0.61045	0.24658	0.21	1.4424	1.646	0.37112	0.39
OVGP1	10	0.3693	0.5746	0.67577	0.61	1.2827	2.0031	0.3634	0.33
STRN	5	0.58606	0.28452	0.48736	0.46	2.0678	1.0204	0.058758	0.1
KLHL30	5	0.30191	0.29226	0.85784	0.9	1.2389	1.2022	0.56443	0.67
CETN3	5	0.36986	0.8242	0.76013	0.75	0.57261	1.2728	0.72542	0.68
CETN2	10	0.59466	0.76266	0.31614	0.36	1.591	2.0469	0.1115	0.1
NAIF1	5	-1.7471	-2.9303	0.02544	0.06	-0.033451	-0.057837	0.31316	0.27
LTC4S	5	0.84962	1.0524	0.23556	0.25	0.6234	0.76505	0.76976	0.73
PCLO	5	0.99745	0.98597	0.14296	0.17	1.2311	1.1938	0.57273	0.59
DIO1	5	-0.12867	-0.14472	0.5722	0.68	1.3899	1.5872	0.41663	0.42
DIO2	5	0.47309	0.72644	0.62414	0.68	0.23159	0.35023	0.4567	0.45
DIO3	5	-1.0964	-1.8685	0.074884	0.08	0.7861	1.4023	0.93624	0.86
CCL21	5	0.18925	0.27561	0.9819	0.97	1.0197	1.4878	0.80057	0.81
CCL20	10	0.076835	0.14291	0.75534	0.79	0.94131	1.7671	0.84086	0.86
CCL23	5	0.51485	0.90217	0.5715	0.55	0.074874	0.12476	0.36628	0.41
CCL22	5	0.52395	0.62593	0.56065	0.55	0.92273	1.0948	0.90899	0.92
CCL25	5	-0.33088	-0.61103	0.38698	0.38	-0.95188	-1.6333	0.11938	0.16
CCL24	5	0.15558	0.1611	0.93321	0.95	1.2877	1.3436	0.51456	0.54
CCL27	5	0.67349	0.30248	0.39198	0.34	2.204	1.0048	0.034701	0.05
CCL26	5	-0.43041	-0.32412	0.31545	0.29	1.7934	1.3573	0.1486	0.08
ALPK1	5	0.31931	0.29757	0.83208	0.81	1.1842	1.1137	0.62127	0.62
SLC23A1	5	0.97461	1.5061	0.15536	0.13	0.43829	0.663	0.6069	0.61
ALPK3	5	1.2236	0.33378	0.063016	0.08	2.6085	0.71788	0.0068657	0
MAU2	5	-0.50416	-0.84539	0.26925	0.21	-0.51508	-0.86176	0.16387	0.08
POC1B-GALNT4	5	0.38097	0.3305	0.74496	0.71	1.5346	1.3594	0.30071	0.29
C8orf48	5	0.67636	0.88575	0.38863	0.39	0.70508	0.90637	0.85353	0.89
UCK1	5	0.34214	0.78253	0.79855	0.78	-0.89139	-1.8368	0.12273	0.13
C8orf46	5	0.50426	0.8204	0.58545	0.59	0.98322	1.5934	0.84161	0.8
C8orf44	5	-0.0046102	-0.0097512	0.72053	0.7	0.83141	1.7622	0.98717	0.99
PHRF1	5	-0.12224	-0.16804	0.57928	0.53	0.77807	1.0761	0.92778	0.96
PRPF39	5	0.10065	0.21733	0.85688	0.82	-0.058784	-0.12534	0.30071	0.35
TP53I3	5	1.0709	0.79866	0.1099	0.07	1.7477	1.3037	0.16925	0.17
TMEM97	5	-0.26965	-0.57019	0.44031	0.45	-0.15175	-0.30801	0.26313	0.26
CUX1	5	0.42146	0.4613	0.69344	0.72	1.4641	1.6054	0.35276	0.37
CUX2	5	-0.74282	-0.48635	0.15988	0.13	1.7843	1.2197	0.15211	0.15
PIM2	5	-1.0158	-1.8022	0.089414	0.1	-0.45719	-0.80519	0.17537	0.21
BRF2	5	1.6978	1.1606	0.0099526	0	1.0156	0.67697	0.80595	0.8
CYSTM1	5	-0.0093795	-0.020288	0.71419	0.7	0.24852	0.53251	0.46836	0.46
BRF1	5	-1.5229	-2.0924	0.034648	0.05	0.37667	0.53375	0.55916	0.59
FSIP2	10	0.35181	0.79061	0.70696	0.77	0.76773	1.7158	0.89324	0.87
FSIP1	5	0.14466	0.55188	0.9175	0.88	-2.4978	-9.2642	0.032253	0.03
DNAJC8	5	-0.13197	-0.13663	0.56858	0.6	1.2356	1.2926	0.56789	0.55
DNAJC9	5	0.42944	0.5467	0.68162	0.61	1.0613	1.3491	0.75544	0.81
MB	5	-0.28846	-0.27286	0.42402	0.39	1.6106	1.5663	0.24929	0.23
DNAJC4	5	-2.4024	-2.6311	0.01272	0	0.96636	1.0853	0.86146	0.86
CAMSAP3	5	-1.015	-1.665	0.089414	0.15	0.71757	1.2505	0.8671	0.88
DNAJC6	5	0.0079704	0.011514	0.73777	0.75	1.0769	1.5913	0.73676	0.74
GLYATL1	10	0.61489	0.98448	0.29155	0.31	1.1389	1.8103	0.54745	0.56
DZANK1	5	-0.59235	-1.0047	0.22247	0.15	0.50921	0.87424	0.6664	0.61
DNAJC2	5	-0.65183	-1.49	0.19549	0.21	0.23268	0.53382	0.4575	0.45
DNAJC3	5	0.42374	0.31149	0.68971	0.71	1.4167	1.051	0.39188	0.48
NOX4	5	-2.9319	-3.316	0.0059609	0	-0.04243	-0.051892	0.3089	0.27
CYP4F12	5	0.86062	1.3738	0.22795	0.33	0.83905	1.3324	0.99681	1
SLC18A3	5	-0.92802	-1.8159	0.1074	0.14	-0.14908	-0.29306	0.2642	0.24
SLC18A2	5	0.53949	0.41286	0.54111	0.59	1.64	1.2604	0.23083	0.26
SLC18A1	5	-0.32795	-0.44804	0.3898	0.36	-1.9598	-2.7286	0.079728	0.06
GOSR1	5	-1.8704	-2.3676	0.021342	0.05	1.2677	1.6875	0.53414	0.51
SLCO6A1	5	0.62116	0.39185	0.44691	0.45	1.8357	1.1662	0.13109	0.18
RRP15	5	0.41225	0.38996	0.70536	0.73	1.6434	1.5652	0.22891	0.23
CCDC97	5	-0.16277	-0.1755	0.53787	0.58	-1.7344	-1.8522	0.093778	0.05
RALBP1	5	0.1992	0.41913	0.9958	0.99	0.71235	1.497	0.86072	0.9
NRN1	10	0.20152	0.71204	0.99356	1	0.50702	1.7805	0.53574	0.52
DEAF1	5	0.93354	0.50585	0.17766	0.14	1.807	0.98765	0.14189	0.16
RAP1B	5	0.86592	0.88856	0.22359	0.21	1.3617	1.3922	0.44356	0.45
RAP1A	5	0.4906	0.37345	0.60205	0.7	1.8289	1.4014	0.13385	0.13
CCDC91	5	-0.10846	-0.14333	0.59471	0.58	1.3445	1.7958	0.45958	0.47
ZNF831	5	0.78799	1.0835	0.2841	0.32	0.76785	1.0434	0.91703	0.91
MTNR1B	5	-0.094991	-0.18889	0.61174	0.66	0.42046	0.83037	0.59295	0.61
ASAP3	5	-0.26205	-0.55247	0.44686	0.49	-0.48293	-0.99296	0.17042	0.23
ZNF835	5	1.3985	1.1324	0.031827	0.02	1.4394	1.1516	0.37373	0.34
IER3IP1	5	0.56576	1.6167	0.51003	0.5	-0.88154	-2.0934	0.12364	0.13
ZNF837	5	0.78936	0.72953	0.2832	0.28	1.2873	1.1858	0.5152	0.59
ZNF836	5	0.66905	1.0041	0.39619	0.4	0.20417	0.28764	0.43925	0.49
INTS5	5	0.011397	0.010007	0.74214	0.76	1.6392	1.4785	0.23125	0.28
SLC23A2	5	0.53996	0.81368	0.54069	0.53	-0.0068174	-0.010199	0.32492	0.4
SATB2	5	0.057883	0.085919	0.79967	0.86	1.0806	1.6072	0.73298	0.78
CUEDC1	5	0.54178	0.58826	0.53861	0.53	1.5506	1.6905	0.28932	0.21
COLEC12	5	1.2522	1.1207	0.055724	0.05	0.76433	0.66052	0.91325	0.95
MTNR1A	5	-0.15009	-0.23327	0.55022	0.45	0.81804	1.2877	0.97222	0.97
PHAX	10	0.63047	0.72278	0.27346	0.26	1.6609	1.9196	0.078769	0.1
IGF2	5	0.79462	0.4717	0.27953	0.29	1.7979	1.0739	0.14599	0.17
TPSG1	5	-0.69681	-1.4884	0.17665	0.09	-3.0831	-6.5209	0.0027676	0
ATOH7	5	1.1199	0.71132	0.09298	0.03	1.4452	0.91548	0.36873	0.32
ACAT1	5	-0.27198	-0.59658	0.4385	0.47	-0.055381	-0.11781	0.30214	0.26
ACAT2	5	-0.42192	-0.61186	0.32088	0.28	1.311	1.9434	0.49204	0.48
ATOH1	5	0.92352	1.6546	0.18314	0.19	-2.2048	-3.6385	0.057321	0.03
RNF152	10	-0.016446	-0.043856	0.59098	0.59	0.47204	1.2475	0.49481	0.47
CD200R1	5	0.19159	0.34448	0.98606	0.98	0.7093	1.2697	0.85784	0.85
LIMD1	5	-0.36603	-0.38758	0.35978	0.3	1.6128	1.7401	0.24796	0.22
RNF151	5	1.5174	1.2717	0.019852	0.01	0.84853	0.68786	0.9925	0.99
NUGGC	5	0.37661	0.48944	0.75124	0.78	1.3193	1.7198	0.4848	0.5
ATOH8	5	0.56038	0.93974	0.51551	0.58	0.18627	0.30716	0.42796	0.39
IVD	5	-0.2487	-0.37565	0.45787	0.49	0.78882	1.1998	0.93922	0.95
IARS	5	0.23622	0.35889	0.95141	0.91	0.79951	1.2121	0.95189	0.93
PRRG1	5	-1.4352	-1.6658	0.03997	0.06	1.2033	1.4966	0.60211	0.59
MARVELD3	5	0.57511	0.8055	0.49981	0.5	0.5917	0.80824	0.74267	0.73
CTF1	5	-0.15586	-0.38427	0.54484	0.57	0.055131	0.1318	0.35558	0.43
TMEM44	5	0.10788	0.15252	0.86652	0.76	-1.7158	-2.3328	0.094311	0.07
MECP2	5	0.48215	0.36902	0.61334	0.62	1.4212	1.0905	0.38916	0.41
PET112	5	0.21886	0.21787	0.97626	0.96	1.5626	1.5692	0.28149	0.27
PEX3	5	-0.1496	-0.26939	0.55053	0.67	0.64798	1.1709	0.79493	0.76
ZNF578	5	0.18757	0.21373	0.97898	0.96	1.3322	1.5299	0.47155	0.42
LDLR	5	0.04385	0.066598	0.78248	0.82	0.55295	0.83514	0.70696	0.69
USF2	5	-0.10892	-0.17975	0.59428	0.64	1.1297	1.868	0.68019	0.7
FDPS	5	-0.055289	-0.086791	0.65677	0.64	1.0596	1.6872	0.7573	0.8
CPEB2	10	0.15022	0.39698	0.8919	0.9	0.032212	0.082775	0.16941	0.23
ZPBP	5	0.35569	0.65474	0.77971	0.76	0.61931	1.1231	0.76598	0.83
TSPY1	5	0.42239	0.60267	0.69195	0.65	-0.12199	-0.16969	0.27431	0.35
OR8S1	5	-0.40605	-0.60906	0.32987	0.26	0.81394	1.2551	0.96753	0.99
BEGAIN	10	0.38155	0.84083	0.6532	0.68	0.27738	0.59056	0.31471	0.27
ZFYVE21	5	0.22384	0.4067	0.96945	0.96	0.5718	1.0304	0.72473	0.75
ZFYVE20	5	-4.0102	-6.1552	0	0	0.5882	1.0761	0.73905	0.8
SLC17A8	5	0.20905	0.22844	0.99015	0.99	1.4021	1.5363	0.40476	0.31
TPCN1	5	-0.027822	-0.019203	0.68891	0.74	1.6677	1.163	0.21513	0.11
TPCN2	5	1.0449	1.1331	0.12066	0.12	0.78163	0.82253	0.93156	0.93
IL2RG	10	0.73407	1.2299	0.17324	0.2	0.72251	1.1822	0.82697	0.83
SLC17A4	5	0.58163	1.2036	0.49183	0.47	0.63217	1.2859	0.77897	0.8
TAS2R7	5	0.62864	1.1388	0.44015	0.44	0.86234	1.546	0.97908	0.98
SLC17A6	5	0.66519	0.795	0.40082	0.41	1.1847	1.4153	0.62079	0.73
ZFYVE28	5	-0.59556	-1.2404	0.22103	0.22	-0.084127	-0.17405	0.29033	0.28
TAS2R3	5	-0.084356	-0.14011	0.6234	0.68	0.92591	1.5507	0.90489	0.92
SPAG16	5	0.24569	0.32042	0.93784	0.96	1.0959	1.4359	0.71664	0.73
SLC17A3	5	-0.18661	-0.28205	0.51482	0.55	0.45258	0.68325	0.61807	0.59
MDH1B	5	0.52359	0.4988	0.56091	0.51	1.2387	1.1831	0.56453	0.52
C16orf58	5	0.86393	0.87107	0.22534	0.25	1.1144	1.1162	0.6961	0.73
C16orf59	5	0.068121	0.10627	0.81463	0.84	0.79608	1.2451	0.94795	0.9
PRTN3	10	0.52273	0.73784	0.41519	0.47	1.2564	1.7759	0.39598	0.42
TMEFF1	5	-0.44115	-0.14968	0.30938	0.29	2.2906	0.8627	0.025121	0
CDK5RAP2	5	0.49262	0.51848	0.60014	0.63	-1.644	-1.6533	0.097131	0.08
CDK5RAP3	5	0.024516	0.054565	0.75821	0.74	-0.085007	-0.1812	0.29006	0.33
CMTR1	5	0.45499	0.93663	0.64713	0.66	0.41527	0.849	0.58896	0.55
CDK5RAP1	10	0.5683	1.3205	0.34871	0.36	0.79751	1.8273	0.93837	0.94
HAUS6	5	0.03207	0.033099	0.76667	0.71	-1.632	-1.6891	0.097557	0.08
C16orf54	5	-0.22121	-0.37614	0.483	0.51	0.22196	0.36879	0.45053	0.47
PDDC1	5	0.78138	0.3993	0.28911	0.26	2.1163	1.0956	0.049124	0.03
SMCO3	5	0.52202	0.50408	0.56288	0.53	1.4496	1.4101	0.3641	0.28
MYF5	5	-0.22261	-0.17788	0.48172	0.41	1.7144	1.376	0.18713	0.27
MYF6	5	0.22939	0.073976	0.96125	0.97	2.4528	0.81807	0.012614	0.02
FMO3	5	0.46738	0.47311	0.63159	0.64	1.6967	1.7256	0.19682	0.17
CHMP4A	10	0.36377	0.62538	0.68482	0.67	1.3376	2.3137	0.30513	0.29
ERC2	5	0.041391	0.064455	0.77945	0.77	0.8107	1.2684	0.96413	0.96
CCDC144A	5	0.1863	0.34422	0.97722	0.99	0.15334	0.2712	0.40934	0.42
BAX	5	-0.24846	-0.50711	0.45803	0.44	0.68436	1.4078	0.83251	0.83
BAD	5	1.8996	0.62912	0.0045771	0.01	2.413	0.79777	0.015222	0.05
DYNC2LI1	5	0.77753	1.0599	0.29251	0.25	0.13431	0.17719	0.39853	0.42
BHMT2	5	0.54811	0.49366	0.53111	0.49	1.4827	1.3447	0.33972	0.36
AIFM1	5	0.16236	0.46189	0.94305	0.92	-0.75304	-2.1253	0.13306	0.13
IGSF9	5	-0.68716	-1.0606	0.18064	0.26	0.9168	1.4185	0.91548	0.91
PCDH9	5	-0.12687	-0.32764	0.57406	0.67	-0.99843	-2.3979	0.11709	0.17
PRKCDBP	5	-1.4295	-2.5455	0.040556	0.06	0.1711	0.33382	0.41913	0.35
LPCAT2	5	1.4733	1.1971	0.023684	0.02	-0.58885	-0.47951	0.152	0.2
COBLL1	5	0.18704	0.39664	0.97807	1	-0.43687	-0.89252	0.17984	0.13
SLC37A2	5	-0.13531	-0.20834	0.56533	0.5	1.0678	1.6571	0.74836	0.76
OR52L1	5	0.043001	0.080469	0.78099	0.74	0.054388	0.097992	0.35526	0.31
CDK18	5	1.0419	0.81211	0.12183	0.09	1.4523	1.1209	0.36202	0.45
CDK19	5	-1.1232	-1.6199	0.071318	0.03	0.41674	0.61035	0.59024	0.62
GFI1B	5	0.72602	0.73767	0.33913	0.34	1.3537	1.3742	0.45202	0.49
PMPCB	10	0.65552	1.4101	0.24498	0.25	0.76515	1.6352	0.89057	0.94
PMPCA	5	-0.06322	-0.093313	0.64788	0.72	0.91377	1.354	0.9199	0.9
TOB2	5	1.1692	1.1641	0.0768	0.11	0.72684	0.68807	0.87599	0.9
CDK12	5	-0.53373	-1.0176	0.25185	0.2	0.7404	1.4412	0.88871	0.94
CDK13	5	0.43733	0.53558	0.67039	0.64	1.1555	1.4177	0.65256	0.49
CDK10	5	1.8366	1.0016	0.0055884	0.02	1.3844	0.72541	0.42094	0.46
SMCO4	5	0.49251	0.70708	0.6003	0.62	1.1612	1.6681	0.64596	0.63
CDK16	5	-0.5705	-1.0427	0.23296	0.25	0.52923	0.97476	0.68428	0.61
SULF2	5	0.079322	0.083316	0.82979	0.84	1.532	1.6246	0.30294	0.33
TMEM255A	5	0.22423	0.40469	0.96886	0.96	-2.4629	-3.8758	0.035553	0.02
CDK15	5	0.42117	0.51765	0.69381	0.66	1.1185	1.376	0.69259	0.68
GPR126	5	0.21344	0.43724	0.98323	0.96	0.42705	0.86343	0.59849	0.59
ST5	5	-0.20484	-0.24758	0.49811	0.42	1.3865	1.7052	0.41923	0.46
GPR124	5	-1.2691	-0.90768	0.053542	0.04	1.7302	1.3321	0.17957	0.17
GPR125	5	0.84663	0.68106	0.23775	0.2	1.054	0.84557	0.76252	0.76
RBL2	10	0.72043	1.4458	0.18479	0.15	1.0542	2.1053	0.67295	0.69
GPR123	5	-0.52546	-1.1825	0.25691	0.23	-0.25122	-0.55815	0.22992	0.24
ATP6V1B1	5	-0.017951	-0.015916	0.70371	0.7	1.3743	1.2414	0.43142	0.44
ATP6V1B2	5	-0.48873	-1.3134	0.27921	0.3	-3.2575	-8.4625	0.00063867	0
AASDH	5	1.0355	0.49938	0.12364	0.1	2.3152	1.1193	0.022513	0.03
PIP5KL1	5	1.4749	0.74747	0.023578	0.04	2.0856	1.0562	0.055139	0.05
GPR128	10	-0.56794	-1.156	0.095056	0.11	0.9663	2.0691	0.8043	0.79
KCNAB1	5	0.47639	0.75161	0.62031	0.64	1.1954	1.8897	0.6102	0.57
ZNF304	5	0.29352	0.42081	0.8695	0.78	1.0789	1.552	0.73484	0.71
STH	5	-0.022085	-0.058519	0.69743	0.68	0.37565	0.98924	0.55815	0.53
ZNF302	5	0.82938	0.99502	0.25068	0.25	1.4197	1.7021	0.39012	0.4
FBXO16	5	-0.042991	-0.050834	0.67007	0.62	1.1769	1.4153	0.62893	0.68
BFSP1	10	-0.89287	-1.6555	0.025973	0.03	1.1217	2.1624	0.57257	0.54
FAM216B	5	0.90284	0.65972	0.19586	0.25	1.8733	1.3754	0.11539	0.09
SCTR	5	0.092089	0.19544	0.84597	0.93	0.53836	1.1399	0.69275	0.67
P2RY8	5	0.21539	0.25809	0.98084	1	1.3306	1.6044	0.47336	0.48
FAM216A	5	0.60232	1.3476	0.46751	0.42	0.56596	1.2599	0.71904	0.7
MMP28	5	0.78669	0.47883	0.28495	0.28	2.0204	1.2361	0.069402	0.04
STS	5	0.10783	0.18063	0.86652	0.8	1.1336	1.9017	0.67603	0.7
P2RY2	5	0.75424	1.2599	0.31502	0.3	0.060106	0.093181	0.35776	0.37
MMP24	5	0.056258	0.072885	0.79765	0.85	1.1792	1.5437	0.62643	0.63
MMP27	5	0.9705	0.33044	0.15807	0.23	2.3616	0.80739	0.018362	0
P2RY1	5	0.59054	0.98142	0.48177	0.55	0.53129	0.87106	0.68583	0.61
SEC61B	5	0.51938	0.64372	0.5664	0.55	1.1538	1.4281	0.65432	0.67
MMP20	5	-1.1248	-1.9765	0.071159	0.03	0.10589	0.20009	0.38294	0.46
MTERFD1	5	0.57211	1.1457	0.50306	0.57	-0.41457	-0.80912	0.18447	0.22
HOXB13	5	0.80608	1.6229	0.26947	0.33	0.31714	0.63252	0.5169	0.49
RPL15	5	-1.3736	-3.1677	0.044813	0.05	-2.6827	-5.9443	0.018096	0.01
TFG	5	0.92974	0.75163	0.17973	0.14	1.3314	1.0592	0.47262	0.46
IFT81	5	0.45984	0.2899	0.64085	0.52	1.7966	1.1531	0.14684	0.14
TSSK4	5	0.14347	0.77533	0.91639	0.91	0.4096	2.2295	0.5838	0.58
CTSZ	5	0.34204	0.64162	0.79882	0.78	0.42587	0.7885	0.59737	0.55
RND1	5	-0.41163	-1.0009	0.32657	0.24	-0.53956	-1.2656	0.15999	0.16
RND2	5	0.43412	0.57372	0.67497	0.69	0.98493	1.2984	0.83964	0.87
RND3	5	-0.023685	-0.014318	0.69482	0.63	1.8453	1.1393	0.12699	0.12
NCL	10	0.38872	1.0371	0.64011	0.64	0.57028	1.5048	0.61062	0.66
CTNNBIP1	5	0.67538	0.85792	0.3897	0.47	0.61202	0.7603	0.75906	0.76
PPP3CA	5	0.13627	0.09638	0.90585	0.89	1.7346	1.2369	0.17691	0.15
PPP3CB	5	0.344	0.57136	0.7961	0.8	1.0503	1.7464	0.76667	0.77
PPP3CC	5	0.52263	0.30503	0.56214	0.56	1.9313	1.1447	0.093672	0.07
DCAF10	5	0.12475	0.3337	0.89015	0.91	-2.5281	-6.306	0.029751	0.05
TCAIM	5	0.60128	1.0414	0.46852	0.51	0.66377	1.1336	0.81159	0.74
SESTD1	5	0.84703	1.1097	0.23727	0.27	0.6566	0.82882	0.80409	0.75
KIAA1549	5	0.30548	0.34208	0.85268	0.9	1.0237	1.1476	0.79552	0.73
RPL13	5	0.34082	0.79326	0.80052	0.75	0.36701	0.84664	0.55144	0.45
LRRC41	5	0.64858	0.49735	0.41865	0.46	1.6123	1.248	0.24834	0.33
LRRC40	5	1.2072	1.1215	0.067061	0.08	1.2319	1.1284	0.57198	0.57
LRRC43	5	-1.0335	-1.2827	0.086487	0.07	1.2936	1.6894	0.5086	0.58
LRRC42	5	0.81637	0.54621	0.26052	0.27	1.8689	1.2613	0.1173	0.08
LRRC45	5	-0.14065	-0.22292	0.55889	0.64	0.87046	1.3935	0.96988	0.97
MMP23B	5	0.76324	1.0576	0.30678	0.27	1.0225	1.397	0.79696	0.77
LRRC47	10	0.40928	0.72385	0.60291	0.6	0.97013	1.7093	0.79823	0.75
LRRC46	5	-0.31212	-0.87894	0.40263	0.43	0.5074	1.4308	0.66507	0.62
LRRC49	5	0.77921	1.5166	0.29049	0.27	0.27503	0.50945	0.48731	0.52
LRRC48	5	-0.29083	-0.10584	0.42136	0.53	2.4131	0.92318	0.015222	0.04
FGFR4	5	0.041493	0.075881	0.77966	0.81	0.68826	1.2589	0.83671	0.85
B3GNT4	5	0.52149	0.64391	0.56352	0.62	1.1095	1.3661	0.70174	0.67
B3GNT5	5	-1.4587	-2.1107	0.038533	0.04	1.0054	1.5008	0.81686	0.88
B3GNT6	5	0.21677	0.27555	0.97908	0.96	1.4521	1.8495	0.36218	0.31
CTSS	5	0.66425	0.71248	0.40188	0.43	1.2798	1.3717	0.52334	0.53
FNDC8	5	-0.28811	-0.23043	0.42429	0.44	1.8072	1.4901	0.14168	0.16
B3GNT1	5	0.77388	0.84322	0.2957	0.24	1.3541	1.4742	0.45143	0.45
B3GNT2	5	0.10895	0.17767	0.86801	0.86	-0.065679	-0.10609	0.29805	0.27
B3GNT3	5	-0.33584	-0.42953	0.38336	0.41	1.4062	1.8465	0.40098	0.45
FNDC4	5	-0.56099	-0.9897	0.2378	0.21	0.78282	1.4058	0.93273	0.94
FNDC5	5	0.25984	0.25588	0.91655	0.92	-1.8385	-1.8359	0.087125	0.07
FNDC7	10	0.72659	1.3349	0.17909	0.14	1.3529	2.4849	0.28974	0.3
B3GNT8	5	-0.49707	-0.84336	0.27372	0.23	0.81504	1.4009	0.96908	0.98
ADRA2A	5	0.094462	0.10827	0.84879	0.9	0.071548	0.078409	0.36452	0.39
ADRA2B	5	0.49965	0.64429	0.5912	0.56	-1.8683	-2.258	0.085635	0.05
ADRA2C	5	0.49369	0.93475	0.59865	0.61	0.52922	0.98648	0.68428	0.69
MRPL46	5	-0.89033	-1.6876	0.11608	0.15	0.23274	0.45427	0.45755	0.45
TEX26	5	0.54198	0.67454	0.53824	0.56	1.2183	1.5164	0.58689	0.59
PWWP2B	10	0.15382	0.4013	0.89978	0.95	0.31784	0.81682	0.34531	0.33
TEX22	5	-0.044482	-0.071001	0.66896	0.6	1.0502	1.693	0.76678	0.71
PWWP2A	5	0.52706	0.60989	0.55692	0.6	0.88567	1.0033	0.9521	0.98
FGFR1	5	-0.50472	-1.0538	0.26915	0.26	0.45135	0.94885	0.61712	0.62
TEX28	5	0.3741	0.62589	0.75438	0.75	0.85265	1.4217	0.98797	1
GINM1	5	0.99458	1.1251	0.14418	0.16	1.1779	1.3212	0.62787	0.58
SWSAP1	5	0.73492	1.2741	0.33216	0.39	-0.13417	-0.21685	0.26968	0.29
PCYT1A	5	1.2619	1.132	0.053276	0.05	0.87899	0.77425	0.96104	0.92
TBCCD1	10	0.46284	1.1811	0.51019	0.53	0.45239	1.1192	0.4732	0.55
DAAM1	5	-0.2311	-0.39615	0.47389	0.38	1.0043	1.7456	0.81872	0.78
DAAM2	5	0.016327	0.02557	0.74804	0.8	0.85542	1.349	0.98584	0.99
CDCA5	5	-0.6932	-0.93771	0.17819	0.23	0.7402	1.0266	0.88839	0.8
PSRC1	5	-0.49445	-1.0294	0.27569	0.3	-2.2889	-4.3986	0.049763	0.05
HLA-DRB5	5	-0.74059	-0.92999	0.16126	0.22	-2.2776	-2.8939	0.050881	0.02
CCDC152	5	-0.021976	-0.058813	0.69759	0.7	-2.5696	-6.2183	0.026665	0.02
CCDC153	10	-0.42656	-0.98454	0.16201	0.12	0.91026	2.1706	0.88733	0.86
CCDC150	5	-1.1171	-2.8654	0.071797	0.09	0.45473	1.209	0.61972	0.61
CCDC151	5	0.097991	0.21321	0.85396	0.85	0.17936	0.3842	0.42317	0.49
YIF1B	5	0.65261	0.40503	0.41471	0.46	2.0627	1.2826	0.059556	0.08
CCDC157	5	-1.1897	-1.846	0.062483	0.06	0.78952	1.2942	0.93954	0.97
SGK494	5	0.42048	0.64048	0.69493	0.65	0.53632	0.79627	0.69083	0.73
YIF1A	5	0.093379	0.15112	0.84762	0.84	0.59213	0.95012	0.7432	0.79
CCDC158	5	0.22947	0.42229	0.96099	0.96	0.61796	1.131	0.76449	0.68
CCDC159	5	-0.061865	-0.15168	0.6491	0.65	0.10204	0.24009	0.38113	0.41
WRAP73	5	-0.46416	-1.5312	0.29485	0.28	-2.7551	-8.8655	0.014104	0.03
TUFT1	5	0.19283	0.25356	0.98771	0.99	1.3179	1.7482	0.48603	0.41
TMCO5A	5	0.11804	0.18725	0.88126	0.9	0.87944	1.3982	0.96072	0.96
SYT8	5	0.90909	1.1742	0.19187	0.27	1.2683	1.6304	0.53372	0.61
SYT9	5	0.14326	0.18671	0.91617	0.94	1.1887	1.5516	0.61642	0.59
LRRC4C	10	-0.10608	-0.26873	0.45931	0.42	0.33098	0.83483	0.35611	0.22
LRRC4B	5	0.02439	0.012575	0.7581	0.66	2.1223	1.1178	0.048007	0.02
MTCH2	5	-1.148	-2.3234	0.068072	0.05	-0.24696	-0.50372	0.23136	0.2
MTCH1	5	0.2841	0.23795	0.88222	0.92	1.4323	1.2091	0.37969	0.34
ATP5J	5	0.18472	0.26126	0.97493	0.97	0.83866	1.1856	0.9959	1
SYT1	10	0.47477	0.76513	0.49109	0.46	1.4562	2.3581	0.19772	0.19
SYT2	5	0.35444	0.66368	0.78115	0.77	-0.72273	-1.1837	0.13545	0.14
SYT3	5	-0.36476	-0.71134	0.36069	0.4	0.73573	1.4466	0.88451	0.9
SYT4	5	0.38495	0.35002	0.74059	0.81	1.7009	1.5495	0.19448	0.18
SYT5	5	0.43175	0.63921	0.678	0.67	1.1319	1.6768	0.67827	0.68
SYT6	5	0.55935	0.56983	0.51711	0.52	1.5367	1.5705	0.29906	0.28
NOL8	5	-0.21574	-0.35614	0.48709	0.48	0.84454	1.4143	0.99686	1
CXCL9	5	0.45461	0.36399	0.64729	0.6	1.5285	1.2321	0.30491	0.32
RHO	5	0.23118	0.58194	0.95859	0.96	-0.68563	-1.7188	0.13896	0.13
LOC653486	5	-0.11611	-0.25623	0.58619	0.62	1.0258	2.267	0.79366	0.72
ATP5O	5	0.77676	1.3351	0.29299	0.26	-0.33531	-0.55417	0.20422	0.24
MEP1A	5	0.15774	0.22395	0.93592	0.93	0.9152	1.3027	0.91756	0.92
CCM2L	10	0.45357	0.82354	0.52584	0.54	0.79934	1.4395	0.94156	0.96
TASP1	5	0.41441	0.91624	0.70296	0.65	-0.25149	-0.53431	0.22976	0.31
PCED1A	5	0.37579	0.40865	0.7522	0.7	1.3747	1.5101	0.43116	0.46
SRP14	5	-0.062331	-0.13752	0.64868	0.68	-0.1847	-0.40089	0.2518	0.16
PCED1B	10	0.4945	0.58627	0.4607	0.48	1.5292	1.8309	0.14626	0.17
FUBP3	5	0.062106	0.12853	0.80558	0.79	0.7613	1.5768	0.91016	0.96
FUBP1	5	0.040508	0.048637	0.77843	0.81	1.4245	1.7318	0.38629	0.37
NCSTN	5	0.42679	0.35357	0.68572	0.73	1.2565	1.0445	0.54564	0.6
CWC25	5	-0.70633	-0.58991	0.17308	0.22	1.2289	1.1148	0.57528	0.62
SCHIP1	5	0.47184	0.63685	0.62505	0.67	0.6458	0.83639	0.79296	0.83
SPZ1	5	0.82003	1.2177	0.25696	0.26	0.77863	1.1329	0.92826	0.89
CEP104	5	0.22904	0.35217	0.96173	0.96	1.0869	1.6795	0.72606	0.76
FAM189A2	5	-0.17704	-0.53675	0.52414	0.56	-0.40479	-1.2136	0.1866	0.15
FAM189A1	5	-0.32247	-0.3281	0.39438	0.38	-1.0906	-1.1273	0.11347	0.14
MARCO	5	0.53821	0.68529	0.5426	0.58	0.57928	0.69629	0.73155	0.74
SAP30	5	-0.088571	-0.17077	0.61845	0.64	-0.578	-1.0495	0.15344	0.21
TRIM5	5	0.80534	0.49293	0.27032	0.27	2.0098	1.2439	0.072436	0.08
TCP11L1	5	0.33562	0.40314	0.80866	0.81	1.5238	1.8406	0.30853	0.29
TCP11L2	5	0.11061	0.15822	0.87099	0.93	1.06	1.5221	0.75699	0.71
GNAI3	5	-3.2553	-5.7622	0.0022886	0	0.21367	0.39689	0.44473	0.47
CNTROB	5	0.8489	1.2386	0.23604	0.24	-0.01435	-0.020624	0.32157	0.31
PALMD	5	-0.90535	-1.7659	0.11352	0.11	0.33705	0.69761	0.53127	0.48
HSFX1	5	-0.047324	-0.12049	0.66496	0.66	0.49184	1.2517	0.65086	0.64
ANGPT2	5	0.26777	0.51102	0.90542	0.93	0.98958	1.8907	0.83469	0.82
ANGPT1	5	0.29476	0.11152	0.86758	0.86	2.4218	0.94813	0.014423	0.01
ANGPT4	5	0.36217	0.71912	0.77146	0.81	0.62376	1.2295	0.76997	0.79
PER1	10	0.28589	0.77895	0.83847	0.83	0.59177	1.6026	0.64096	0.63
PALM3	5	0.79195	0.92161	0.2816	0.32	-1.92	-2.1557	0.082335	0.11
PALM2	5	0.19575	0.56964	0.9918	0.98	0.70557	2.0516	0.85396	0.85
OXT	5	1.2727	1.3913	0.051147	0.04	1.0735	1.165	0.74113	0.66
DUPD1	5	-0.0078758	-0.0084277	0.71595	0.69	1.152	1.2416	0.65655	0.69
SEPT10	5	0.44507	0.72594	0.65975	0.67	0.44875	0.7212	0.61472	0.58
MANSC4	5	0.0034412	0.0069515	0.73197	0.68	-0.47747	-0.92402	0.1718	0.13
C1orf52	5	0.51604	0.37032	0.57017	0.55	1.7556	1.2615	0.16568	0.11
OR5T3	5	0.045558	0.071884	0.78413	0.81	0.74252	1.1728	0.89116	0.94
OR5T2	5	0.75594	0.89629	0.31359	0.3	0.99938	1.1744	0.82415	0.89
C1orf56	5	0.74205	0.6197	0.32551	0.39	1.4091	1.1769	0.3988	0.45
LXN	5	0.74177	0.84517	0.32572	0.37	1.0741	1.2122	0.74054	0.66
MAGEA2B	5	0.66333	0.39378	0.40311	0.34	1.992	1.1874	0.076481	0.06
GPR6	5	-0.17245	-0.42823	0.52792	0.58	-0.087947	-0.21177	0.28889	0.24
MARC1	5	0.92454	1.0128	0.18245	0.25	1.3909	1.5185	0.41562	0.42
MARC2	5	0.092022	0.19688	0.84597	0.86	-0.72991	-1.4113	0.13508	0.12
ICMT	5	0.61983	1.0926	0.44888	0.42	-0.34777	-0.59344	0.20076	0.18
GPR142	5	0.27733	0.61599	0.8919	0.97	0.3171	0.69789	0.51684	0.48
LAG3	5	0.48804	0.72475	0.60615	0.58	0.19745	0.29101	0.43483	0.49
RGP1	5	0.85532	0.30863	0.23141	0.24	2.2105	0.82204	0.033583	0.07
FCF1	5	0.33807	0.72181	0.8051	0.8	0.84062	1.7932	0.99819	0.99
MPZL1	5	0.79096	0.57582	0.28219	0.33	1.3038	0.94723	0.49822	0.47
ATP6V0A4	10	0.53871	0.73565	0.39103	0.42	1.5872	2.1795	0.11331	0.11
TMEM47	5	1.0762	0.4813	0.10825	0.12	2.1099	0.95602	0.050455	0.06
ATP6V0A1	5	0.44048	0.84	0.66629	0.61	0.45757	0.85619	0.62223	0.57
ATP6V0A2	5	0.046845	0.032613	0.78562	0.81	1.8421	1.3083	0.12805	0.13
MRPS34	5	-0.12158	-0.31023	0.57975	0.53	-2.536	-6.2279	0.029219	0.03
GPR97	5	0.95102	1.2477	0.16797	0.16	0.91302	1.1891	0.92059	0.94
SLC22A15	5	-0.94592	-1.6384	0.10336	0.07	0.31982	0.55975	0.51844	0.48
GUCA1A	10	-0.04304	-0.095568	0.54819	0.54	0.80166	1.7888	0.94587	0.93
GUCA1C	5	-0.25311	-0.26177	0.45404	0.54	1.4791	1.545	0.34243	0.32
GUCA1B	5	0.20765	0.41734	0.99191	0.98	0.32202	0.62022	0.52004	0.48
KRT75	5	0.94317	1.3733	0.17218	0.18	-0.043981	-0.062381	0.30816	0.34
KRT74	5	-0.94446	-1.0901	0.10362	0.14	1.1925	1.5027	0.61318	0.63
KRT77	5	0.47528	1.3602	0.62132	0.56	0.0072477	0.020299	0.33142	0.29
KRT76	5	0.067956	0.11261	0.81441	0.75	0.83384	1.3855	0.99042	0.98
KRT71	5	-1.1022	-1.8433	0.073926	0.08	0.5033	0.93351	0.66124	0.71
KRT73	5	-1.6325	-2.255	0.029485	0	1.0246	1.5419	0.79456	0.72
KRT72	5	-2.9526	-3.563	0.005748	0	-2.5359	-3.1102	0.029219	0.02
C17orf107	5	0.18528	0.31257	0.97578	0.99	0.96978	1.6415	0.85646	0.85
C17orf104	5	0.305	0.29408	0.85353	0.87	1.7549	1.7082	0.16595	0.2
C17orf105	5	0.59067	0.70519	0.48145	0.41	1.3085	1.5633	0.49412	0.5
KRT79	10	0.74711	0.78355	0.16265	0.22	1.5884	1.671	0.11294	0.11
C17orf103	5	0.27846	0.29033	0.89025	0.9	1.0558	1.1056	0.76098	0.72
C17orf100	5	0.62831	0.71399	0.44036	0.49	1.012	1.1433	0.80973	0.9
MRPS30	5	0.54038	0.91173	0.54032	0.51	0.95864	1.6133	0.87062	0.84
SMPD4	4	1.7129	1.3162	0.01602	0.03	0.78997	0.58939	0.95923	0.97
SMPD1	5	-0.079232	-0.19638	0.63037	0.57	-0.21276	-0.52265	0.24195	0.2
ADAM33	5	0.080433	0.12712	0.83118	0.79	0.61754	0.97537	0.76396	0.72
ACOXL	5	-0.22944	-0.29172	0.47549	0.48	1.2945	1.6603	0.50774	0.48
SMPD2	5	0.64224	0.68043	0.42551	0.37	1.1877	1.2562	0.61744	0.65
TRIM63	5	-0.84114	-1.3272	0.1288	0.07	0.90128	1.4513	0.934	0.95
PDE11A	5	0.8516	0.60226	0.23423	0.21	1.6304	1.1554	0.23657	0.2
RPL36A-HNRNPH2	1	-3.0263	-3.4083	0.32429	0.26	-2.0606	-2.3257	0.65624	0.68
ITGBL1	5	-0.43873	-0.72589	0.31055	0.3	0.35631	0.59113	0.54378	0.57
ZNF571	5	-0.60966	-1.3552	0.21369	0.2	-0.41638	-0.90634	0.18426	0.21
ATP5A1	10	0.13234	0.2848	0.85864	0.84	0.66461	1.4255	0.74166	0.76
HFE2	5	-0.47211	-0.28536	0.29006	0.38	1.721	1.101	0.18415	0.22
SASH3	5	1.3609	0.92682	0.036937	0.03	1.434	0.96998	0.37767	0.4
TTC28	5	1.1587	1.4222	0.079834	0.11	0.51043	0.62426	0.66789	0.73
AAMP	5	0.59727	0.77125	0.47326	0.52	0.70448	0.89956	0.85289	0.88
HYPK	5	0.14162	0.072545	0.91373	0.91	2.1191	1.1147	0.048539	0.04
LRRFIP1	5	0.76226	1.4325	0.30757	0.29	-0.10707	-0.1952	0.28006	0.31
TTC24	5	-0.17411	-0.35206	0.52648	0.48	0.658	1.3345	0.80558	0.77
TTC25	5	-0.40378	-0.6464	0.33142	0.31	0.7888	1.2972	0.93922	0.93
TTC26	5	0.76565	1.0144	0.30385	0.28	0.68385	0.8993	0.83187	0.84
TTC27	5	-1.4827	-2.5217	0.037203	0.04	0.93643	1.649	0.89414	0.86
PATL2	10	0.15742	0.3791	0.90691	0.86	0.69802	1.6789	0.79068	0.78
APBA3	5	-0.03035	-0.04352	0.68604	0.72	0.9153	1.3228	0.9174	0.88
TTC23	10	-0.18333	-0.49783	0.36575	0.39	-0.0050872	-0.013603	0.15525	0.17
ZNF615	5	-0.62345	-0.62327	0.20778	0.25	1.4161	1.4935	0.39262	0.48
UBE3C	5	0.58504	0.48382	0.48848	0.52	1.6105	1.3336	0.2494	0.33
PODXL2	5	0.20935	0.49889	0.98967	1	0.13876	0.31432	0.40077	0.37
U2SURP	5	0.58033	0.68749	0.49391	0.46	0.24046	0.27828	0.46272	0.51
IL6R	5	-0.92169	-1.347	0.10948	0.08	0.78634	1.2046	0.93661	0.92
CSF1	5	-0.040453	-0.081157	0.67284	0.73	0.17572	0.34767	0.42126	0.4
ENO1	5	-0.44189	-0.40553	0.30896	0.39	1.4712	1.4477	0.34696	0.33
ENO2	5	-0.07545	-0.098639	0.63378	0.68	1.3604	1.7842	0.44462	0.36
ENO3	10	0.93271	1.4424	0.059024	0.03	1.3476	2.0808	0.29565	0.35
TRAM2	5	0.072213	0.089407	0.82043	0.9	-2.0619	-2.5158	0.071957	0.05
UPK2	5	-0.84885	-2.0441	0.12603	0.05	0.28484	0.69728	0.49289	0.53
CARF	5	0.87692	0.9176	0.21465	0.16	1.1495	1.1925	0.65895	0.53
NPAT	5	-0.34699	-0.56988	0.37479	0.4	0.81107	1.3555	0.96445	0.99
TAOK2	5	1.3054	0.43696	0.045399	0.04	2.5069	0.84412	0.010378	0.01
SYCP1	5	0.27125	0.49406	0.90095	0.78	0.62871	1.1324	0.77519	0.77
CNOT6L	5	0.063566	0.063515	0.80749	0.84	1.4694	1.4873	0.34861	0.36
LLGL2	10	0.6327	0.81533	0.27133	0.3	1.5422	1.9941	0.13817	0.12
SLC22A18	10	0.47978	1.0326	0.48353	0.5	0.46328	0.97106	0.48544	0.46
LLGL1	5	0.11262	0.29912	0.8736	0.86	0.34095	0.89991	0.53414	0.54
ACOX2	10	0.89286	1.5833	0.075576	0.05	1.3344	2.3635	0.30853	0.34
ACOX3	10	0.60969	1.4962	0.29821	0.3	0.74771	1.8161	0.86279	0.89
SLC22A14	5	0.89004	1.1924	0.20576	0.24	0.94799	1.2577	0.88185	0.89
ACOX1	5	-0.83649	-1.1404	0.13034	0.17	0.83851	1.1649	0.9958	0.99
SLC22A12	5	-0.02852	-0.052739	0.68785	0.72	-0.22098	-0.40023	0.2395	0.21
SLC22A13	5	0.17518	0.21066	0.96168	0.92	1.1841	1.4417	0.62143	0.6
SLC22A10	5	-0.70097	-0.78739	0.17494	0.16	1.2399	1.4459	0.56331	0.59
SLC22A11	5	0.4748	0.77193	0.62191	0.58	0.21813	0.35053	0.44829	0.53
FAM127A	5	1.038	1.0878	0.12273	0.11	1.0984	1.1404	0.71377	0.78
NSMCE2	5	-0.46002	-0.30083	0.29762	0.28	1.9519	1.3325	0.087817	0.07
MAGEA6	1	-3.3316	-4.0028	0.22715	0.24	-2.6516	-3.1955	0.39401	0.48
ANKFY1	5	0.33255	0.50819	0.81271	0.78	0.71066	1.0731	0.85917	0.87
OBSCN	5	0.11549	0.19325	0.87738	0.86	0.81386	1.3636	0.96732	0.94
PFDN1	5	0.12694	0.31708	0.89292	0.9	-0.32132	-0.77073	0.20842	0.24
PTK2	5	0.2011	0.4477	0.9984	1	0.5243	1.164	0.68019	0.71
PTK7	5	0.3572	0.70009	0.77742	0.81	0.3576	0.68828	0.5442	0.55
TBXA2R	5	-0.055403	-0.098424	0.65655	0.62	0.98083	1.7519	0.8439	0.89
RABGAP1	5	0.18465	0.38319	0.97483	0.98	0.1404	0.28389	0.40194	0.47
SRRD	5	0.57783	0.67558	0.49657	0.54	1.0013	1.1646	0.82197	0.77
PRKAA2	5	0.09719	0.24123	0.85263	0.87	0.64709	1.6032	0.79403	0.87
PRKAA1	5	0.16076	0.24079	0.9405	0.91	1.1434	1.7292	0.66496	0.7
GLYR1	5	0.82202	0.72098	0.25547	0.22	1.5668	1.3752	0.27835	0.35
ITGB3BP	5	0.96788	1.103	0.15961	0.21	0.98841	1.0927	0.83618	0.75
PFDN2	5	0.49957	1.0536	0.5913	0.62	-2.4791	-4.8434	0.033796	0.06
RCSD1	5	0.50638	0.96855	0.58289	0.52	-0.59356	-1.097	0.1511	0.2
MCL1	5	-0.98681	-1.7232	0.094044	0.08	-2.8419	-4.9776	0.010378	0.01
SORBS1	10	0.20024	0.42689	0.99079	0.99	0.87666	1.8696	0.93906	0.97
POMP	5	0.056555	0.087332	0.79797	0.83	1.0771	1.6766	0.73665	0.78
GAL3ST3	5	-0.16431	-0.26061	0.53654	0.46	0.54451	0.86518	0.69913	0.65
GAL3ST2	5	-0.69478	-1.8402	0.17744	0.18	-0.083868	-0.22167	0.29038	0.33
ODC1	5	0.045561	0.093077	0.78413	0.83	-0.047528	-0.094798	0.30646	0.25
LRRC14B	5	-1.4916	-1.6056	0.036617	0.04	1.3261	1.5682	0.47789	0.46
SCARA3	5	0.27858	0.61065	0.8901	0.84	0.84516	1.8514	0.99606	1
IL18RAP	10	0.16481	0.39894	0.92214	0.97	0.5046	1.2083	0.53318	0.51
SCARA5	5	-0.48669	-0.97409	0.28022	0.23	0.47152	0.9554	0.63409	0.66
ATG16L1	5	1.0557	1.507	0.11571	0.11	-0.064119	-0.089054	0.29853	0.32
ATG16L2	5	0.42435	0.63834	0.68859	0.77	-2.1721	-2.7633	0.060142	0.05
NIPAL3	5	0.056025	0.10221	0.79765	0.79	0.37492	0.68158	0.55756	0.66
C4orf50	5	1.3391	0.84392	0.03997	0.1	1.66	1.0397	0.2188	0.29
ARHGDIG	5	0.2523	0.4088	0.92847	0.91	1.1001	1.7861	0.71196	0.66
C3orf30	5	-0.19272	-0.2124	0.50945	0.6	-2.5812	-2.5675	0.025653	0.04
ARHGDIB	5	0.082824	0.1953	0.83426	0.86	-0.4248	-0.99348	0.18223	0.19
C3orf36	5	0.34948	0.7877	0.78855	0.77	0.594	1.321	0.74458	0.77
C3orf35	19	0.3407	1.22	0.64687	0.63	0.0040642	0.014044	0.050189	0.01
ARHGDIA	5	-0.64393	-1.8281	0.19873	0.22	-2.9642	-8.2978	0.0058013	0.03
USH1C	5	-0.058902	-0.083942	0.65182	0.66	1.1054	1.6074	0.70541	0.67
NANS	5	1.0026	0.86691	0.14024	0.11	1.7239	1.4918	0.18255	0.2
C3orf38	5	-0.32376	-0.35599	0.39347	0.29	1.1675	1.3296	0.63904	0.63
USH1G	5	0.46498	0.3781	0.63441	0.62	1.7594	1.4397	0.16393	0.14
IL17REL	5	-0.56009	-1.0692	0.23833	0.21	0.57163	1.1038	0.72447	0.72
MATN1	10	0.47258	1.403	0.49454	0.52	-0.50222	-1.2592	0.046357	0.06
MATN3	5	0.3136	0.49699	0.84028	0.85	1.0413	1.6535	0.77716	0.8
MATN2	10	0.68748	1.0043	0.21438	0.21	1.1471	1.6673	0.53547	0.49
MATN4	5	0.36184	0.50813	0.77162	0.74	1.1862	1.6722	0.61909	0.59
MFRP	2	-0.244	-0.19048	0.65932	0.65	1.2557	0.98468	0.687	0.69
TANC1	5	-0.36169	-0.45455	0.3633	0.34	1.0838	1.3836	0.72979	0.74
NIPAL4	5	-0.1162	-0.17735	0.58614	0.56	0.62155	0.95165	0.76822	0.73
CGB1	5	0.53708	1.1137	0.54436	0.52	0.99526	2.0624	0.82841	0.79
C15orf62	5	0.54152	0.41751	0.53904	0.58	1.8734	1.4528	0.11523	0.07
C15orf60	5	0.67311	0.35181	0.39257	0.35	2.0807	1.0983	0.05599	0.06
CES2	10	-0.34107	-0.8673	0.21646	0.15	0.56193	1.4392	0.6004	0.64
EBF3	5	0.52849	0.50002	0.55506	0.52	1.4193	1.3472	0.39023	0.47
KBTBD12	5	0.97205	0.95384	0.15669	0.17	1.3877	1.3535	0.4186	0.45
KBTBD11	5	1.0339	1.4798	0.12454	0.09	0.54904	0.77039	0.70323	0.74
C15orf65	5	-0.39664	-0.84937	0.33791	0.35	0.27597	0.59134	0.48747	0.53
HBA1	8	0.54009	1.7515	0.4435	0.49	0.24756	0.78362	0.34941	0.31
UCP1	5	-0.15283	-0.2074	0.54713	0.51	1.0802	1.4857	0.73341	0.77
LMNA	5	-0.27182	-0.4575	0.43871	0.5	0.22464	0.37805	0.45229	0.43
UCP3	5	0.4964	0.3404	0.59508	0.62	1.703	1.1696	0.19346	0.23
BDH2	5	0.72775	0.58399	0.33711	0.35	1.7291	1.3977	0.17995	0.22
ENDOV	5	0.95796	1.1264	0.16456	0.21	0.54125	0.60472	0.69578	0.69
FFAR4	5	0.89026	0.98666	0.20555	0.2	1.2791	1.4121	0.52403	0.52
BDH1	10	0.5783	0.83973	0.33674	0.33	1.2684	1.8435	0.3806	0.41
DDX23	5	-0.39354	-0.9974	0.33988	0.27	-0.12822	-0.31989	0.27202	0.17
C1orf106	10	0.11449	0.1489	0.82303	0.87	1.3785	1.821	0.26484	0.27
DDX20	5	-0.76138	-1.3526	0.15403	0.11	-2.6467	-4.0662	0.02065	0.03
DDX27	5	-0.28697	-0.23179	0.4253	0.38	1.6778	1.4096	0.20869	0.17
ZNF157	5	-0.34178	-0.23932	0.37905	0.4	1.6049	1.1426	0.25334	0.25
ZNF154	5	0.36682	0.58784	0.76492	0.78	0.90415	1.446	0.93134	0.92
DDX24	5	-0.20445	-0.52663	0.49875	0.45	0.37394	0.96192	0.55687	0.55
GULP1	5	0.24252	0.30845	0.94188	0.93	1.1917	1.5246	0.6136	0.56
DMRTC1B	5	-0.19945	-0.47429	0.50349	0.53	0.118	0.27748	0.38927	0.38
DDX28	5	-0.13566	-0.22898	0.5648	0.61	0.49621	0.83771	0.65517	0.67
TSNAX	5	0.50663	0.80144	0.58247	0.66	0.97018	1.5338	0.85609	0.89
OTC	5	0.79227	1.0825	0.28128	0.18	0.48025	0.63512	0.64128	0.57
ZNF90	5	0.52114	0.77642	0.564	0.56	0.71135	1.0561	0.86013	0.85
ZNF91	5	1.0573	1.0388	0.11507	0.08	0.63219	0.61598	0.77907	0.81
ZNF92	5	0.56112	0.75472	0.51482	0.51	0.30143	0.39911	0.5053	0.51
ZNF93	5	0.30408	0.57684	0.85481	0.84	-0.43274	-0.80272	0.18064	0.21
NDUFS2	5	0.86729	1.2344	0.22226	0.28	0.87378	1.2216	0.96642	0.96
ZNF98	5	0.013495	0.031983	0.74437	0.68	-2.6282	-5.917	0.021768	0.02
ZNF99	5	0.47746	0.8362	0.61956	0.62	-0.56255	-0.89676	0.15584	0.18
FLVCR2	5	-0.14524	-0.12797	0.55453	0.61	1.3246	1.1718	0.47954	0.47
FLVCR1	5	1.5673	0.7027	0.01618	0.02	1.6074	0.71513	0.25121	0.24
FKBP15	5	-0.42882	-0.85756	0.31625	0.28	-0.11325	-0.22016	0.27782	0.3
RAET1E	10	-0.57866	-1.259	0.091436	0.11	0.74775	1.6757	0.8629	0.79
UBE2J1	5	-0.18738	-0.53074	0.51376	0.62	0.011585	0.032757	0.33349	0.31
ERBB3	5	0.069318	0.14842	0.81617	0.74	0.35685	0.76026	0.54394	0.46
FKBP11	5	0.55251	0.85367	0.52573	0.48	0.023733	0.035386	0.33972	0.37
TBX21	5	0.59195	0.46546	0.48039	0.48	1.7696	1.4017	0.15935	0.18
A3GALT2	5	-2.4241	-3.0043	0.012454	0	-1.858	-2.3224	0.086114	0.1
FAM3B	5	-1.1766	-2.3893	0.06392	0.05	-0.55284	-1.1151	0.15754	0.23
TBX22	5	0.48169	0.53677	0.61408	0.56	1.2876	1.4389	0.51461	0.56
FAM3D	10	-0.63477	-1.5756	0.073128	0.04	0.22662	0.56578	0.27633	0.25
FBXO17	10	-0.30782	-0.46363	0.24152	0.19	1.4173	2.2006	0.23035	0.29
FBXO15	5	-0.064885	-0.10556	0.6465	0.6	0.90347	1.4818	0.93193	0.97
PDPN	5	0.56287	0.51433	0.51269	0.43	-0.8401	-0.7549	0.12592	0.1
GGPS1	5	-0.47187	-0.59612	0.29033	0.28	1.1979	1.5375	0.6077	0.65
SFTA3	5	-0.8608	-1.6171	0.12305	0.13	-0.20236	-0.3799	0.24562	0.24
SFTA2	5	0.20639	0.2583	0.99361	0.99	1.2024	1.509	0.60312	0.66
HSD17B1	5	0.14076	0.15872	0.91261	0.9	1.425	1.6276	0.3856	0.43
PRB2	5	-0.503	-1.3564	0.26989	0.26	0.55191	1.4963	0.70589	0.67
SIGLECL1	5	0.31708	0.59407	0.83512	0.88	0.29787	0.54673	0.50226	0.39
NACA2	5	-0.95998	-0.57072	0.10022	0.07	1.9515	1.2237	0.088083	0.15
C9orf169	5	-0.91171	-1.457	0.11187	0.19	0.18257	0.29479	0.42546	0.39
SKA1	5	-0.0038365	-0.0038345	0.72207	0.79	1.346	1.3751	0.45867	0.56
PROX1	5	0.35082	0.61616	0.78679	0.75	0.80245	1.3991	0.95513	0.9
RHEB	5	0.21981	0.2239	0.97467	0.99	1.4177	1.466	0.39113	0.33
PARD6G	5	0.51303	1.1838	0.57417	0.54	-2.3779	-5.0814	0.042365	0.04
C9orf163	5	0.61826	0.67329	0.45101	0.36	1.332	1.4513	0.47193	0.44
FAM153B	5	0.75519	1.3491	0.31417	0.39	0.30679	0.53562	0.50955	0.5
RNPEPL1	5	-0.31538	-0.68302	0.40002	0.33	-2.6985	-4.9625	0.017084	0.01
PARD6A	5	-0.26832	-0.50244	0.44138	0.29	0.58024	1.0962	0.73224	0.71
PLA2G6	5	0.94517	1.1925	0.17116	0.12	0.80565	0.99357	0.95854	0.97
PLA2G7	5	-0.016092	-0.029763	0.70605	0.74	0.7028	1.3021	0.85098	0.82
PLA2G5	5	0.53891	1.3634	0.54181	0.52	0.052314	0.129	0.35457	0.33
PLA2G3	5	0.99078	0.84733	0.14679	0.13	1.4327	1.2252	0.37905	0.33
GDPGP1	4	0.42799	0.31708	0.71952	0.7	1.7557	1.3082	0.21113	0.27
SHC4	5	1.584	1.1982	0.015115	0.01	1.0721	0.79061	0.74262	0.7
CCDC77	10	0.82732	1.8476	0.10618	0.12	0.57832	1.2781	0.62105	0.58
KRTAP1-3	5	0.66093	0.97612	0.40572	0.4	0.73563	1.0772	0.88451	0.81
KRTAP1-4	5	-0.35587	-0.57708	0.36756	0.4	-0.35818	-0.5671	0.1974	0.21
CCDC73	5	-0.047809	-0.064154	0.66459	0.67	-2.2052	-2.8049	0.057268	0.07
PEX26	5	-0.098669	-0.19643	0.60679	0.61	0.85907	1.727	0.98217	0.97
SHC3	5	0.72901	1.0872	0.33637	0.33	0.32601	0.46412	0.52339	0.5
OR2G3	5	-0.041635	-0.08744	0.67178	0.64	-0.35557	-0.73422	0.19831	0.18
OR2G2	5	1.0661	1.3673	0.11129	0.17	0.57973	0.70589	0.73181	0.71
FPR2	5	0.98357	1.0727	0.15089	0.14	0.75821	0.81461	0.90654	0.84
FPR3	5	-3.3014	-4.8564	0.0020757	0	0.47743	0.76905	0.6391	0.69
OR2G6	5	1.1472	1.0256	0.084251	0.1	1.4309	1.2632	0.38129	0.5
CCDC78	5	-1.2624	-1.6463	0.054234	0.05	1.0473	1.5199	0.77018	0.82
CGRRF1	5	0.85277	1.3803	0.23349	0.19	0.48568	0.7576	0.64607	0.67
TMEM109	5	0.19681	0.24167	0.99292	1	1.1997	1.4803	0.60626	0.47
TMEM108	5	-0.31409	-0.35113	0.40109	0.43	1.0708	1.2616	0.74442	0.73
NACAD	5	0.52191	0.41287	0.56299	0.62	1.7422	1.3972	0.1726	0.25
TMEM102	5	0.6284	0.71105	0.44036	0.38	1.2248	1.3844	0.5797	0.57
TMEM101	5	0.25827	0.39654	0.919	0.88	0.82217	1.2595	0.9761	1
TMEM100	10	0.24116	0.45162	0.92842	0.94	0.93631	1.7557	0.84826	0.86
TMEM107	5	0.25818	0.39547	0.919	0.94	0.75847	1.1499	0.90681	0.91
TMEM105	5	0.35681	0.17871	0.77833	0.77	2.1915	1.12	0.03683	0.03
TMEM104	5	-1.3511	-2.2186	0.046729	0.04	-0.16554	-0.27557	0.25925	0.3
SMPDL3B	5	0.27941	0.27631	0.88892	0.89	-1.911	-1.8779	0.082814	0.05
BRK1	5	0.25101	0.17869	0.93017	0.88	1.6616	1.1962	0.218	0.19
GHITM	5	-1.3462	-3.3165	0.047049	0.02	-0.135	-0.34038	0.2692	0.36
SMPDL3A	5	0.19351	0.38532	0.98904	0.99	0.19593	0.3835	0.43403	0.41
TRANK1	5	-0.16644	-0.40663	0.53451	0.53	-0.39782	-0.94788	0.18841	0.26
OR10K2	5	-0.43041	-0.88584	0.31545	0.37	0.13249	0.27125	0.39784	0.44
FAM90A1	5	-0.36369	-0.34305	0.36165	0.41	1.5708	1.5266	0.27537	0.28
CSHL1	10	0.33006	0.88532	0.75177	0.79	0.65148	1.7286	0.72335	0.64
SPEN	5	0.62933	1.0249	0.4393	0.39	0.91701	1.486	0.91522	0.95
ZCWPW2	5	0.71413	0.6465	0.34967	0.41	1.441	1.3056	0.37219	0.4
ZCWPW1	5	0.41745	0.52755	0.69892	0.72	1.1205	1.4175	0.69046	0.67
FKBP1B	5	0.94026	0.56993	0.17377	0.15	1.9268	1.1736	0.095375	0.08
FKBP1A	5	0.031795	0.085415	0.76625	0.8	-0.092068	-0.24171	0.28687	0.32
SPEG	10	-0.098924	-0.30444	0.46841	0.43	0.16779	0.50712	0.23759	0.22
MANEAL	5	0.42766	0.070443	0.68396	0.67	3.0982	0.54402	0.0011177	0
SARS	5	-0.21492	-0.37745	0.48795	0.49	-0.097894	-0.16902	0.28421	0.3
ZFYVE26	5	-1.6699	-0.36872	0.028208	0.03	2.9898	0.67632	0.0014902	0
STOML2	5	-0.74475	-1.5153	0.15924	0.15	-2.847	-5.6533	0.010166	0.02
HMGB4	5	-0.59489	-0.90802	0.22125	0.25	0.42849	0.68015	0.59929	0.59
PAIP1	5	-0.1365	-0.25362	0.56384	0.6	-2.2274	-4.0831	0.055777	0.03
COIL	5	1.0091	0.71222	0.13673	0.15	1.5215	1.0677	0.30981	0.39
FBLIM1	5	0.0047563	0.013121	0.73378	0.72	-2.7334	-7.2729	0.015435	0.02
TIMM8A	5	0.72214	1.1688	0.34243	0.44	0.66519	1.0592	0.81308	0.84
TIMM8B	5	-0.3378	-0.85746	0.38187	0.32	-2.8215	-6.8038	0.010804	0
DAXX	10	0.45085	1.5973	0.53063	0.48	-0.3073	-1.0591	0.073554	0.06
RASA4B	5	0.44537	0.82845	0.65932	0.6	0.10889	0.19403	0.38432	0.47
NT5M	5	1.5891	1.1536	0.014956	0.02	1.4599	1.0495	0.35627	0.38
MET	5	-0.13991	-0.30987	0.56001	0.6	0.04048	0.088403	0.34882	0.38
NT5C	5	0.11745	0.26877	0.88052	0.89	-0.68064	-1.4736	0.13976	0.15
TBATA	5	0.65496	0.97778	0.41194	0.37	1.2709	1.8952	0.53137	0.6
NT5E	5	0.74987	1.3219	0.31832	0.27	0.91932	1.6142	0.9125	0.95
MAP10	5	0.52639	0.67726	0.55772	0.5	1.2369	1.593	0.56624	0.51
ZNF431	5	0.3451	0.48039	0.79445	0.82	1.0916	1.5246	0.72133	0.73
LGALS9C	5	-0.23114	-0.37151	0.47389	0.53	1.0609	1.7369	0.75576	0.72
LGALS9B	5	0.19642	0.32633	0.99239	1	-2.0849	-3.3614	0.069243	0.05
UNC50	5	1.1968	1.4871	0.069349	0.04	0.39516	0.47989	0.57294	0.56
NKAIN4	10	0.70738	0.72211	0.19613	0.19	1.7126	1.7638	0.061259	0.07
NKAIN3	5	-0.078375	-0.12355	0.6309	0.6	0.48269	0.76029	0.64336	0.59
NKAIN2	5	-0.052343	-0.057024	0.65985	0.75	1.1801	1.3187	0.62537	0.63
NKAIN1	5	0.10132	0.19411	0.85795	0.92	-0.17863	-0.33551	0.25361	0.22
ZBTB37	5	0.37475	0.35491	0.75363	0.83	1.2126	1.1535	0.59285	0.66
MAP1B	5	0.5103	0.77237	0.57821	0.62	0.77735	1.1709	0.92724	0.92
CCKAR	5	-0.36776	-0.37685	0.35904	0.39	-1.8842	-2.011	0.084784	0.1
IGSF9B	5	0.41363	0.57686	0.70366	0.7	0.77308	1.0688	0.92272	0.93
PDCL3	5	0.047678	0.13167	0.7869	0.71	0.075058	0.20534	0.36638	0.45
CORO6	5	1.1633	1.2224	0.078876	0.1	1.2504	1.2964	0.55144	0.52
LBX2	5	-0.049125	-0.097898	0.66305	0.61	1.1519	2.3111	0.65666	0.67
UNC5C	5	0.74515	0.54494	0.32258	0.36	1.832	1.3491	0.13258	0.12
VGF	5	0.088129	0.14897	0.84161	0.83	0.78815	1.3336	0.93847	0.89
UNC5A	5	0.4495	0.42758	0.65379	0.6	1.0509	0.99979	0.76577	0.75
UNC5D	5	0.066011	0.1053	0.81122	0.83	0.5292	0.83708	0.68428	0.64
CCM2	5	0.78662	1.5341	0.28511	0.25	0.2712	0.50927	0.48433	0.5
GJD4	5	0.24703	0.12156	0.93533	0.95	2.1424	1.0671	0.044973	0.07
MAP1S	5	-1.7208	-1.632	0.026398	0.04	1.4671	1.6454	0.35026	0.32
FRMD8	5	-0.39131	-0.87817	0.34148	0.34	-0.028871	-0.064452	0.31508	0.33
ZNF430	5	-0.14234	-0.25125	0.55703	0.57	0.47188	0.83282	0.63436	0.6
CCP110	5	0.18902	0.39171	0.98137	0.96	0.06959	0.13802	0.36308	0.4
LINC00594	5	1.3418	1.0796	0.039757	0.03	0.72582	0.56581	0.87493	0.86
IMMP1L	5	1.6571	1.3197	0.01107	0	0.5892	0.45405	0.73985	0.72
SPICE1	5	1.0955	0.79837	0.10144	0.07	1.6619	1.2094	0.21795	0.2
FRMD6	5	-0.68244	-1.6331	0.18234	0.18	0.17911	0.43151	0.42312	0.44
FRMD7	5	0.65224	0.53957	0.41487	0.33	1.4668	1.2166	0.35068	0.34
FRMD1	10	0.291	0.88765	0.82756	0.79	-0.18324	-0.52995	0.10027	0.08
PKNOX2	5	-0.53165	-0.67393	0.25334	0.27	1.1529	1.4913	0.65533	0.6
FRMD3	5	-0.545	-0.78432	0.24589	0.34	1.0736	1.5518	0.74107	0.77
GNAQ	5	0.55476	1.1347	0.52275	0.55	-0.23123	-0.45784	0.23705	0.2
GNAS	5	0.49266	0.68807	0.60014	0.58	0.56857	0.77943	0.72106	0.66
MED13L	5	-0.014717	-0.033694	0.7077	0.69	0.25343	0.56988	0.47256	0.39
DSCR4	5	-0.37953	-0.86076	0.34983	0.4	-0.23683	-0.53608	0.23508	0.16
PTCD2	5	0.23118	0.31156	0.95859	0.97	1.0864	1.4692	0.72697	0.76
PTCD3	5	-0.17828	-0.26062	0.52281	0.54	0.84263	1.2599	0.9992	1
GNAZ	5	0.032856	0.074875	0.76736	0.77	-0.1278	-0.28214	0.27218	0.27
PTCD1	3	0.24961	0.27643	0.94502	0.99	1.2415	1.3794	0.65123	0.58
GNAL	10	-0.059265	-0.11772	0.52568	0.57	1.1781	2.3626	0.49103	0.55
HLTF	5	-0.16702	-0.14639	0.53361	0.5	1.6431	1.4514	0.22907	0.14
ZHX1-C8ORF76	4	0.59768	1.0643	0.52398	0.48	0.094756	0.16538	0.43611	0.5
AGFG2	5	0.16619	0.16945	0.94805	0.98	1.4552	1.4963	0.35973	0.36
AGFG1	5	0.13216	0.19842	0.90063	0.9	0.64132	0.96022	0.78817	0.84
DPF2	10	0.49122	0.86598	0.46623	0.46	1.0174	1.7928	0.72351	0.67
DPF3	5	0.69308	0.59283	0.37091	0.41	1.5786	1.3566	0.27032	0.3
DPF1	10	0.22623	0.7451	0.95652	0.96	0.64007	2.1006	0.70781	0.69
ASNA1	5	0.45263	0.61496	0.64974	0.64	1.0254	1.3928	0.79387	0.82
CLPX	5	-0.93729	-1.6578	0.10501	0.09	-0.61356	-1.0352	0.14812	0.15
CRYGS	5	0.51647	1.1567	0.56959	0.52	-0.51918	-1.1104	0.1635	0.09
RPL18A	5	0.6985	0.98098	0.36543	0.36	0.5484	0.73559	0.70259	0.67
MR1	5	-0.86122	-1.3165	0.12294	0.12	0.11961	0.19056	0.3898	0.39
KRT3	5	-0.77642	-1.9563	0.14913	0.18	0.31147	0.79024	0.51296	0.52
KRT2	5	0.37733	0.92773	0.74985	0.78	0.61949	1.512	0.76625	0.79
KRT1	5	-0.1871	-0.22972	0.51408	0.62	0.97602	1.219	0.84901	0.81
FST	5	-0.29898	-0.4375	0.41365	0.5	1.1205	1.6837	0.69046	0.64
KRT5	5	0.42639	0.63967	0.6862	0.79	0.46617	0.67743	0.62994	0.62
KRT4	10	0.04562	0.093214	0.69855	0.69	0.90444	1.853	0.89504	0.92
CLEC18A	10	-0.2827	-0.87339	0.26287	0.29	0.45718	1.415	0.47938	0.54
CRYGA	5	-0.069882	-0.13563	0.64048	0.66	-0.11772	-0.2257	0.27596	0.17
CEND1	10	0.053277	0.13404	0.71292	0.82	0.81658	2.0577	0.96924	0.94
KRT8	10	0.61539	1.0643	0.29118	0.21	1.0777	1.8569	0.63718	0.68
CRYGD	5	0.22292	0.51174	0.97057	0.94	0.36716	0.84128	0.55149	0.55
DACT3	5	0.89671	0.88838	0.2006	0.17	1.1565	1.128	0.65102	0.59
DACT2	5	-0.27042	-0.42183	0.43967	0.47	-2.5286	-3.8902	0.029698	0.03
VPS45	5	-0.59878	-0.52832	0.21944	0.17	1.5163	1.3903	0.31322	0.28
RRNAD1	5	0.074566	0.06562	0.82314	0.81	1.3662	1.2162	0.43962	0.55
VPS41	10	0.16318	0.50223	0.91889	0.91	0.22674	0.68168	0.27633	0.33
MOCS3	5	0.59826	0.95865	0.47198	0.49	0.69612	1.1067	0.84395	0.8
BCAP29	5	-0.68804	-0.62066	0.18032	0.2	1.7626	1.6284	0.1626	0.17
ESRP1	5	0.4735	0.53495	0.62366	0.69	1.0085	1.136	0.81409	0.83
TMCC2	10	0.030125	0.040259	0.66959	0.61	1.2812	1.7354	0.36495	0.38
ECT2L	5	-1.0646	-1.9212	0.080579	0.04	0.56414	1.0724	0.71717	0.76
TMEM155	5	-0.24325	-0.42401	0.46261	0.39	0.36331	0.63311	0.54862	0.6
SDR42E2	5	1.1185	0.94663	0.093619	0.09	-1.787	-1.538	0.090691	0.1
SDR42E1	5	0.41753	0.18767	0.69871	0.77	2.3262	1.0879	0.021129	0.01
MAF1	5	-0.012609	-0.022324	0.70978	0.7	-0.50618	-0.88294	0.16526	0.15
TAS2R30	5	-0.15312	-0.16739	0.54686	0.51	1.6	1.7852	0.25621	0.25
TAS2R31	5	0.67285	0.85842	0.39278	0.4	0.77975	0.96709	0.92975	0.96
NMNAT2	5	-0.72517	-1.929	0.16611	0.12	0.48483	1.2996	0.64554	0.61
NMNAT3	5	0.14456	0.36374	0.91745	0.93	0.16326	0.40731	0.41524	0.4
DNER	5	1.1833	1.0411	0.072223	0.07	1.234	1.0733	0.56985	0.61
ALOX12B	5	1.0231	1.0462	0.13024	0.1	0.9233	0.92841	0.90808	0.89
CCDC23	5	0.42084	0.73764	0.69445	0.72	0.72274	1.2561	0.87189	0.9
TAS2R38	5	-0.24816	-0.40912	0.4583	0.51	-0.41247	-0.64956	0.1849	0.16
RELN	5	1.1386	1.3789	0.087232	0.08	0.24761	0.28786	0.46788	0.47
EPB41L1	5	0.77581	1.4309	0.2939	0.29	0.51958	0.94222	0.67571	0.72
PPCDC	10	0.25297	0.54902	0.90372	0.89	0.73665	1.5782	0.84656	0.89
EPB41L3	5	0.15877	0.20397	0.93757	0.96	0.70513	0.90271	0.85364	0.84
EPB41L2	5	0.066602	0.10482	0.8125	0.88	0.33355	0.52026	0.52882	0.49
MOCS2	5	0.87307	1.3098	0.21805	0.2	0.0079283	0.011269	0.33147	0.28
ACSS3	5	0.42909	0.41469	0.68226	0.75	1.6486	1.6022	0.22561	0.2
ACSS2	5	0.60879	0.79573	0.46144	0.4	1.1299	1.4728	0.67997	0.72
ACSS1	5	-0.22471	-0.32805	0.47991	0.51	0.92461	1.3671	0.9067	0.9
NCCRP1	5	-1.1277	-1.0038	0.070946	0.06	1.5055	1.41	0.32189	0.28
RHOXF2	5	0.50645	0.80789	0.58273	0.54	0.93144	1.4844	0.89936	0.88
RERE	5	1.1627	1.0501	0.078929	0.15	1.2845	1.1502	0.5178	0.48
PLEKHM1	5	0.345	0.51803	0.79445	0.82	0.83023	1.2457	0.9859	0.99
PLEKHM2	5	0.43592	0.74155	0.67257	0.61	0.3742	0.61511	0.55708	0.46
PLEKHM3	5	1.4594	0.92204	0.025228	0.03	1.438	0.88444	0.37522	0.3
VPS4A	5	0.33702	1.9359	0.80643	0.81	0.019134	0.11017	0.33722	0.41
VPS4B	5	0.74249	1.5101	0.3253	0.28	-0.19952	-0.38732	0.24642	0.28
GMEB2	5	0.18012	0.29403	0.96876	0.97	0.56126	0.90943	0.71515	0.68
GMEB1	5	0.91809	1.4147	0.18644	0.22	0.14349	0.21849	0.40391	0.44
FAM72C	5	0.12693	0.22359	0.89292	0.92	1.1375	2.0116	0.67194	0.74
FAM72B	3	0.49252	0.71053	0.68077	0.7	-0.073946	-0.10093	0.45415	0.47
FAM72A	5	0.42432	0.79551	0.68865	0.64	1.1473	2.1531	0.66172	0.66
KRTAP12-4	5	-0.27567	-0.641	0.43605	0.36	0.09422	0.21726	0.37714	0.35
FRMD4A	15	0.12706	0.38775	0.81069	0.87	0.71958	2.1925	0.76859	0.72
GSTM3	5	1.3661	0.65096	0.036138	0.04	2.0943	0.99918	0.053382	0.03
DFNA5	5	0.31862	1.0251	0.8332	0.86	-2.7565	-8.5908	0.013998	0.03
UBE2O	5	0.95978	1.4483	0.16329	0.22	0.48132	0.69651	0.64197	0.64
RRP36	5	-0.69019	-1.2079	0.17941	0.17	-3.044	-4.3597	0.003832	0
DCAF12	5	-0.38692	-0.74014	0.34462	0.32	0.61281	1.1828	0.75986	0.79
WNT3	5	0.049629	0.058449	0.78908	0.82	1.0754	1.2901	0.739	0.73
WNT2	5	-0.75403	-0.53667	0.15637	0.26	1.8122	1.352	0.14003	0.12
WNT1	10	0.3215	0.54788	0.76827	0.75	1.1524	1.9715	0.52744	0.57
SZRD1	5	-0.30179	-0.49492	0.41162	0.44	0.77414	1.2854	0.92363	0.92
LRRN3	5	0.0091759	0.0098551	0.7391	0.78	1.4415	1.5844	0.37176	0.38
RIPK3	5	-0.18254	-0.29346	0.51876	0.51	0.25972	0.41698	0.4765	0.61
LRRN1	5	0.25391	0.46293	0.92591	0.94	0.41637	0.74674	0.59008	0.57
[truncated: 16,790 more rows]
