# Supplementary material for: Identification of replicative aging and inflammatory aging signatures via whole-genome CRISPRi screens
Source: Genome Biol. 2025 Aug 6;26:233. doi: 10.1186/s13059-025-03683-7 (PMC12326738; doi:10.1186/s13059-025-03683-7)
Supplement: Supplementary file 3 — Additional file 3: Table S2: The lists of well-characterized pro-senescence gene. [file 13059_2025_3683_MOESM3_ESM.xlsx]

## Sheet: Well_characterized_pro-senescen
Gene_symbol	CellAge	CSgene	SenMayo	GO_celllular_senescence	Kegg_cellular_senescence	GenAge	Reac_SASP	SeneQuest	no.of database	direction (CellAge)	direction (SeneQuest)	direction (GO)
IL6	TRUE	TRUE	TRUE	FALSE	TRUE	TRUE	TRUE	TRUE	8	up	up
CDKN2A	TRUE	TRUE	FALSE	TRUE	TRUE	TRUE	TRUE	TRUE	8	up	up
CDKN1A	TRUE	TRUE	FALSE	TRUE	TRUE	TRUE	TRUE	TRUE	8	up	up
CDKN2B	TRUE	TRUE	FALSE	TRUE	TRUE	TRUE	TRUE	TRUE	8	up	up
TP53	TRUE	TRUE	FALSE	TRUE	TRUE	TRUE	FALSE	TRUE	7	up	up	up
MAPK14	TRUE	TRUE	FALSE	TRUE	TRUE	TRUE	FALSE	TRUE	7	up	up
IGFBP3	TRUE	TRUE	TRUE	FALSE	TRUE	TRUE	FALSE	TRUE	6	up	up
IL1A	TRUE	FALSE	TRUE	FALSE	TRUE	FALSE	TRUE	TRUE	6	up	up
HRAS	TRUE	TRUE	FALSE	TRUE	TRUE	TRUE	FALSE	TRUE	6	up	up
RB1	TRUE	TRUE	FALSE	FALSE	TRUE	TRUE	FALSE	TRUE	6	up	up
RELA	TRUE	TRUE	FALSE	FALSE	TRUE	TRUE	TRUE	FALSE	6	up
CDKN1B	TRUE	TRUE	FALSE	TRUE	FALSE	FALSE	TRUE	TRUE	6	up	up
CXCL8	FALSE	TRUE	TRUE	FALSE	TRUE	FALSE	TRUE	TRUE	6		up
IGFBP7	TRUE	TRUE	TRUE	FALSE	FALSE	FALSE	TRUE	FALSE	5	up
SERPINE1	TRUE	FALSE	TRUE	FALSE	TRUE	TRUE	FALSE	TRUE	5	up	up
E2F1	TRUE	TRUE	FALSE	FALSE	TRUE	TRUE	FALSE	FALSE	5	up
STAT3	TRUE	TRUE	FALSE	FALSE	FALSE	TRUE	TRUE	FALSE	5	up
CEBPB	TRUE	TRUE	FALSE	FALSE	FALSE	TRUE	TRUE	FALSE	5	up
PML	TRUE	TRUE	FALSE	TRUE	FALSE	TRUE	FALSE	TRUE	5	up	up
MAP3K5	TRUE	TRUE	FALSE	TRUE	FALSE	TRUE	FALSE	FALSE	5	up
MAP2K6	TRUE	TRUE	FALSE	TRUE	TRUE	FALSE	FALSE	FALSE	5	up
MAPK1	TRUE	TRUE	FALSE	FALSE	TRUE	FALSE	TRUE	FALSE	5	up
ETS2	TRUE	TRUE	TRUE	FALSE	FALSE	FALSE	FALSE	FALSE	4	up
IGFBP5	TRUE	TRUE	TRUE	FALSE	FALSE	FALSE	FALSE	TRUE	4	up	up
WNT16	TRUE	TRUE	TRUE	TRUE	FALSE	FALSE	FALSE	FALSE	4	up
AKT1	TRUE	TRUE	FALSE	FALSE	TRUE	TRUE	FALSE	FALSE	4	up
PRKCD	TRUE	TRUE	FALSE	TRUE	FALSE	TRUE	FALSE	FALSE	4	up
FOXO1	TRUE	TRUE	FALSE	FALSE	TRUE	TRUE	FALSE	FALSE	4	up
SP1	TRUE	TRUE	FALSE	FALSE	FALSE	TRUE	FALSE	FALSE	4	up
TP63	TRUE	TRUE	FALSE	TRUE	FALSE	TRUE	FALSE	FALSE	4	up
ETS1	TRUE	TRUE	FALSE	FALSE	TRUE	FALSE	FALSE	FALSE	4	up
HMGA1	TRUE	TRUE	FALSE	TRUE	FALSE	FALSE	FALSE	FALSE	4	up
MAP2K1	TRUE	TRUE	FALSE	TRUE	TRUE	FALSE	FALSE	FALSE	4	up
MAP2K7	TRUE	TRUE	FALSE	TRUE	FALSE	FALSE	FALSE	FALSE	4	up
MAPKAPK5	TRUE	TRUE	FALSE	TRUE	FALSE	FALSE	FALSE	FALSE	4	up
TNF	FALSE	TRUE	TRUE	FALSE	FALSE	TRUE	FALSE	TRUE	4		up
TGFB1	FALSE	TRUE	FALSE	FALSE	TRUE	TRUE	FALSE	TRUE	4		up
H2AX	FALSE	FALSE	FALSE	TRUE	FALSE	FALSE	TRUE	TRUE	4		up
CCL2	TRUE	FALSE	TRUE	FALSE	FALSE	FALSE	FALSE	TRUE	3	up	up
CTNNB1	TRUE	FALSE	TRUE	FALSE	FALSE	TRUE	FALSE	FALSE	3	up
CXCR2	TRUE	TRUE	TRUE	FALSE	FALSE	FALSE	FALSE	FALSE	3	up
IGFBP1	TRUE	TRUE	TRUE	FALSE	FALSE	FALSE	FALSE	FALSE	3	up
ERBB2	TRUE	TRUE	FALSE	FALSE	FALSE	TRUE	FALSE	FALSE	3	up
PDGFB	TRUE	TRUE	FALSE	FALSE	FALSE	TRUE	FALSE	FALSE	3	up
PIN1	TRUE	TRUE	FALSE	FALSE	FALSE	TRUE	FALSE	FALSE	3	up
BCL2	TRUE	TRUE	FALSE	FALSE	FALSE	TRUE	FALSE	FALSE	3	up
TOP1	TRUE	TRUE	FALSE	FALSE	FALSE	TRUE	FALSE	FALSE	3	up
SOD2	TRUE	TRUE	FALSE	FALSE	FALSE	TRUE	FALSE	FALSE	3	up
HDAC1	TRUE	TRUE	FALSE	FALSE	FALSE	TRUE	FALSE	FALSE	3	up
HSPA9	TRUE	TRUE	FALSE	FALSE	FALSE	TRUE	FALSE	FALSE	3	up
JAK2	TRUE	TRUE	FALSE	FALSE	FALSE	TRUE	FALSE	FALSE	3	up
ATR	TRUE	FALSE	FALSE	FALSE	TRUE	TRUE	FALSE	FALSE	3	up
CHEK2	TRUE	FALSE	FALSE	FALSE	TRUE	TRUE	FALSE	FALSE	3	up
PPARG	TRUE	TRUE	FALSE	FALSE	FALSE	TRUE	FALSE	FALSE	3	up
EEF1E1	TRUE	FALSE	FALSE	TRUE	FALSE	TRUE	FALSE	FALSE	3	up		up
ASF1A	TRUE	TRUE	FALSE	FALSE	FALSE	FALSE	FALSE	FALSE	3	up
BRAF	TRUE	TRUE	FALSE	FALSE	FALSE	FALSE	FALSE	TRUE	3	up	up
CCND1	TRUE	TRUE	FALSE	FALSE	TRUE	FALSE	FALSE	FALSE	3	up
CHEK1	TRUE	TRUE	FALSE	FALSE	TRUE	FALSE	FALSE	FALSE	3	up
GADD45G	TRUE	TRUE	FALSE	FALSE	TRUE	FALSE	FALSE	FALSE	3	up
HIRA	TRUE	TRUE	FALSE	FALSE	FALSE	FALSE	FALSE	FALSE	3	up
KAT5	TRUE	FALSE	FALSE	TRUE	FALSE	FALSE	FALSE	FALSE	3	up
KDM6B	TRUE	TRUE	FALSE	FALSE	FALSE	FALSE	FALSE	FALSE	3	up
MINK1	TRUE	TRUE	FALSE	FALSE	FALSE	FALSE	FALSE	FALSE	3	up
MORC3	TRUE	TRUE	FALSE	TRUE	FALSE	FALSE	FALSE	FALSE	3	up		up
NOX4	TRUE	TRUE	FALSE	FALSE	FALSE	FALSE	FALSE	TRUE	3	up	up
PLA2R1	TRUE	TRUE	FALSE	TRUE	FALSE	FALSE	FALSE	FALSE	3	up
PNPT1	TRUE	TRUE	FALSE	TRUE	FALSE	FALSE	FALSE	FALSE	3	up
RAF1	TRUE	TRUE	FALSE	FALSE	TRUE	FALSE	FALSE	FALSE	3	up
RBL2	TRUE	TRUE	FALSE	FALSE	TRUE	FALSE	FALSE	FALSE	3	up
SMAD3	TRUE	TRUE	FALSE	FALSE	TRUE	FALSE	FALSE	FALSE	3	up
ULK3	TRUE	TRUE	FALSE	TRUE	FALSE	FALSE	FALSE	FALSE	3	up
VENTX	TRUE	FALSE	FALSE	FALSE	FALSE	FALSE	TRUE	FALSE	3	up
YPEL3	TRUE	TRUE	FALSE	TRUE	FALSE	FALSE	FALSE	FALSE	3	up		up
KRAS	FALSE	TRUE	FALSE	FALSE	TRUE	FALSE	FALSE	TRUE	3		up
KIR2DL4	FALSE	TRUE	FALSE	TRUE	TRUE	FALSE	FALSE	FALSE	3			up
AXL	TRUE	FALSE	TRUE	FALSE	FALSE	FALSE	FALSE	FALSE	2	up
CXCL1	TRUE	FALSE	TRUE	FALSE	FALSE	FALSE	FALSE	FALSE	2	up
GDF15	TRUE	FALSE	TRUE	FALSE	FALSE	FALSE	FALSE	FALSE	2	up
STAT5B	TRUE	FALSE	FALSE	FALSE	FALSE	TRUE	FALSE	FALSE	2	up
STAT5A	TRUE	FALSE	FALSE	FALSE	FALSE	TRUE	FALSE	FALSE	2	up
PDPK1	TRUE	FALSE	FALSE	FALSE	FALSE	TRUE	FALSE	FALSE	2	up
EP300	TRUE	FALSE	FALSE	FALSE	FALSE	TRUE	FALSE	FALSE	2	up
AR	TRUE	FALSE	FALSE	FALSE	FALSE	TRUE	FALSE	FALSE	2	up
FGFR1	TRUE	FALSE	FALSE	FALSE	FALSE	TRUE	FALSE	FALSE	2	up
FOXO4	TRUE	FALSE	FALSE	FALSE	FALSE	TRUE	FALSE	FALSE	2	up
HBP1	TRUE	FALSE	FALSE	FALSE	FALSE	TRUE	FALSE	FALSE	2	up
PTGS2	TRUE	FALSE	FALSE	FALSE	FALSE	TRUE	FALSE	FALSE	2	up
NFKBIA	TRUE	FALSE	FALSE	FALSE	FALSE	TRUE	FALSE	FALSE	2	up
TP53BP1	TRUE	FALSE	FALSE	FALSE	FALSE	TRUE	FALSE	FALSE	2	up
ABI3	TRUE	FALSE	FALSE	TRUE	FALSE	FALSE	FALSE	FALSE	2	up		up
ABI3BP	TRUE	TRUE	FALSE	FALSE	FALSE	FALSE	FALSE	FALSE	2	up
ACKR1	TRUE	TRUE	FALSE	FALSE	FALSE	FALSE	FALSE	FALSE	2	up
AGT	TRUE	TRUE	FALSE	FALSE	FALSE	FALSE	FALSE	FALSE	2	up
ARG2	TRUE	FALSE	FALSE	TRUE	FALSE	FALSE	FALSE	FALSE	2	up		up
BAP1	TRUE	FALSE	FALSE	FALSE	FALSE	FALSE	FALSE	FALSE	2	up
BRD7	TRUE	TRUE	FALSE	FALSE	FALSE	FALSE	FALSE	FALSE	2	up
CAV1	TRUE	TRUE	FALSE	FALSE	FALSE	FALSE	FALSE	FALSE	2	up
CDKN2AIP	TRUE	TRUE	FALSE	FALSE	FALSE	FALSE	FALSE	FALSE	2	up
CKB	TRUE	TRUE	FALSE	FALSE	FALSE	FALSE	FALSE	FALSE	2	up
CPEB1	TRUE	TRUE	FALSE	FALSE	FALSE	FALSE	FALSE	FALSE	2	up
E2F7	TRUE	TRUE	FALSE	FALSE	FALSE	FALSE	FALSE	FALSE	2	up
EHF	TRUE	TRUE	FALSE	FALSE	FALSE	FALSE	FALSE	FALSE	2	up
ENG	TRUE	TRUE	FALSE	FALSE	FALSE	FALSE	FALSE	FALSE	2	up
ERRFI1	TRUE	TRUE	FALSE	FALSE	FALSE	FALSE	FALSE	FALSE	2	up
EWSR1	TRUE	TRUE	FALSE	FALSE	FALSE	FALSE	FALSE	FALSE	2	up
FANCD2	TRUE	TRUE	FALSE	FALSE	FALSE	FALSE	FALSE	FALSE	2	up
FBXO4	TRUE	FALSE	FALSE	TRUE	FALSE	FALSE	FALSE	FALSE	2	up
FOXA1	TRUE	TRUE	FALSE	FALSE	FALSE	FALSE	FALSE	FALSE	2	up
GATA4	TRUE	FALSE	FALSE	FALSE	TRUE	FALSE	FALSE	FALSE	2	up
GJA1	TRUE	TRUE	FALSE	FALSE	FALSE	FALSE	FALSE	FALSE	2	up
HEPACAM	TRUE	TRUE	FALSE	FALSE	FALSE	FALSE	FALSE	FALSE	2	up
HIPK2	TRUE	FALSE	FALSE	FALSE	TRUE	FALSE	FALSE	FALSE	2	up
IFI16	TRUE	TRUE	FALSE	FALSE	FALSE	FALSE	FALSE	FALSE	2	up
IFNG	TRUE	TRUE	FALSE	FALSE	FALSE	FALSE	FALSE	FALSE	2	up
ING1	TRUE	TRUE	FALSE	FALSE	FALSE	FALSE	FALSE	FALSE	2	up
ING2	TRUE	FALSE	FALSE	TRUE	FALSE	FALSE	FALSE	FALSE	2	up
IRF3	TRUE	TRUE	FALSE	FALSE	FALSE	FALSE	FALSE	FALSE	2	up
IRF5	TRUE	TRUE	FALSE	FALSE	FALSE	FALSE	FALSE	FALSE	2	up
IRF7	TRUE	TRUE	FALSE	FALSE	FALSE	FALSE	FALSE	FALSE	2	up
ITGB4	TRUE	TRUE	FALSE	FALSE	FALSE	FALSE	FALSE	FALSE	2	up
ITPR1	TRUE	FALSE	FALSE	FALSE	TRUE	FALSE	FALSE	FALSE	2	up
ITPR2	TRUE	FALSE	FALSE	FALSE	TRUE	FALSE	FALSE	FALSE	2	up
ITPR3	TRUE	FALSE	FALSE	FALSE	TRUE	FALSE	FALSE	FALSE	2	up
MAP2K2	TRUE	FALSE	FALSE	FALSE	TRUE	FALSE	FALSE	FALSE	2	up
MAPK12	TRUE	FALSE	FALSE	FALSE	TRUE	FALSE	FALSE	FALSE	2	up
MCRS1	TRUE	TRUE	FALSE	FALSE	FALSE	FALSE	FALSE	FALSE	2	up
MCU	TRUE	FALSE	FALSE	FALSE	TRUE	FALSE	FALSE	FALSE	2	up
NDRG1	TRUE	TRUE	FALSE	FALSE	FALSE	FALSE	FALSE	FALSE	2	up
NEK4	TRUE	FALSE	FALSE	TRUE	FALSE	FALSE	FALSE	FALSE	2	up
NINJ1	TRUE	TRUE	FALSE	FALSE	FALSE	FALSE	FALSE	FALSE	2	up
NRAS	TRUE	FALSE	FALSE	FALSE	TRUE	FALSE	FALSE	FALSE	2	up
NUAK1	TRUE	FALSE	FALSE	TRUE	FALSE	FALSE	FALSE	FALSE	2	up
PBRM1	TRUE	TRUE	FALSE	FALSE	FALSE	FALSE	FALSE	FALSE	2	up
PEBP1	TRUE	TRUE	FALSE	FALSE	FALSE	FALSE	FALSE	FALSE	2	up
PGR	TRUE	TRUE	FALSE	FALSE	FALSE	FALSE	FALSE	FALSE	2	up
PHB	TRUE	TRUE	FALSE	FALSE	FALSE	FALSE	FALSE	FALSE	2	up
PIM1	TRUE	TRUE	FALSE	FALSE	FALSE	FALSE	FALSE	FALSE	2	up
PROX1	TRUE	TRUE	FALSE	FALSE	FALSE	FALSE	FALSE	FALSE	2	up
RASSF1	TRUE	TRUE	FALSE	FALSE	FALSE	FALSE	FALSE	FALSE	2	up
RASSF5	TRUE	FALSE	FALSE	FALSE	TRUE	FALSE	FALSE	FALSE	2	up
RBM38	TRUE	TRUE	FALSE	FALSE	FALSE	FALSE	FALSE	FALSE	2	up
SLC13A3	TRUE	TRUE	FALSE	FALSE	FALSE	FALSE	FALSE	FALSE	2	up
SMAD1	TRUE	TRUE	FALSE	FALSE	FALSE	FALSE	FALSE	FALSE	2	up
SMAD5	TRUE	TRUE	FALSE	FALSE	FALSE	FALSE	FALSE	FALSE	2	up
SMARCB1	TRUE	TRUE	FALSE	FALSE	FALSE	FALSE	FALSE	FALSE	2	up
SMURF2	TRUE	TRUE	FALSE	FALSE	FALSE	FALSE	FALSE	FALSE	2	up
SOX5	TRUE	TRUE	FALSE	FALSE	FALSE	FALSE	FALSE	FALSE	2	up
SPI1	TRUE	FALSE	FALSE	TRUE	FALSE	FALSE	FALSE	FALSE	2	up
SREBF1	TRUE	TRUE	FALSE	FALSE	FALSE	FALSE	FALSE	FALSE	2	up
SRSF1	TRUE	TRUE	FALSE	FALSE	FALSE	FALSE	FALSE	FALSE	2	up
STAT1	TRUE	TRUE	FALSE	FALSE	FALSE	FALSE	FALSE	FALSE	2	up
STAT6	TRUE	TRUE	FALSE	FALSE	FALSE	FALSE	FALSE	FALSE	2	up
TAGLN	TRUE	TRUE	FALSE	FALSE	FALSE	FALSE	FALSE	FALSE	2	up
WNT5A	TRUE	TRUE	FALSE	FALSE	FALSE	FALSE	FALSE	FALSE	2	up
ICAM1	FALSE	FALSE	TRUE	FALSE	FALSE	FALSE	FALSE	TRUE	2		up
IL1B	FALSE	FALSE	TRUE	FALSE	FALSE	FALSE	FALSE	TRUE	2		up
MMP13	FALSE	FALSE	TRUE	FALSE	FALSE	FALSE	FALSE	TRUE	2		up
MMP3	FALSE	FALSE	TRUE	FALSE	FALSE	FALSE	FALSE	TRUE	2		up
MIR34A	FALSE	TRUE	FALSE	TRUE	FALSE	FALSE	FALSE	FALSE	2			up
MIR22	FALSE	TRUE	FALSE	TRUE	FALSE	FALSE	FALSE	FALSE	2			up
MIR217	FALSE	TRUE	FALSE	TRUE	FALSE	FALSE	FALSE	FALSE	2			up
MIR146A	FALSE	TRUE	FALSE	TRUE	FALSE	FALSE	FALSE	FALSE	2			up
HLA-G	FALSE	FALSE	FALSE	TRUE	TRUE	FALSE	FALSE	FALSE	2			up
