# Supplementary material for: Identification of replicative aging and inflammatory aging signatures via whole-genome CRISPRi screens
Source: Genome Biol. 2025 Aug 6;26:233. doi: 10.1186/s13059-025-03683-7 (PMC12326738; doi:10.1186/s13059-025-03683-7)
Supplement: Supplementary file 4 — Additional file 4: Table S3: The GO-term enriched by Metascape for Fig. 1C and Fig. 2B. [file 13059_2025_3683_MOESM4_ESM.xlsx]

## Sheet: Figure1C
Category	Term	Description	LogP	Log(q-value)
GO Biological Processes	GO:0032446	protein modification by small protein conjugation	-5.59143	-1.78917
CORUM	CORUM:226	Ubiquitin E3 ligase (SKP1A, SKP2, CUL1)	-5.37129	-1.78917
KEGG Pathway	hsa05200	Pathways in cancer	-5.10551	-1.66004
GO Biological Processes	GO:0008285	negative regulation of cell population proliferation	-4.77244	-1.50307
GO Biological Processes	GO:1902105	regulation of leukocyte differentiation	-4.06859	-0.995471
Reactome Gene Sets	R-HSA-2559583	Cellular Senescence	-4.02485	-0.995471
GO Biological Processes	GO:0030162	regulation of proteolysis	-3.84541	-0.877058
GO Biological Processes	GO:0045959	negative regulation of complement activation, classical pathway	-3.6495	-0.869143
GO Biological Processes	GO:0010738	regulation of protein kinase A signaling	-3.56792	-0.836042
GO Biological Processes	GO:0051643	endoplasmic reticulum localization	-3.47867	-0.829087
CORUM	CORUM:6460	MLL2 complex	-3.32904	-0.786658
KEGG Pathway	hsa04310	Wnt signaling pathway	-3.31103	-0.77539
GO Biological Processes	GO:0090101	negative regulation of transmembrane receptor protein serine/threonine kinase signaling pathway	-3.29107	-0.76859
GO Biological Processes	GO:0033365	protein localization to organelle	-3.26632	-0.763433
GO Biological Processes	GO:0071044	histone mRNA catabolic process	-3.19599	-0.743121
KEGG Pathway	hsa04115	p53 signaling pathway	-2.17287	-0.264838
Reactome Gene Sets	R-HSA-2559582	Senescence-Associated Secretory Phenotype (SASP)	-2.0172	-0.184513

## Sheet: Figure2B
Category	Term	Description	LogP	Log(q-value)
WikiPathways	WP5143	GDNF signaling	-5.43393	-1.42699
GO Biological Processes	GO:0048640	negative regulation of developmental growth	-4.86895	-1.30174
GO Biological Processes	GO:0080135	regulation of cellular response to stress	-4.80174	-1.30174
GO Biological Processes	GO:0019221	cytokine-mediated signaling pathway	-4.6089	-1.30174
GO Biological Processes	GO:0050801	monoatomic ion homeostasis	-4.43209	-1.26351
GO Biological Processes	GO:0034976	response to endoplasmic reticulum stress	-4.30475	-1.26351
KEGG Pathway	hsa05202	Transcriptional misregulation in cancer	-4.28651	-1.26351
GO Biological Processes	GO:0002757	immune response-activating signaling pathway	-4.09345	-1.26351
GO Biological Processes	GO:0032642	regulation of chemokine production	-3.84047	-1.17315
GO Biological Processes	GO:0042063	gliogenesis	-3.62257	-1.08019
WikiPathways	WP455	GPCRs, class A rhodopsin-like	-3.62257	-1.08019
GO Biological Processes	GO:0046931	pore complex assembly	-3.56083	-1.03569
GO Biological Processes	GO:0010817	regulation of hormone levels	-3.55142	-1.03569
CORUM	CORUM:6460	MLL2 complex	-3.38993	-0.960447
KEGG Pathway	hsa05200	Pathways in cancer	-3.15374	-0.834569
GO Biological Processes	GO:0006977	p53 class mediator resulting in cell cycle arrest	-2.59739	-0.60526
GO Biological Processes	GO:0031571	mitotic G1 DNA damage checkpoint signaling	-3.00468	-0.779969
GO Biological Processes	GO:0032675	regulation of interleukin-6 production	-2.72059	-0.622451
