# Supplementary material for: Identification of replicative aging and inflammatory aging signatures via whole-genome CRISPRi screens
Source: Genome Biol. 2025 Aug 6;26:233. doi: 10.1186/s13059-025-03683-7 (PMC12326738; doi:10.1186/s13059-025-03683-7)
Supplement: Supplementary file 5 — Additional file 5: Table S4: Heritability enrichments of four gene sets across 405 GWAS datasets. [file 13059_2025_3683_MOESM5_ESM.xlsx]

## Sheet: 405 GWAS datasets
Table S4. Heritability enrichments of four gene sets across 405 GWAS datasets.
GWAS	PMID	Aging group	Aging subgroup	Gene set	Heritability enrichment	Heritability enrichment SE	Heritability enrichment p-value
load2019	30617256	aging	neurodegenerative (aging)	Il6plus_specific_enrichment	2.66596	0.490636	0.00023319
amd2016	26691988	aging	ophthalmology (aging)	Il6plus_specific_enrichment	2.45456	0.488368	0.00266546
glgc2021_ldl_inv_eur_hrc_1kgp3_others_all	34887591	aging	endocrine (aging)	Il6plus_specific_enrichment	2.45051	0.471088	0.00266485
blood_PLATELET_DISTRIB_WIDTH	29892013	not aging	not aging	Il6plus_specific_enrichment	2.33114	0.289748	3.72231e-05
glgc2021_nonhdl_inv_eur_hrc_1kgp3_others_all	34887591	aging	endocrine (aging)	Il6plus_specific_enrichment	2.32192	0.410331	0.0017793
bloodcell2020_mchc_ea	32888493	not aging	not aging	Il6plus_specific_enrichment	2.27437	0.350979	0.000430124
geneatlas_selfReported_n_1092	30349118	aging	cardiocerebral vascular (aging)	Il6plus_specific_enrichment	2.26287	0.499416	0.0187419
glgc2021_tc_inv_eur_hrc_1kgp3_others_all	34887591	aging	endocrine (aging)	Il6plus_specific_enrichment	2.25819	0.396795	0.00164229
bloodcell2020_mpv_ea	32888493	not aging	not aging	Il6plus_specific_enrichment	2.229	0.316315	0.000310029
pri2020	32439900	not aging	not aging	Il6plus_specific_enrichment	2.22077	0.46494	0.0117793
geneatlas_clinical_c_I21	30349118	aging	cardiocerebral vascular (aging)	Il6plus_specific_enrichment	2.21202	0.562545	0.0360105
thyroid2018_invnormft4	30367059	not aging	not aging	Il6plus_specific_enrichment	2.20043	0.45602	0.00650402
blood_MEAN_PLATELET_VOL	29892013	not aging	not aging	Il6plus_specific_enrichment	2.17443	0.275701	7.74238e-05
bloodcell2020_mch_ea	32888493	not aging	not aging	Il6plus_specific_enrichment	2.13643	0.285825	8.11739e-05
ibd2017_ibd	28067908	not aging	not aging	Il6plus_specific_enrichment	2.12452	0.329385	0.00057793
bloodcell2020_mcv_ea	32888493	not aging	not aging	Il6plus_specific_enrichment	2.10651	0.258105	1.53591e-05
ibd2017_cd	28067908	not aging	not aging	Il6plus_specific_enrichment	2.06459	0.32454	0.000789258
blood_MEAN_CORPUSCULAR_HEMOGLOBIN	29892013	not aging	not aging	Il6plus_specific_enrichment	2.06288	0.274534	9.29875e-05
geneatlas_selfReported_n_1510	30349118	not aging	not aging	Il6plus_specific_enrichment	2.02438	0.460536	0.0254332
blood_PLATELET_COUNT	29892013	not aging	not aging	Il6plus_specific_enrichment	2.00014	0.218512	2.00965e-05
glgc2021_hdl_inv_eur_hrc_1kgp3_others_all	34887591	aging	endocrine (aging)	Il6plus_specific_enrichment	2.00012	0.608846	0.121541
bl2015	25281659	not aging	not aging	Il6plus_specific_enrichment	1.97572	0.352248	0.00266759
bloodcell2020_plt_ea	32888493	not aging	not aging	Il6plus_specific_enrichment	1.97339	0.222421	3.97916e-05
bloodcell2020_rdw_ea	32888493	not aging	not aging	Il6plus_specific_enrichment	1.96855	0.234728	4.83451e-05
blood_MEAN_SPHERED_CELL_VOL	29892013	not aging	not aging	Il6plus_specific_enrichment	1.96604	0.227398	1.64147e-05
blood_RBC_DISTRIB_WIDTH	29892013	not aging	not aging	Il6plus_specific_enrichment	1.95962	0.241233	0.000101301
geneatlas_clinical_c_H26	30349118	not aging	not aging	Il6plus_specific_enrichment	1.94849	0.424994	0.022009
cardmri2020_lvedv	32382064	not aging	not aging	Il6plus_specific_enrichment	1.93817	0.30795	0.00243066
geneatlas_clinical_c_I25	30349118	aging	cardiocerebral vascular (aging)	Il6plus_specific_enrichment	1.9047	0.544734	0.110314
cardmri2020_sv	32382064	not aging	not aging	Il6plus_specific_enrichment	1.89319	0.36929	0.0138146
hba1c2017_eur	28898252	not aging	not aging	Il6plus_specific_enrichment	1.87607	0.448263	0.042632
bloodcell2020_mon_ea	32888493	not aging	not aging	Il6plus_specific_enrichment	1.87211	0.222752	6.97338e-05
ibd2017_uc	28067908	not aging	not aging	Il6plus_specific_enrichment	1.85864	0.392033	0.0288183
meduse2019_c10aa	31015401	not aging	not aging	Il6plus_specific_enrichment	1.85228	0.332519	0.00982558
cardmri2020_lvedvi	32382064	not aging	not aging	Il6plus_specific_enrichment	1.83677	0.297586	0.0057102
bloodcell2020_neu_ea	32888493	not aging	not aging	Il6plus_specific_enrichment	1.83415	0.224243	0.000507283
cad2018	29212778	aging	cardiocerebral vascular (aging)	Il6plus_specific_enrichment	1.82622	0.337243	0.0178698
hr2013	23583979	not aging	not aging	Il6plus_specific_enrichment	1.82524	0.341924	0.0213381
lbm2017_wholebody	28724990	not aging	not aging	Il6plus_specific_enrichment	1.81743	0.451642	0.0615544
bonearea2019_ls	31053729	not aging	not aging	Il6plus_specific_enrichment	1.8163	0.301057	0.00525304
blood_HIGH_LIGHT_SCATTER_RETICULOCYTE_COUNT	29892013	not aging	not aging	Il6plus_specific_enrichment	1.80089	0.213436	0.000161041
bloodcell2020_lym_ea	32888493	not aging	not aging	Il6plus_specific_enrichment	1.79108	0.194712	8.10305e-05
blood_MONOCYTE_COUNT	29892013	not aging	not aging	Il6plus_specific_enrichment	1.78203	0.210423	0.000232441
meduse2019_c08	31015401	not aging	not aging	Il6plus_specific_enrichment	1.76904	0.170988	1.23077e-05
ra2014_eur	24390342	not aging	not aging	Il6plus_specific_enrichment	1.76649	0.306197	0.011388
bloodcell2020_rbc_ea	32888493	not aging	not aging	Il6plus_specific_enrichment	1.74682	0.166937	8.13484e-06
hrp2018_hrr30	29497042	not aging	not aging	Il6plus_specific_enrichment	1.73935	0.31809	0.0161021
cardmri2020_svi	32382064	not aging	not aging	Il6plus_specific_enrichment	1.73257	0.329631	0.0248395
geneatlas_clinical_c_Block_H25-H28	30349118	not aging	not aging	Il6plus_specific_enrichment	1.73127	0.296141	0.0152528
hrp2018_hrr10	29497042	not aging	not aging	Il6plus_specific_enrichment	1.73111	0.361742	0.0354846
allfx2018	30158200	not aging	not aging	Il6plus_specific_enrichment	1.73002	0.350133	0.0343802
glgc2021_logtg_inv_eur_hrc_1kgp3_others_all	34887591	aging	endocrine (aging)	Il6plus_specific_enrichment	1.72724	0.261787	0.00397577
blood_LYMPHOCYTE_COUNT	29892013	not aging	not aging	Il6plus_specific_enrichment	1.72537	0.180629	0.000106574
geneatlas_clinical_c_Block_I20-I25	30349118	aging	cardiocerebral vascular (aging)	Il6plus_specific_enrichment	1.72323	0.46749	0.132956
meduse2019_b01a	31015401	not aging	not aging	Il6plus_specific_enrichment	1.71203	0.315538	0.0241289
bloodcell2020_wbc_ea	32888493	not aging	not aging	Il6plus_specific_enrichment	1.70468	0.182978	0.000209368
blood_RED_COUNT	29892013	not aging	not aging	Il6plus_specific_enrichment	1.70443	0.156681	5.44226e-06
meduse2019_c07	31015401	not aging	not aging	Il6plus_specific_enrichment	1.70171	0.20946	0.00119867
geneatlas_selfReported_n_1536	30349118	aging	endocrine (aging)	Il6plus_specific_enrichment	1.69614	0.31289	0.0229694
allergy2017	29083406	not aging	not aging	Il6plus_specific_enrichment	1.69352	0.334592	0.0438693
geneatlas_cancer_c_C44	30349118	not aging	not aging	Il6plus_specific_enrichment	1.69333	0.322482	0.022284
urinary2019_pc	30910378	not aging	not aging	Il6plus_specific_enrichment	1.69274	0.161306	2.6469e-05
psc2017	27992413	not aging	not aging	Il6plus_specific_enrichment	1.69118	0.433266	0.123673
meduse2019_h03a	31015401	not aging	not aging	Il6plus_specific_enrichment	1.68765	0.258717	0.00517777
healthspan2019	30729179	aging	general (aging)	Il6plus_specific_enrichment	1.68661	0.220616	0.00161955
bloodcell2020_hgb_ea	32888493	not aging	not aging	Il6plus_specific_enrichment	1.6847	0.158735	2.2841e-05
bloodcell2020_bas_ea	32888493	not aging	not aging	Il6plus_specific_enrichment	1.6847	0.217905	0.00115001
af2018	30061737	not aging	not aging	Il6plus_specific_enrichment	1.68147	0.387776	0.0860319
geneatlas_selfReported_n_1526	30349118	not aging	not aging	Il6plus_specific_enrichment	1.68037	0.44704	0.0959729
geneatlas_clinical_c_Block_K80-K87	30349118	not aging	not aging	Il6plus_specific_enrichment	1.67266	0.304432	0.0323801
urate2019	31578528	not aging	not aging	Il6plus_specific_enrichment	1.67071	0.284507	0.0205597
srt2018	28194004	not aging	not aging	Il6plus_specific_enrichment	1.66958	0.301428	0.0247012
hrp2018_hrr40	29497042	not aging	not aging	Il6plus_specific_enrichment	1.66588	0.318495	0.0333809
geneatlas_clinical_c_K80	30349118	not aging	not aging	Il6plus_specific_enrichment	1.64501	0.308067	0.0418402
geneatlas_clinical_c_Block_E00-E07	30349118	not aging	not aging	Il6plus_specific_enrichment	1.63742	0.262256	0.010375
bloodcell2020_hct_ea	32888493	not aging	not aging	Il6plus_specific_enrichment	1.63249	0.181233	0.00053096
geneatlas_cancer_c_Block_C43-C44	30349118	not aging	not aging	Il6plus_specific_enrichment	1.62771	0.320942	0.0357973
cardmri2020_lvesv	32382064	not aging	not aging	Il6plus_specific_enrichment	1.62702	0.291444	0.03406
egfr2019_egfr	31152163	aging	nephrology (aging)	Il6plus_specific_enrichment	1.62561	0.243527	0.011105
geneatlas_selfReported_n_1082	30349118	not aging	not aging	Il6plus_specific_enrichment	1.62479	0.395051	0.120355
hrp2018_hrr20	29497042	not aging	not aging	Il6plus_specific_enrichment	1.61749	0.333587	0.0566076
glaucoma2020	31959993	aging	ophthalmology (aging)	Il6plus_specific_enrichment	1.61639	0.254862	0.0190957
geneatlas_clinical_c_E03	30349118	not aging	not aging	Il6plus_specific_enrichment	1.61245	0.246443	0.0088403
geneatlas_selfReported_n_1251	30349118	not aging	not aging	Il6plus_specific_enrichment	1.61105	0.241208	0.00715783
bp2018_dbp	30224653	aging	cardiocerebral vascular (aging)	Il6plus_specific_enrichment	1.59957	0.15669	0.000160582
geneatlas_selfReported_n_1249	30349118	not aging	not aging	Il6plus_specific_enrichment	1.59599	0.257344	0.014951
meduse2019_c03	31015401	not aging	not aging	Il6plus_specific_enrichment	1.5952	0.159635	0.00018105
blood_WHITE_COUNT	29892013	not aging	not aging	Il6plus_specific_enrichment	1.5938	0.160182	0.000304821
geneatlas_clinical_c_K22	30349118	not aging	not aging	Il6plus_specific_enrichment	1.59087	0.331702	0.0654755
bp_DIASTOLICadjMEDz	29892013	aging	cardiocerebral vascular (aging)	Il6plus_specific_enrichment	1.5897	0.149553	0.000106254
stroke2018_as	29531354	aging	cardiocerebral vascular (aging)	Il6plus_specific_enrichment	1.58913	0.301373	0.0434006
fgfi2020_fg	33402679	aging	endocrine (aging)	Il6plus_specific_enrichment	1.58174	0.299585	0.0550617
csvdmri2020_pc1_fa	32358547	not aging	not aging	Il6plus_specific_enrichment	1.57842	0.34521	0.082818
csvdmri2020_pc1_md	32358547	not aging	not aging	Il6plus_specific_enrichment	1.57364	0.386106	0.139227
cardmri2020_lvesvi	32382064	not aging	not aging	Il6plus_specific_enrichment	1.56859	0.298945	0.0616032
bloodcell2020_eos_ea	32888493	not aging	not aging	Il6plus_specific_enrichment	1.55231	0.212913	0.0086973
geneatlas_selfReported_n_1348	30349118	aging	osteoarthropathy (aging)	Il6plus_specific_enrichment	1.5506	0.371811	0.138291
egfr2019_bun	31152163	not aging	not aging	Il6plus_specific_enrichment	1.54633	0.253237	0.0288604
geneatlas_clinical_c_Block_E70-E90	30349118	not aging	not aging	Il6plus_specific_enrichment	1.54009	0.209351	0.00940959
sle2015	26502338	not aging	not aging	Il6plus_specific_enrichment	1.53955	0.250326	0.033594
geneatlas_clinical_c_Block_M05-M14	30349118	not aging	not aging	Il6plus_specific_enrichment	1.53522	0.264898	0.0315744
geneatlas_clinical_c_E78	30349118	aging	endocrine (aging)	Il6plus_specific_enrichment	1.52609	0.234035	0.0228934
geneatlas_clinical_c_N40	30349118	aging	nephrology (aging)	Il6plus_specific_enrichment	1.52394	0.324358	0.0968665
urinary2019_mc	30910378	not aging	not aging	Il6plus_specific_enrichment	1.51702	0.171891	0.00342556
height2018	30124842	not aging	not aging	Il6plus_specific_enrichment	1.51588	0.155929	0.00118714
25ohd2020_sunlightmeta	32242144	not aging	not aging	Il6plus_specific_enrichment	1.51466	0.327518	0.121456
meduse2019_c09	31015401	not aging	not aging	Il6plus_specific_enrichment	1.51305	0.13943	0.000272388
blood_EOSINOPHIL_COUNT	29892013	not aging	not aging	Il6plus_specific_enrichment	1.50697	0.213673	0.0166116
geneatlas_selfReported_n_1091	30349118	not aging	not aging	Il6plus_specific_enrichment	1.50536	0.445145	0.259135
bmd2019_fraca	30598549	not aging	not aging	Il6plus_specific_enrichment	1.50288	0.214412	0.0169979
bw2019_fbw	31043758	not aging	not aging	Il6plus_specific_enrichment	1.50279	0.130361	9.70013e-05
geneatlas_selfReported_n_1155	30349118	not aging	not aging	Il6plus_specific_enrichment	1.49494	0.29714	0.0911361
uacr2019	31511532	not aging	not aging	Il6plus_specific_enrichment	1.49352	0.156963	0.0021308
geneatlas_clinical_c_I20	30349118	aging	cardiocerebral vascular (aging)	Il6plus_specific_enrichment	1.49243	0.399229	0.221979
geneatlas_selfReported_n_1130	30349118	not aging	not aging	Il6plus_specific_enrichment	1.49172	0.223297	0.0233249
bp2018_pp	30224653	aging	cardiocerebral vascular (aging)	Il6plus_specific_enrichment	1.48964	0.133735	0.000342608
geneatlas_clinical_c_K40	30349118	aging	soft tissue (aging)	Il6plus_specific_enrichment	1.48802	0.296147	0.0747706
bp2018_sbp	30224653	aging	cardiocerebral vascular (aging)	Il6plus_specific_enrichment	1.4876	0.144375	0.00100221
geneatlas_selfReported_n_1081	30349118	aging	cardiocerebral vascular (aging)	Il6plus_specific_enrichment	1.48307	0.117937	7.86395e-05
pd2019	31701892	not aging	not aging	Il6plus_specific_enrichment	1.48199	0.364109	0.193585
bw2019_mbw	31043758	not aging	not aging	Il6plus_specific_enrichment	1.47734	0.180654	0.00833634
dd2019	30661054	not aging	not aging	Il6plus_specific_enrichment	1.47609	0.198226	0.0150338
bp_SYSTOLICadjMEDz	29892013	aging	cardiocerebral vascular (aging)	Il6plus_specific_enrichment	1.46964	0.139238	0.00102752
prca2018	29892016	aging	cancer (aging)	Il6plus_specific_enrichment	1.45853	0.30054	0.132146
optic2017_vcdr_eur	28073927	not aging	not aging	Il6plus_specific_enrichment	1.45132	0.333937	0.187508
aitd2020	32581359	not aging	not aging	Il6plus_specific_enrichment	1.44901	0.261317	0.073051
albuminuria2018	30220432	not aging	not aging	Il6plus_specific_enrichment	1.44648	0.175201	0.0129648
anm2015	26414677	not aging	not aging	Il6plus_specific_enrichment	1.44459	0.23352	0.0538144
hrp2018_hrr50	29497042	not aging	not aging	Il6plus_specific_enrichment	1.44305	0.310588	0.14913
geneatlas_selfReported_n_1319	30349118	not aging	not aging	Il6plus_specific_enrichment	1.42627	0.338851	0.20324
impedance_BASAL_METABOLIC_RATEz	29892013	not aging	not aging	Il6plus_specific_enrichment	1.42463	0.107455	0.000103319
geneatlas_clinical_c_K57	30349118	not aging	not aging	Il6plus_specific_enrichment	1.42428	0.184449	0.0205136
geneatlas_selfReported_n_1291	30349118	not aging	not aging	Il6plus_specific_enrichment	1.41819	0.238712	0.0809975
geneatlas_clinical_c_J45	30349118	not aging	not aging	Il6plus_specific_enrichment	1.41797	0.178801	0.0172606
bc2017	29059683	aging	cancer (aging)	Il6plus_specific_enrichment	1.41496	0.231117	0.0735611
hf2020	31919418	not aging	not aging	Il6plus_specific_enrichment	1.41049	0.292099	0.159485
meduse2019_n02ba	31015401	not aging	not aging	Il6plus_specific_enrichment	1.40687	0.333135	0.213707
geneatlas_selfReported_n_1518	30349118	not aging	not aging	Il6plus_specific_enrichment	1.38517	0.35316	0.280594
diet2020_ffq_median_pc12	32193382	not aging	not aging	Il6plus_specific_enrichment	1.38298	0.192088	0.0497842
optic2017_da_eur	28073927	not aging	not aging	Il6plus_specific_enrichment	1.3744	0.425092	0.379258
hrp2018_hrinc	29497042	not aging	not aging	Il6plus_specific_enrichment	1.36951	0.329192	0.260123
asthma2020	31959851	not aging	not aging	Il6plus_specific_enrichment	1.36885	0.204282	0.0646059
geneatlas_clinical_c_Block_J40-J47	30349118	not aging	not aging	Il6plus_specific_enrichment	1.35863	0.170647	0.0327491
lung2019_fev1_to_fvc_ratio_meta-analysis	30804560	not aging	not aging	Il6plus_specific_enrichment	1.35405	0.171427	0.0390162
t2d2018	30297969	aging	endocrine (aging)	Il6plus_specific_enrichment	1.35376	0.168824	0.0383441
meduse2019_r03ba	31015401	not aging	not aging	Il6plus_specific_enrichment	1.35201	0.266584	0.176012
geneatlas_clinical_c_Block_I10-I15	30349118	not aging	not aging	Il6plus_specific_enrichment	1.34566	0.121504	0.00482149
geneatlas_clinical_c_I10	30349118	aging	cardiocerebral vascular (aging)	Il6plus_specific_enrichment	1.34243	0.120945	0.00500407
meduse2019_r03a	31015401	not aging	not aging	Il6plus_specific_enrichment	1.34171	0.195652	0.0691197
meduse2019_c01d	31015401	not aging	not aging	Il6plus_specific_enrichment	1.32715	0.405382	0.421826
bmd2015_ls	26367794	aging	osteoarthropathy (aging)	Il6plus_specific_enrichment	1.32603	0.30357	0.288418
geneatlas_clinical_c_K21	30349118	not aging	not aging	Il6plus_specific_enrichment	1.32278	0.294494	0.271919
geneatlas_selfReported_n_1430	30349118	not aging	not aging	Il6plus_specific_enrichment	1.3184	0.379467	0.401925
diet2020_cereal_typeused_1468_average_bin4	32193382	not aging	not aging	Il6plus_specific_enrichment	1.31697	0.143428	0.0289868
diet2020_spread_typeused_1428_0_nonbutterspread_typeused_2654_combined_bin12	32193382	not aging	not aging	Il6plus_specific_enrichment	1.31435	0.27824	0.254179
diet2020_ffq_median_pc35	32193382	not aging	not aging	Il6plus_specific_enrichment	1.31324	0.298118	0.300506
cardmri2020_lvef	32382064	not aging	not aging	Il6plus_specific_enrichment	1.30673	0.309271	0.329042
accel2019_diurnal_inact	30952852	not aging	not aging	Il6plus_specific_enrichment	1.30058	0.214013	0.157781
plifespan2019	30642433	aging	general (aging)	Il6plus_specific_enrichment	1.29928	0.166385	0.07255
geneatlas_clinical_c_Block_K55-K64	30349118	not aging	not aging	Il6plus_specific_enrichment	1.28521	0.204876	0.162821
backpain2019	30747904	not aging	not aging	Il6plus_specific_enrichment	1.28221	0.134004	0.0360763
tsh2020	32769997	not aging	not aging	Il6plus_specific_enrichment	1.28143	0.332251	0.391229
geneatlas_selfReported_n_1312	30349118	not aging	not aging	Il6plus_specific_enrichment	1.27888	0.28721	0.334637
geneatlas_clinical_c_Block_M45-M49	30349118	not aging	not aging	Il6plus_specific_enrichment	1.27853	0.334718	0.401464
geneatlas_clinical_c_K44	30349118	not aging	not aging	Il6plus_specific_enrichment	1.27483	0.211589	0.189476
waist2019_adjbmi	30239722	not aging	not aging	Il6plus_specific_enrichment	1.25949	0.120497	0.0321782
geneatlas_clinical_c_Block_I30-I52	30349118	not aging	not aging	Il6plus_specific_enrichment	1.25936	0.29818	0.382229
shsd2019_longsleep	30846698	not aging	not aging	Il6plus_specific_enrichment	1.25695	0.194624	0.186704
diet2020_ffq_median_pc2	32193382	not aging	not aging	Il6plus_specific_enrichment	1.25688	0.183723	0.156929
diet2020_ffq_median_pc37	32193382	not aging	not aging	Il6plus_specific_enrichment	1.25528	0.273151	0.3493
diet2020_ffq_median_pc45	32193382	not aging	not aging	Il6plus_specific_enrichment	1.24419	0.275804	0.379933
geneatlas_clinical_c_I83	30349118	not aging	not aging	Il6plus_specific_enrichment	1.24353	0.238173	0.317026
geneatlas_selfReported_n_1159	30349118	not aging	not aging	Il6plus_specific_enrichment	1.23872	0.302071	0.424315
srh2017	27864402	not aging	not aging	Il6plus_specific_enrichment	1.23831	0.194457	0.227314
lung2019_pef_meta-analysis	30804560	not aging	not aging	Il6plus_specific_enrichment	1.23596	0.136621	0.0855897
geneatlas_clinical_c_Block_N40-N51	30349118	not aging	not aging	Il6plus_specific_enrichment	1.23495	0.305133	0.435875
vitiligo2016	27723757	not aging	not aging	Il6plus_specific_enrichment	1.23085	0.308961	0.453891
urinary2019_sp	30910378	not aging	not aging	Il6plus_specific_enrichment	1.22695	0.177746	0.203442
meduse2019_m01a	31015401	not aging	not aging	Il6plus_specific_enrichment	1.22357	0.189191	0.241901
diet2020_ffq_median_pc27	32193382	not aging	not aging	Il6plus_specific_enrichment	1.22232	0.18047	0.222897
geneatlas_clinical_c_E11	30349118	aging	nephrology (aging)	Il6plus_specific_enrichment	1.22085	0.162678	0.175875
diet2020_ffq_median_pc53	32193382	not aging	not aging	Il6plus_specific_enrichment	1.21652	0.349195	0.535941
geneatlas_clinical_c_G56	30349118	not aging	not aging	Il6plus_specific_enrichment	1.21574	0.241077	0.368484
diet2020_spread_typeused_1428_0_nonbutterspread_typeused_2654_combined_bin3	32193382	not aging	not aging	Il6plus_specific_enrichment	1.21508	0.187126	0.246734
geneatlas_clinical_c_Block_E10-E14	30349118	aging	endocrine (aging)	Il6plus_specific_enrichment	1.21292	0.162551	0.19217
sleep2019_gettingup	30804565	not aging	not aging	Il6plus_specific_enrichment	1.20786	0.13717	0.130272
cbmi2020	33045005	not aging	not aging	Il6plus_specific_enrichment	1.20578	0.247739	0.399727
diet2020_spread_typeused_1428_0_nonbutterspread_typeused_2654_combined_bin17	32193382	not aging	not aging	Il6plus_specific_enrichment	1.19914	0.400216	0.617162
mpb2018	30573740	not aging	not aging	Il6plus_specific_enrichment	1.19823	0.17051	0.236887
diet2020_cereal_typeused_1468_average_bin5	32193382	not aging	not aging	Il6plus_specific_enrichment	1.19686	0.174178	0.260702
scz2018	29483656	not aging	not aging	Il6plus_specific_enrichment	1.18952	0.125468	0.130147
sleep2019_snoring	30804565	not aging	not aging	Il6plus_specific_enrichment	1.18551	0.135827	0.170026
diet2020_processmeat_overallfreq_1349_average_qt	32193382	not aging	not aging	Il6plus_specific_enrichment	1.1823	0.134353	0.169604
diet2020_ffq_median_pc29	32193382	not aging	not aging	Il6plus_specific_enrichment	1.18116	0.182064	0.317984
optic2017_ca_eur	28073927	not aging	not aging	Il6plus_specific_enrichment	1.1802	0.34839	0.602642
diet2020_ffq_median_pc24	32193382	not aging	not aging	Il6plus_specific_enrichment	1.17798	0.171294	0.303599
snd2019_drinksperweek	30643251	not aging	not aging	Il6plus_specific_enrichment	1.17613	0.18591	0.344676
meduse2019_a10	31015401	not aging	not aging	Il6plus_specific_enrichment	1.17405	0.227547	0.447085
geneatlas_clinical_c_E66	30349118	not aging	not aging	Il6plus_specific_enrichment	1.17315	0.189698	0.362191
geneatlas_clinical_c_Block_I80-I89	30349118	not aging	not aging	Il6plus_specific_enrichment	1.17287	0.210249	0.41136
diet2020_spread_typeused_1428_0_nonbutterspread_typeused_2654_combined_bin16	32193382	not aging	not aging	Il6plus_specific_enrichment	1.16957	0.201708	0.401685
re2020	32231278	not aging	not aging	Il6plus_specific_enrichment	1.16883	0.176958	0.340355
bip2019	31043756	not aging	not aging	Il6plus_specific_enrichment	1.16761	0.153444	0.274637
diet2020_anyalcohol_glassespermonth_derived_average_qt	32193382	not aging	not aging	Il6plus_specific_enrichment	1.16717	0.175371	0.341795
geneatlas_clinical_c_M54	30349118	not aging	not aging	Il6plus_specific_enrichment	1.15747	0.278672	0.575421
lung2019_fev1_meta-analysis	30804560	not aging	not aging	Il6plus_specific_enrichment	1.15673	0.12047	0.192885
geneatlas_clinical_c_Block_E65-E68	30349118	not aging	not aging	Il6plus_specific_enrichment	1.15509	0.190435	0.416382
diet2020_ffq_median_pc39	32193382	not aging	not aging	Il6plus_specific_enrichment	1.15459	0.282559	0.585732
diet2020_spirits_measurespermonth_derived_average_qt	32193382	not aging	not aging	Il6plus_specific_enrichment	1.15436	0.205951	0.456243
diet2020_pork_overallfreq_1389_average_qt	32193382	not aging	not aging	Il6plus_specific_enrichment	1.15238	0.175455	0.383766
geneatlas_selfReported_n_1245	30349118	aging	endocrine (aging)	Il6plus_specific_enrichment	1.14776	0.163954	0.369498
risk2019_dpw	30643258	not aging	not aging	Il6plus_specific_enrichment	1.14681	0.186967	0.433429
sitting2020_television	32317632	not aging	not aging	Il6plus_specific_enrichment	1.143	0.106315	0.181026
diet2020_ffq_median_pc5	32193382	not aging	not aging	Il6plus_specific_enrichment	1.13715	0.171603	0.422368
geneatlas_clinical_c_K29	30349118	not aging	not aging	Il6plus_specific_enrichment	1.13175	0.333679	0.693315
diet2020_alcohol_overallfreq_1558_average_qt	32193382	not aging	not aging	Il6plus_specific_enrichment	1.12983	0.176611	0.462402
geneatlas_clinical_c_Block_K40-K46	30349118	not aging	not aging	Il6plus_specific_enrichment	1.12766	0.239401	0.587816
lung2019_fvc_meta-analysis	30804560	not aging	not aging	Il6plus_specific_enrichment	1.12697	0.0896526	0.157693
geneatlas_clinical_c_N20	30349118	not aging	not aging	Il6plus_specific_enrichment	1.12673	0.311403	0.685135
cts2019	30833571	not aging	not aging	Il6plus_specific_enrichment	1.12448	0.230879	0.589566
chronotype2019_raw	30696823	not aging	not aging	Il6plus_specific_enrichment	1.12229	0.0949624	0.198834
meduse2019_r06a	31015401	not aging	not aging	Il6plus_specific_enrichment	1.12211	0.319735	0.703147
cogfun2018	29844566	aging	physiological markers (aging)	Il6plus_specific_enrichment	1.12038	0.111459	0.282711
neufactor2019_anxiety_tension_special_factor	30867560	not aging	not aging	Il6plus_specific_enrichment	1.11815	0.138447	0.391106
neufactor2019_worry_vulnerability_special_factor	30867560	not aging	not aging	Il6plus_specific_enrichment	1.11815	0.138447	0.391106
wp2020	33128006	aging	osteoarthropathy (aging)	Il6plus_specific_enrichment	1.11589	0.109428	0.293563
diet2020_water_glassesperday_1528_average_qt	32193382	not aging	not aging	Il6plus_specific_enrichment	1.11143	0.115357	0.337678
geneatlas_clinical_c_Block_F10-F19	30349118	not aging	not aging	Il6plus_specific_enrichment	1.11076	0.21634	0.609091
repro2016_afb	27798627	not aging	not aging	Il6plus_specific_enrichment	1.10876	0.170516	0.52424
diet2020_ffq_median_pc28	32193382	not aging	not aging	Il6plus_specific_enrichment	1.10715	0.195869	0.584578
diet2020_ffq_median_pc8	32193382	not aging	not aging	Il6plus_specific_enrichment	1.10657	0.130954	0.41679
asd2019_ipsych	30804558	not aging	not aging	Il6plus_specific_enrichment	1.10555	0.205043	0.604933
diet2020_ffq_median_pc26	32193382	not aging	not aging	Il6plus_specific_enrichment	1.10326	0.158339	0.514351
diet2020_ffq_median_pc57	32193382	not aging	not aging	Il6plus_specific_enrichment	1.10291	0.343822	0.76607
accel2019_sleep_midp	30952852	not aging	not aging	Il6plus_specific_enrichment	1.10164	0.32395	0.753213
diet2020_oilyfish_overallfreq_1329_average_qt	32193382	not aging	not aging	Il6plus_specific_enrichment	1.09915	0.159738	0.537341
diet2020_spread_typeused_1428_0_nonbutterspread_typeused_2654_combined_bin1	32193382	not aging	not aging	Il6plus_specific_enrichment	1.09892	0.155568	0.525502
diet2020_freshfruit_piecesperday_1309_average_qt	32193382	not aging	not aging	Il6plus_specific_enrichment	1.09715	0.149237	0.515221
sleep2019_dozing	30804565	not aging	not aging	Il6plus_specific_enrichment	1.09581	0.317772	0.762884
diet2020_ffq_median_pc16	32193382	not aging	not aging	Il6plus_specific_enrichment	1.09343	0.180088	0.605203
pa2018_accave	29899525	not aging	not aging	Il6plus_specific_enrichment	1.09235	0.169421	0.587215
geneatlas_selfReported_n_1153	30349118	not aging	not aging	Il6plus_specific_enrichment	1.09205	0.184078	0.616972
diet2020_ffq_median_pc43	32193382	not aging	not aging	Il6plus_specific_enrichment	1.09106	0.193262	0.634546
edu2018_ea	30038396	not aging	not aging	Il6plus_specific_enrichment	1.0908	0.0759203	0.232091
diet2020_champagnewhitewine_glassespermonth_derived_average_qt	32193382	not aging	not aging	Il6plus_specific_enrichment	1.08996	0.174056	0.606747
geneatlas_selfReported_n_1417	30349118	not aging	not aging	Il6plus_specific_enrichment	1.08879	0.297936	0.763623
geneatlas_selfReported_n_1269	30349118	not aging	not aging	Il6plus_specific_enrichment	1.08865	0.25157	0.725162
geneatlas_clinical_c_Block_M50-M54	30349118	not aging	not aging	Il6plus_specific_enrichment	1.08403	0.231958	0.718146
bonearea2019_hip_total	31053729	not aging	not aging	Il6plus_specific_enrichment	1.08129	0.240747	0.735236
diet2020_cheese_overallfreq_1408_average_qt	32193382	not aging	not aging	Il6plus_specific_enrichment	1.08009	0.117443	0.496359
diet2020_ffq_median_pc55	32193382	not aging	not aging	Il6plus_specific_enrichment	1.07897	0.31401	0.801774
geneatlas_clinical_c_F17	30349118	not aging	not aging	Il6plus_specific_enrichment	1.07809	0.257743	0.761993
neu2018_neuroticism	29942085	not aging	not aging	Il6plus_specific_enrichment	1.0775	0.0913554	0.397296
diet2020_redwine_glassespermonth_derived_average_qt	32193382	not aging	not aging	Il6plus_specific_enrichment	1.07453	0.126996	0.558326
oa2019_hipkneeoa	30664745	aging	osteoarthropathy (aging)	Il6plus_specific_enrichment	1.07406	0.119517	0.535923
diet2020_ffq_median_pc13	32193382	not aging	not aging	Il6plus_specific_enrichment	1.07036	0.174777	0.687723
accel2019_n_sleep_episodes	30952852	not aging	not aging	Il6plus_specific_enrichment	1.06836	0.151627	0.651308
diet2020_alcohol_usuallywithmeals_amongcurrentdrinkers_1618_average_qt3	32193382	not aging	not aging	Il6plus_specific_enrichment	1.06764	0.146693	0.644462
diet2020_ffq_median_pc14	32193382	not aging	not aging	Il6plus_specific_enrichment	1.06735	0.201417	0.738574
diet2020_spread_typeused_1428_0_nonbutterspread_typeused_2654_combined_bin14	32193382	not aging	not aging	Il6plus_specific_enrichment	1.06399	0.242423	0.791149
oa2019_hipoa	30664745	aging	osteoarthropathy (aging)	Il6plus_specific_enrichment	1.06267	0.154464	0.684692
geneatlas_selfReported_n_1321	30349118	not aging	not aging	Il6plus_specific_enrichment	1.06081	0.165734	0.713645
geneatlas_clinical_c_M19	30349118	not aging	not aging	Il6plus_specific_enrichment	1.06067	0.256402	0.813056
diet2020_ffq_median_pc11	32193382	not aging	not aging	Il6plus_specific_enrichment	1.0605	0.15113	0.689238
repro2016_neb	27798627	not aging	not aging	Il6plus_specific_enrichment	1.05885	0.240381	0.806381
geneatlas_selfReported_n_1320	30349118	not aging	not aging	Il6plus_specific_enrichment	1.05773	0.270559	0.830868
accel2019_sleep_eff	30952852	not aging	not aging	Il6plus_specific_enrichment	1.05767	0.243773	0.813074
meduse2019_a02b	31015401	not aging	not aging	Il6plus_specific_enrichment	1.0563	0.148786	0.70587
diet2020_driedfruit_piecesperday_1319_average_qt	32193382	not aging	not aging	Il6plus_specific_enrichment	1.05407	0.137987	0.695993
risk2019_asp	30643258	not aging	not aging	Il6plus_specific_enrichment	1.05176	0.116806	0.658148
diet2020_spread_typeused_1428_0_nonbutterspread_typeused_2654_combined_bin5	32193382	not aging	not aging	Il6plus_specific_enrichment	1.05045	0.210885	0.811049
sitting2020_driving	32317632	not aging	not aging	Il6plus_specific_enrichment	1.0499	0.235855	0.832378
neufactor2019_general_factor_of_neuroticism	30867560	not aging	not aging	Il6plus_specific_enrichment	1.04941	0.107877	0.646854
geneatlas_clinical_c_M16	30349118	aging	osteoarthropathy (aging)	Il6plus_specific_enrichment	1.04256	0.211114	0.840155
diet2020_coffee_cupsperday_1498_average_qt	32193382	not aging	not aging	Il6plus_specific_enrichment	1.04182	0.220238	0.844729
diet2020_bread_typeused_1448_average_bin	32193382	not aging	not aging	Il6plus_specific_enrichment	1.04091	0.101056	0.685734
diet2020_ffq_median_pc17	32193382	not aging	not aging	Il6plus_specific_enrichment	1.03896	0.219719	0.859278
pop2020	32184442	not aging	not aging	Il6plus_specific_enrichment	1.03542	0.265941	0.893688
geneatlas_clinical_c_N81	30349118	not aging	not aging	Il6plus_specific_enrichment	1.03523	0.28465	0.901203
diet2020_ffq_median_pc31	32193382	not aging	not aging	Il6plus_specific_enrichment	1.03301	0.185937	0.858985
diet2020_bread_typeused_1448_average_bin4	32193382	not aging	not aging	Il6plus_specific_enrichment	1.03271	0.102546	0.749924
geneatlas_clinical_c_I84	30349118	not aging	not aging	Il6plus_specific_enrichment	1.03178	0.220805	0.88548
diet2020_ffq_median_pc15	32193382	not aging	not aging	Il6plus_specific_enrichment	1.03145	0.317352	0.92115
bmi2018	30124842	not aging	not aging	Il6plus_specific_enrichment	1.03077	0.077352	0.690107
geneatlas_cancer_c_Block_C60-C63	30349118	not aging	not aging	Il6plus_specific_enrichment	1.02527	0.297476	0.931834
diet2020_doyouaddsalt_1478_average_qt	32193382	not aging	not aging	Il6plus_specific_enrichment	1.02293	0.105521	0.828009
oa2019_alloa	30664745	aging	osteoarthropathy (aging)	Il6plus_specific_enrichment	1.02004	0.111763	0.857716
geneatlas_clinical_c_Block_M20-M25	30349118	not aging	not aging	Il6plus_specific_enrichment	1.01837	0.180347	0.918924
shsd2019_shortsleep	30846698	not aging	not aging	Il6plus_specific_enrichment	1.01608	0.123369	0.896368
diet2020_alcohol_usuallywithmeals_amongcurrentdrinkers_1618_average_bin2	32193382	not aging	not aging	Il6plus_specific_enrichment	1.0129	0.143509	0.928348
insomnia2019	30804566	not aging	not aging	Il6plus_specific_enrichment	1.00697	0.108491	0.948826
geneatlas_clinical_c_J44	30349118	not aging	not aging	Il6plus_specific_enrichment	1.00675	0.221033	0.975616
geneatlas_clinical_c_Block_F30-F39	30349118	not aging	not aging	Il6plus_specific_enrichment	1.00632	0.269907	0.981316
shsd2019_sleepduration	30846698	not aging	not aging	Il6plus_specific_enrichment	1.00619	0.0954101	0.948242
meduse2019_n06a	31015401	not aging	not aging	Il6plus_specific_enrichment	1.00578	0.22212	0.979239
diet2020_tea_cupsperday_1488_average_qt	32193382	not aging	not aging	Il6plus_specific_enrichment	1.005	0.151281	0.973348
diet2020_cereal_typeused_1468_average_bin3	32193382	not aging	not aging	Il6plus_specific_enrichment	1.00455	0.281236	0.98708
iq2018	29942086	not aging	not aging	Il6plus_specific_enrichment	0.997704	0.100652	0.981805
meduse2019_n02be	31015401	not aging	not aging	Il6plus_specific_enrichment	0.995503	0.16873	0.978708
diet2020_ffq_median_pc38	32193382	not aging	not aging	Il6plus_specific_enrichment	0.994963	0.315829	0.987298
diet2020_milk_typeused_1418_average_bin11	32193382	not aging	not aging	Il6plus_specific_enrichment	0.994238	0.330367	0.986038
geneatlas_clinical_c_Block_N20-N23	30349118	not aging	not aging	Il6plus_specific_enrichment	0.99389	0.27412	0.98217
risk2019_grt	30643258	not aging	not aging	Il6plus_specific_enrichment	0.991554	0.119806	0.943775
diet2020_nevereatcategories_6144_average_bin	32193382	not aging	not aging	Il6plus_specific_enrichment	0.99061	0.386925	0.980539
diet2020_milk_typeused_1418_average_bin8	32193382	not aging	not aging	Il6plus_specific_enrichment	0.990115	0.266377	0.970406
diet2020_ffq_median_pc30	32193382	not aging	not aging	Il6plus_specific_enrichment	0.986474	0.16673	0.935388
diet2020_ffq_median_pc19	32193382	not aging	not aging	Il6plus_specific_enrichment	0.98641	0.13589	0.920165
risk2019_pc1	30643258	not aging	not aging	Il6plus_specific_enrichment	0.985765	0.107365	0.894628
geneatlas_clinical_c_M79	30349118	not aging	not aging	Il6plus_specific_enrichment	0.984668	0.408724	0.969946
diet2020_beef_overallfreq_1369_average_qt	32193382	not aging	not aging	Il6plus_specific_enrichment	0.982047	0.159712	0.910552
diet2020_spread_typeused_1428_0_nonbutterspread_typeused_2654_combined_bin4	32193382	not aging	not aging	Il6plus_specific_enrichment	0.981629	0.242961	0.939812
sds2019	31409809	not aging	not aging	Il6plus_specific_enrichment	0.975414	0.124294	0.842848
diet2020_coffee_typeused_1508_average_bin	32193382	not aging	not aging	Il6plus_specific_enrichment	0.97447	0.116446	0.826179
diet2020_ffq_median_pc6	32193382	not aging	not aging	Il6plus_specific_enrichment	0.973682	0.176144	0.881197
diet2020_spread_typeused_1428_0_nonbutterspread_typeused_2654_combined_bin2	32193382	not aging	not aging	Il6plus_specific_enrichment	0.973398	0.150126	0.859098
diet2020_ffq_median_pc7	32193382	not aging	not aging	Il6plus_specific_enrichment	0.972926	0.127299	0.831318
sitting2020_computer	32317632	not aging	not aging	Il6plus_specific_enrichment	0.971945	0.11688	0.810648
diet2020_ffq_median_pc21	32193382	not aging	not aging	Il6plus_specific_enrichment	0.96778	0.229101	0.887744
cov_EDU_COLLEGE	29892013	not aging	not aging	Il6plus_specific_enrichment	0.967253	0.0787322	0.67812
diet2020_hotdrinktemp_1518_average_qt	32193382	not aging	not aging	Il6plus_specific_enrichment	0.966411	0.126723	0.789658
geneatlas_clinical_c_Block_G50-G59	30349118	not aging	not aging	Il6plus_specific_enrichment	0.965326	0.25362	0.890918
diet2020_cereal_bowlsperweek_1458_average_qt	32193382	not aging	not aging	Il6plus_specific_enrichment	0.962525	0.118016	0.750506
oa2019_kneeoa	30664745	aging	osteoarthropathy (aging)	Il6plus_specific_enrichment	0.961508	0.128179	0.76423
geneatlas_clinical_c_M17	30349118	aging	osteoarthropathy (aging)	Il6plus_specific_enrichment	0.952739	0.161609	0.770682
geneatlas_selfReported_n_1537	30349118	not aging	not aging	Il6plus_specific_enrichment	0.951265	0.290409	0.866609
geneatlas_selfReported_n_1265	30349118	not aging	not aging	Il6plus_specific_enrichment	0.948297	0.318251	0.870831
diet2020_ffq_median_pc18	32193382	not aging	not aging	Il6plus_specific_enrichment	0.948163	0.136558	0.704173
diet2020_milk_typeused_1418_average_bin6	32193382	not aging	not aging	Il6plus_specific_enrichment	0.947694	0.219451	0.81105
diet2020_spread_typeused_1428_0_nonbutterspread_typeused_2654_combined_bin6	32193382	not aging	not aging	Il6plus_specific_enrichment	0.946583	0.142374	0.706709
bonearea2019_hip_inter	31053729	not aging	not aging	Il6plus_specific_enrichment	0.938198	0.248733	0.803843
geneatlas_clinical_c_F32	30349118	not aging	not aging	Il6plus_specific_enrichment	0.937112	0.286987	0.82617
diet2020_ffq_median_pc10	32193382	not aging	not aging	Il6plus_specific_enrichment	0.935587	0.186881	0.731592
diet2020_ffq_median_pc3	32193382	not aging	not aging	Il6plus_specific_enrichment	0.934383	0.0992172	0.509983
diet2020_milk_typeused_1418_average_bin	32193382	not aging	not aging	Il6plus_specific_enrichment	0.930101	0.233001	0.763407
income2019	31844048	not aging	not aging	Il6plus_specific_enrichment	0.924759	0.139784	0.589316
geneatlas_cancer_c_C61	30349118	aging	cancer (aging)	Il6plus_specific_enrichment	0.920599	0.300668	0.789858
urinary2019_sc	30910378	not aging	not aging	Il6plus_specific_enrichment	0.919963	0.179803	0.656915
geneatlas_clinical_c_M23	30349118	not aging	not aging	Il6plus_specific_enrichment	0.919882	0.317278	0.802321
diet2020_milk_typeused_1418_average_bin2	32193382	not aging	not aging	Il6plus_specific_enrichment	0.919016	0.230868	0.724575
sleep2019_napping	30804565	not aging	not aging	Il6plus_specific_enrichment	0.917859	0.237003	0.730375
diet2020_milk_typeused_1418_average_bin9	32193382	not aging	not aging	Il6plus_specific_enrichment	0.917507	0.199735	0.67811
diet2020_nevereatcategories_6144_average_bin8	32193382	not aging	not aging	Il6plus_specific_enrichment	0.907028	0.143171	0.515538
diet2020_ffq_median_pc1	32193382	not aging	not aging	Il6plus_specific_enrichment	0.9058	0.0859821	0.27181
diet2020_spread_typeused_1428_0_nonbutterspread_typeused_2654_combined_bin7	32193382	not aging	not aging	Il6plus_specific_enrichment	0.905622	0.149785	0.527624
diet2020_alcohol_usuallywithmeals_amongcurrentdrinkers_1618_average_bin	32193382	not aging	not aging	Il6plus_specific_enrichment	0.904075	0.14269	0.501161
diet2020_ffq_median_pc9	32193382	not aging	not aging	Il6plus_specific_enrichment	0.896928	0.153636	0.498969
geneatlas_clinical_c_Block_K20-K31	30349118	not aging	not aging	Il6plus_specific_enrichment	0.895054	0.178751	0.558686
snd2019_smokinginitiation	30643251	not aging	not aging	Il6plus_specific_enrichment	0.894447	0.0756087	0.163008
diet2020_ffq_median_pc20	32193382	not aging	not aging	Il6plus_specific_enrichment	0.893603	0.146421	0.453836
lcu2018	30150663	not aging	not aging	Il6plus_specific_enrichment	0.893168	0.206024	0.606502
diet2020_nonoilyfish_overallfreq_1339_average_qt	32193382	not aging	not aging	Il6plus_specific_enrichment	0.892563	0.192117	0.564548
accel2019_l5_time	30952852	not aging	not aging	Il6plus_specific_enrichment	0.885731	0.266282	0.66797
pa2018_mvpa	29899525	not aging	not aging	Il6plus_specific_enrichment	0.884203	0.139473	0.404905
diet2020_bread_typeused_1448_average_bin3	32193382	not aging	not aging	Il6plus_specific_enrichment	0.883302	0.140744	0.403381
diet2020_nevereatcategories_6144_average_bin7	32193382	not aging	not aging	Il6plus_specific_enrichment	0.882932	0.141498	0.406971
social2018_pub	29970889	not aging	not aging	Il6plus_specific_enrichment	0.880749	0.174814	0.498011
geneatlas_clinical_c_Block_N30-N39	30349118	not aging	not aging	Il6plus_specific_enrichment	0.872731	0.404571	0.751597
diet2020_bread_slicesperweek_1438_average_qt	32193382	not aging	not aging	Il6plus_specific_enrichment	0.870236	0.122124	0.290415
diet2020_ffq_median_pc40	32193382	not aging	not aging	Il6plus_specific_enrichment	0.864955	0.267283	0.611856
pa2018_vpa	29899525	not aging	not aging	Il6plus_specific_enrichment	0.863652	0.1581	0.391253
an2019	31308545	not aging	not aging	Il6plus_specific_enrichment	0.862562	0.214771	0.521622
diet2020_cookedveg_tbsperday_1289_average_qt	32193382	not aging	not aging	Il6plus_specific_enrichment	0.862145	0.114741	0.221089
geneatlas_clinical_c_G47	30349118	not aging	not aging	Il6plus_specific_enrichment	0.859676	0.326717	0.665916
diet2020_milk_typeused_1418_average_bin10	32193382	not aging	not aging	Il6plus_specific_enrichment	0.859098	0.249544	0.567955
diet2020_ffq_median_pc32	32193382	not aging	not aging	Il6plus_specific_enrichment	0.857934	0.20351	0.484427
diet2020_milk_typeused_1418_average_bin5	32193382	not aging	not aging	Il6plus_specific_enrichment	0.856101	0.309212	0.642974
diet2020_ffq_median_pc4	32193382	not aging	not aging	Il6plus_specific_enrichment	0.855869	0.174884	0.408833
geneatlas_clinical_c_Block_M15-M19	30349118	aging	osteoarthropathy (aging)	Il6plus_specific_enrichment	0.847575	0.134091	0.257715
diet2020_rawveg_tbsperday_1299_average_qt	32193382	not aging	not aging	Il6plus_specific_enrichment	0.845465	0.147071	0.289401
diet2020_milk_typeused_1418_average_bin7	32193382	not aging	not aging	Il6plus_specific_enrichment	0.8403	0.271281	0.557449
diet2020_bread_typeused_1448_average_bin5	32193382	not aging	not aging	Il6plus_specific_enrichment	0.838631	0.122581	0.185029
pa2018_acc425	29899525	not aging	not aging	Il6plus_specific_enrichment	0.838302	0.179883	0.367867
pa2018_ssoe	29899525	not aging	not aging	Il6plus_specific_enrichment	0.83586	0.15573	0.2892
depression2019	30718901	not aging	not aging	Il6plus_specific_enrichment	0.833613	0.0920146	0.0687704
meduse2019_n02a	31015401	not aging	not aging	Il6plus_specific_enrichment	0.833047	0.166493	0.312824
diet2020_coffee_typeused_1508_average_bin2	32193382	not aging	not aging	Il6plus_specific_enrichment	0.829533	0.242537	0.483768
diet2020_ffq_median_pc44	32193382	not aging	not aging	Il6plus_specific_enrichment	0.828697	0.314472	0.587279
diet2020_milk_typeused_1418_average_qt3	32193382	not aging	not aging	Il6plus_specific_enrichment	0.822176	0.176708	0.313932
risk2019_nsp	30643258	not aging	not aging	Il6plus_specific_enrichment	0.815446	0.086303	0.0352155
social2018_loneliness	29970889	not aging	not aging	Il6plus_specific_enrichment	0.810017	0.164502	0.246689
geneatlas_clinical_c_Block_M70-M79	30349118	not aging	not aging	Il6plus_specific_enrichment	0.809824	0.274815	0.47751
repro_MENARCHE_AGE	29892013	not aging	not aging	Il6plus_specific_enrichment	0.803578	0.104254	0.0615563
diet2020_spread_typeused_1428_0_nonbutterspread_typeused_2654_combined_bin11	32193382	not aging	not aging	Il6plus_specific_enrichment	0.802639	0.305338	0.515669
asrd2019_ipsych	31116379	not aging	not aging	Il6plus_specific_enrichment	0.793905	0.242829	0.403425
accel2019_sleep_dur	30952852	not aging	not aging	Il6plus_specific_enrichment	0.78798	0.154304	0.169786
diet2020_spread_typeused_1428_0_nonbutterspread_typeused_2654_combined_bin10	32193382	not aging	not aging	Il6plus_specific_enrichment	0.780196	0.226262	0.331002
social2018_rel	29970889	not aging	not aging	Il6plus_specific_enrichment	0.775933	0.146209	0.125523
diet2020_lambmutton_overallfreq_1379_average_qt	32193382	not aging	not aging	Il6plus_specific_enrichment	0.764828	0.155625	0.130095
diet2020_alcoholdrinkerstatus_20117_average_bin2	32193382	not aging	not aging	Il6plus_specific_enrichment	0.760967	0.243512	0.324822
diet2020_alcoholdrinkerstatus_20117_average_bin	32193382	not aging	not aging	Il6plus_specific_enrichment	0.754542	0.247455	0.319797
geneatlas_clinical_c_N39	30349118	not aging	not aging	Il6plus_specific_enrichment	0.749163	0.393853	0.511317
diet2020_milk_typeused_1418_average_bin4	32193382	not aging	not aging	Il6plus_specific_enrichment	0.736928	0.268216	0.328453
geneatlas_clinical_c_M20	30349118	not aging	not aging	Il6plus_specific_enrichment	0.734957	0.341843	0.436499
diet2020_beercider_pintspermonth_derived_average_qt	32193382	not aging	not aging	Il6plus_specific_enrichment	0.726716	0.155728	0.077405
diet2020_coffee_typeused_1508_average_bin3	32193382	not aging	not aging	Il6plus_specific_enrichment	0.717179	0.263504	0.289014
geneatlas_selfReported_n_1525	30349118	aging	osteoarthropathy (aging)	Il6plus_specific_enrichment	0.709901	0.195183	0.132649
diet2020_poultry_overallfreq_1359_average_qt	32193382	not aging	not aging	Il6plus_specific_enrichment	0.676501	0.147309	0.0261157
meduse2019_n02c	31015401	not aging	not aging	Il6plus_specific_enrichment	0.66432	0.390117	0.376941
diet2020_ffq_median_pc23	32193382	not aging	not aging	Il6plus_specific_enrichment	0.634595	0.213826	0.0919154
diet2020_ffq_median_pc33	32193382	not aging	not aging	Il6plus_specific_enrichment	0.634578	0.207741	0.0815595
co2019_eur	31504550	not aging	not aging	Il6plus_specific_enrichment	0.620837	0.255977	0.127217
fgfi2020_fi	33402679	aging	endocrine (aging)	Il6plus_specific_enrichment	0.597735	0.217034	0.065178
social2018_sport	29970889	not aging	not aging	Il6plus_specific_enrichment	0.592017	0.171852	0.0192767
xdx2019_ipsych	30692689	not aging	not aging	Il6plus_specific_enrichment	0.55549	0.218313	0.0366287
adhd2019_ipsych	30478444	not aging	not aging	Il6plus_specific_enrichment	0.534516	0.157328	0.0025208
vitiligo2016	27723757	not aging	not aging	common_enrichment	2.79193	0.481512	0.000509122
ibd2017_uc	28067908	not aging	not aging	common_enrichment	2.64342	0.402994	0.000157412
ibd2017_ibd	28067908	not aging	not aging	common_enrichment	2.47179	0.395649	0.00030641
geneatlas_clinical_c_H26	30349118	not aging	not aging	common_enrichment	2.44699	0.515924	0.00460113
bloodcell2020_mchc_ea	32888493	not aging	not aging	common_enrichment	2.36229	0.580066	0.0179944
psc2017	27992413	not aging	not aging	common_enrichment	2.33001	0.560026	0.013521
bloodcell2020_mpv_ea	32888493	not aging	not aging	common_enrichment	2.32729	0.341964	0.000143201
geneatlas_cancer_c_Block_C60-C63	30349118	not aging	not aging	common_enrichment	2.28296	0.53076	0.0129969
ibd2017_cd	28067908	not aging	not aging	common_enrichment	2.26253	0.368184	0.00105346
blood_MEAN_PLATELET_VOL	29892013	not aging	not aging	common_enrichment	2.21376	0.311253	0.000139827
geneatlas_cancer_c_C61	30349118	aging	cancer (aging)	common_enrichment	2.20339	0.517635	0.0170969
geneatlas_clinical_c_K80	30349118	not aging	not aging	common_enrichment	2.16837	0.882893	0.191021
geneatlas_clinical_c_Block_K80-K87	30349118	not aging	not aging	common_enrichment	2.14214	0.773234	0.146866
geneatlas_clinical_c_Block_H25-H28	30349118	not aging	not aging	common_enrichment	2.1354	0.467197	0.0162243
urate2019	31578528	not aging	not aging	common_enrichment	2.07866	0.349048	0.00233468
blood_MEAN_SPHERED_CELL_VOL	29892013	not aging	not aging	common_enrichment	2.07042	0.281875	0.000139122
bloodcell2020_mcv_ea	32888493	not aging	not aging	common_enrichment	2.07028	0.378877	0.00380842
ra2014_eur	24390342	not aging	not aging	common_enrichment	2.0358	0.335618	0.00257989
blood_PLATELET_COUNT	29892013	not aging	not aging	common_enrichment	2.02412	0.252409	0.000106089
bloodcell2020_bas_ea	32888493	not aging	not aging	common_enrichment	2.01072	0.40211	0.0131219
bl2015	25281659	not aging	not aging	common_enrichment	1.99719	0.472986	0.0218311
bloodcell2020_neu_ea	32888493	not aging	not aging	common_enrichment	1.99665	0.270008	0.000318874
bloodcell2020_plt_ea	32888493	not aging	not aging	common_enrichment	1.99205	0.255408	0.000203281
sle2015	26502338	not aging	not aging	common_enrichment	1.9526	0.295869	0.000729675
glgc2021_ldl_inv_eur_hrc_1kgp3_others_all	34887591	aging	endocrine (aging)	common_enrichment	1.94827	0.385288	0.0168099
egfr2019_egfr	31152163	aging	nephrology (aging)	common_enrichment	1.93481	0.280305	0.00111519
geneatlas_selfReported_n_1536	30349118	aging	endocrine (aging)	common_enrichment	1.91439	0.292509	0.00140462
bloodcell2020_hgb_ea	32888493	not aging	not aging	common_enrichment	1.91189	0.256775	0.000578216
bloodcell2020_wbc_ea	32888493	not aging	not aging	common_enrichment	1.89949	0.221754	9.76747e-05
bloodcell2020_mch_ea	32888493	not aging	not aging	common_enrichment	1.8971	0.33241	0.00710943
blood_PLATELET_DISTRIB_WIDTH	29892013	not aging	not aging	common_enrichment	1.89145	0.329887	0.00834781
blood_RBC_DISTRIB_WIDTH	29892013	not aging	not aging	common_enrichment	1.87207	0.316962	0.00579956
blood_MEAN_CORPUSCULAR_HEMOGLOBIN	29892013	not aging	not aging	common_enrichment	1.86892	0.339144	0.0100117
glgc2021_nonhdl_inv_eur_hrc_1kgp3_others_all	34887591	aging	endocrine (aging)	common_enrichment	1.854	0.33291	0.0111356
pd2019	31701892	not aging	not aging	common_enrichment	1.85133	0.402153	0.0328472
height2018	30124842	not aging	not aging	common_enrichment	1.84336	0.274325	0.00330306
geneatlas_clinical_c_K21	30349118	not aging	not aging	common_enrichment	1.83954	0.334872	0.00938652
bloodcell2020_rbc_ea	32888493	not aging	not aging	common_enrichment	1.83753	0.277053	0.00274868
geneatlas_clinical_c_Block_E00-E07	30349118	not aging	not aging	common_enrichment	1.83205	0.438912	0.0574963
hba1c2017_eur	28898252	not aging	not aging	common_enrichment	1.83121	0.521374	0.0872369
bloodcell2020_hct_ea	32888493	not aging	not aging	common_enrichment	1.80265	0.234729	0.000900756
geneatlas_clinical_c_E03	30349118	not aging	not aging	common_enrichment	1.79837	0.391762	0.040885
blood_WHITE_COUNT	29892013	not aging	not aging	common_enrichment	1.78859	0.195787	0.000109158
cardmri2020_svi	32382064	not aging	not aging	common_enrichment	1.77415	0.35188	0.0211353
bloodcell2020_rdw_ea	32888493	not aging	not aging	common_enrichment	1.76846	0.295799	0.00865917
geneatlas_selfReported_n_1510	30349118	not aging	not aging	common_enrichment	1.74436	0.484168	0.119818
blood_RED_COUNT	29892013	not aging	not aging	common_enrichment	1.73713	0.259565	0.00459092
cardmri2020_lvedvi	32382064	not aging	not aging	common_enrichment	1.72946	0.292605	0.0107012
geneatlas_selfReported_n_1155	30349118	not aging	not aging	common_enrichment	1.71882	0.345692	0.0312469
meduse2019_c10aa	31015401	not aging	not aging	common_enrichment	1.71582	0.300236	0.0146643
diet2020_ffq_median_pc17	32193382	not aging	not aging	common_enrichment	1.70406	0.264714	0.00606005
meduse2019_h03a	31015401	not aging	not aging	common_enrichment	1.70219	0.322332	0.0253189
cardmri2020_lvesvi	32382064	not aging	not aging	common_enrichment	1.69783	0.302456	0.019023
diet2020_ffq_median_pc38	32193382	not aging	not aging	common_enrichment	1.69676	0.433266	0.0986116
glgc2021_tc_inv_eur_hrc_1kgp3_others_all	34887591	aging	endocrine (aging)	common_enrichment	1.69454	0.286483	0.0142376
aitd2020	32581359	not aging	not aging	common_enrichment	1.67561	0.352176	0.0500511
prca2018	29892016	aging	cancer (aging)	common_enrichment	1.67075	0.30987	0.0260871
egfr2019_bun	31152163	not aging	not aging	common_enrichment	1.65409	0.372537	0.0738297
blood_LYMPHOCYTE_COUNT	29892013	not aging	not aging	common_enrichment	1.64722	0.215017	0.00374917
bloodcell2020_lym_ea	32888493	not aging	not aging	common_enrichment	1.63568	0.18277	0.000880834
anm2015	26414677	not aging	not aging	common_enrichment	1.63319	0.259653	0.0172231
geneatlas_clinical_c_N20	30349118	not aging	not aging	common_enrichment	1.61855	0.404069	0.125124
load2019	30617256	aging	neurodegenerative (aging)	common_enrichment	1.61295	0.437728	0.151019
bonearea2019_hip_total	31053729	not aging	not aging	common_enrichment	1.61041	0.315726	0.0518358
blood_HIGH_LIGHT_SCATTER_RETICULOCYTE_COUNT	29892013	not aging	not aging	common_enrichment	1.60691	0.211999	0.0040161
accel2019_sleep_eff	30952852	not aging	not aging	common_enrichment	1.60688	0.273551	0.0254682
hf2020	31919418	not aging	not aging	common_enrichment	1.60687	0.307703	0.0485904
cardmri2020_sv	32382064	not aging	not aging	common_enrichment	1.60129	0.297874	0.0446761
geneatlas_selfReported_n_1251	30349118	not aging	not aging	common_enrichment	1.59231	0.315512	0.0580751
geneatlas_selfReported_n_1130	30349118	not aging	not aging	common_enrichment	1.57693	0.245132	0.0180164
bmd2015_ls	26367794	aging	osteoarthropathy (aging)	common_enrichment	1.57054	0.341539	0.0878663
cts2019	30833571	not aging	not aging	common_enrichment	1.56755	0.255914	0.0220551
geneatlas_selfReported_n_1518	30349118	not aging	not aging	common_enrichment	1.5668	0.404899	0.14882
thyroid2018_invnormft4	30367059	not aging	not aging	common_enrichment	1.56216	0.405492	0.161072
lbm2017_wholebody	28724990	not aging	not aging	common_enrichment	1.5619	0.547333	0.293231
cardmri2020_lvef	32382064	not aging	not aging	common_enrichment	1.55499	0.336835	0.0983971
bloodcell2020_mon_ea	32888493	not aging	not aging	common_enrichment	1.55414	0.218827	0.00975749
meduse2019_n02c	31015401	not aging	not aging	common_enrichment	1.55398	0.449173	0.202175
geneatlas_selfReported_n_1249	30349118	not aging	not aging	common_enrichment	1.55394	0.333319	0.0931464
diet2020_ffq_median_pc37	32193382	not aging	not aging	common_enrichment	1.55359	0.359305	0.124802
hrp2018_hrr10	29497042	not aging	not aging	common_enrichment	1.55244	0.430719	0.195738
cardmri2020_lvedv	32382064	not aging	not aging	common_enrichment	1.55007	0.274809	0.0468139
geneatlas_clinical_c_M17	30349118	aging	osteoarthropathy (aging)	common_enrichment	1.54342	0.229701	0.0169362
cardmri2020_lvesv	32382064	not aging	not aging	common_enrichment	1.54278	0.293858	0.0627107
hr2013	23583979	not aging	not aging	common_enrichment	1.52958	0.311749	0.0773289
asthma2020	31959851	not aging	not aging	common_enrichment	1.52605	0.272753	0.0561741
geneatlas_selfReported_n_1526	30349118	not aging	not aging	common_enrichment	1.52404	0.40696	0.155261
blood_MONOCYTE_COUNT	29892013	not aging	not aging	common_enrichment	1.51879	0.222801	0.0176971
csvdmri2020_pc1_md	32358547	not aging	not aging	common_enrichment	1.50842	0.435058	0.246535
geneatlas_clinical_c_G56	30349118	not aging	not aging	common_enrichment	1.50535	0.273532	0.0629687
diet2020_ffq_median_pc10	32193382	not aging	not aging	common_enrichment	1.49893	0.241304	0.0420608
geneatlas_selfReported_n_1265	30349118	not aging	not aging	common_enrichment	1.4971	0.387816	0.194581
diet2020_spread_typeused_1428_0_nonbutterspread_typeused_2654_combined_bin11	32193382	not aging	not aging	common_enrichment	1.49379	0.340421	0.136389
meduse2019_r03ba	31015401	not aging	not aging	common_enrichment	1.48353	0.286184	0.0792921
diet2020_ffq_median_pc8	32193382	not aging	not aging	common_enrichment	1.47996	0.15797	0.00220668
af2018	30061737	not aging	not aging	common_enrichment	1.46899	0.312299	0.137738
pri2020	32439900	not aging	not aging	common_enrichment	1.46666	0.249788	0.0705323
diet2020_ffq_median_pc2	32193382	not aging	not aging	common_enrichment	1.45817	0.235839	0.0533249
geneatlas_selfReported_n_1291	30349118	not aging	not aging	common_enrichment	1.45426	0.321595	0.153759
impedance_BASAL_METABOLIC_RATEz	29892013	not aging	not aging	common_enrichment	1.44683	0.139284	0.00164315
bw2019_fbw	31043758	not aging	not aging	common_enrichment	1.44587	0.15067	0.00254444
diet2020_spread_typeused_1428_0_nonbutterspread_typeused_2654_combined_bin14	32193382	not aging	not aging	common_enrichment	1.43852	0.306982	0.160941
hrp2018_hrr20	29497042	not aging	not aging	common_enrichment	1.43826	0.356828	0.217118
geneatlas_clinical_c_Block_M50-M54	30349118	not aging	not aging	common_enrichment	1.43137	0.284516	0.125487
cbmi2020	33045005	not aging	not aging	common_enrichment	1.43047	0.293351	0.139548
geneatlas_clinical_c_N40	30349118	aging	nephrology (aging)	common_enrichment	1.42214	0.403374	0.290145
diet2020_coffee_typeused_1508_average_bin3	32193382	not aging	not aging	common_enrichment	1.41807	0.352237	0.235546
glgc2021_logtg_inv_eur_hrc_1kgp3_others_all	34887591	aging	endocrine (aging)	common_enrichment	1.41558	0.202968	0.036272
geneatlas_clinical_c_Block_M15-M19	30349118	aging	osteoarthropathy (aging)	common_enrichment	1.41437	0.17933	0.0193434
allergy2017	29083406	not aging	not aging	common_enrichment	1.41263	0.241047	0.0749106
dd2019	30661054	not aging	not aging	common_enrichment	1.4034	0.265866	0.125719
geneatlas_cancer_c_Block_C43-C44	30349118	not aging	not aging	common_enrichment	1.40294	0.445969	0.367567
geneatlas_selfReported_n_1417	30349118	not aging	not aging	common_enrichment	1.40275	0.229537	0.0721488
diet2020_cereal_typeused_1468_average_bin3	32193382	not aging	not aging	common_enrichment	1.40009	0.298981	0.172418
bw2019_mbw	31043758	not aging	not aging	common_enrichment	1.39993	0.156887	0.0112826
geneatlas_clinical_c_M54	30349118	not aging	not aging	common_enrichment	1.39686	0.353222	0.263674
geneatlas_clinical_c_Block_G50-G59	30349118	not aging	not aging	common_enrichment	1.39685	0.279866	0.15212
diet2020_spread_typeused_1428_0_nonbutterspread_typeused_2654_combined_bin10	32193382	not aging	not aging	common_enrichment	1.39306	0.274735	0.144248
geneatlas_selfReported_n_1092	30349118	aging	cardiocerebral vascular (aging)	common_enrichment	1.37849	0.356422	0.288541
geneatlas_selfReported_n_1320	30349118	not aging	not aging	common_enrichment	1.37695	0.317225	0.229743
diet2020_spread_typeused_1428_0_nonbutterspread_typeused_2654_combined_bin3	32193382	not aging	not aging	common_enrichment	1.37329	0.248359	0.13619
diet2020_anyalcohol_glassespermonth_derived_average_qt	32193382	not aging	not aging	common_enrichment	1.36793	0.174908	0.0376369
geneatlas_clinical_c_Block_K20-K31	30349118	not aging	not aging	common_enrichment	1.36731	0.193357	0.0551605
geneatlas_clinical_c_K57	30349118	not aging	not aging	common_enrichment	1.36662	0.241858	0.127509
diet2020_spread_typeused_1428_0_nonbutterspread_typeused_2654_combined_bin12	32193382	not aging	not aging	common_enrichment	1.36281	0.343461	0.295024
oa2019_hipkneeoa	30664745	aging	osteoarthropathy (aging)	common_enrichment	1.36118	0.167209	0.0293769
waist2019_adjbmi	30239722	not aging	not aging	common_enrichment	1.3541	0.139411	0.0118929
bip2019	31043756	not aging	not aging	common_enrichment	1.35171	0.169175	0.0386523
srt2018	28194004	not aging	not aging	common_enrichment	1.34968	0.358497	0.329646
diet2020_ffq_median_pc29	32193382	not aging	not aging	common_enrichment	1.34848	0.221852	0.115505
diet2020_poultry_overallfreq_1359_average_qt	32193382	not aging	not aging	common_enrichment	1.34754	0.196229	0.0837132
geneatlas_clinical_c_M79	30349118	not aging	not aging	common_enrichment	1.34559	0.388886	0.377462
diet2020_ffq_median_pc55	32193382	not aging	not aging	common_enrichment	1.34113	0.372243	0.355074
oa2019_kneeoa	30664745	aging	osteoarthropathy (aging)	common_enrichment	1.33756	0.178386	0.0581481
asd2019_ipsych	30804558	not aging	not aging	common_enrichment	1.33482	0.249869	0.179781
meduse2019_c09	31015401	not aging	not aging	common_enrichment	1.33447	0.162686	0.0410567
diet2020_ffq_median_pc26	32193382	not aging	not aging	common_enrichment	1.33385	0.218663	0.129375
hrp2018_hrr30	29497042	not aging	not aging	common_enrichment	1.33288	0.317878	0.292867
diet2020_coffee_typeused_1508_average_bin2	32193382	not aging	not aging	common_enrichment	1.33226	0.326416	0.30748
bonearea2019_hip_inter	31053729	not aging	not aging	common_enrichment	1.33081	0.32444	0.307499
diet2020_cheese_overallfreq_1408_average_qt	32193382	not aging	not aging	common_enrichment	1.33051	0.170624	0.055152
diet2020_ffq_median_pc45	32193382	not aging	not aging	common_enrichment	1.32876	0.362548	0.361781
diet2020_processmeat_overallfreq_1349_average_qt	32193382	not aging	not aging	common_enrichment	1.32737	0.178464	0.0660416
diet2020_pork_overallfreq_1389_average_qt	32193382	not aging	not aging	common_enrichment	1.3267	0.19616	0.0982426
social2018_pub	29970889	not aging	not aging	common_enrichment	1.32631	0.180021	0.0680429
diet2020_ffq_median_pc6	32193382	not aging	not aging	common_enrichment	1.3175	0.199424	0.109009
tsh2020	32769997	not aging	not aging	common_enrichment	1.31372	0.447589	0.477743
diet2020_ffq_median_pc15	32193382	not aging	not aging	common_enrichment	1.31174	0.333706	0.352769
glgc2021_hdl_inv_eur_hrc_1kgp3_others_all	34887591	aging	endocrine (aging)	common_enrichment	1.31164	0.237353	0.172855
xdx2019_ipsych	30692689	not aging	not aging	common_enrichment	1.31077	0.263921	0.242321
geneatlas_clinical_c_Block_N40-N51	30349118	not aging	not aging	common_enrichment	1.30814	0.400462	0.429552
geneatlas_clinical_c_M16	30349118	aging	osteoarthropathy (aging)	common_enrichment	1.30442	0.275747	0.270114
hrp2018_hrr50	29497042	not aging	not aging	common_enrichment	1.30316	0.34421	0.376883
geneatlas_clinical_c_Block_N20-N23	30349118	not aging	not aging	common_enrichment	1.30273	0.361433	0.401455
meduse2019_r03a	31015401	not aging	not aging	common_enrichment	1.29963	0.204335	0.13411
geneatlas_clinical_c_K22	30349118	not aging	not aging	common_enrichment	1.29602	0.391877	0.450398
geneatlas_clinical_c_M23	30349118	not aging	not aging	common_enrichment	1.29378	0.301497	0.329448
cad2018	29212778	aging	cardiocerebral vascular (aging)	common_enrichment	1.29115	0.168006	0.0795564
bloodcell2020_eos_ea	32888493	not aging	not aging	common_enrichment	1.28844	0.161534	0.0701545
oa2019_hipoa	30664745	aging	osteoarthropathy (aging)	common_enrichment	1.28677	0.191449	0.13391
meduse2019_c08	31015401	not aging	not aging	common_enrichment	1.28636	0.170852	0.0914357
geneatlas_selfReported_n_1430	30349118	not aging	not aging	common_enrichment	1.28299	0.261675	0.268776
risk2019_dpw	30643258	not aging	not aging	common_enrichment	1.282	0.187432	0.13494
diet2020_alcohol_overallfreq_1558_average_qt	32193382	not aging	not aging	common_enrichment	1.28166	0.15168	0.0650984
diet2020_ffq_median_pc16	32193382	not aging	not aging	common_enrichment	1.27688	0.219497	0.207302
meduse2019_b01a	31015401	not aging	not aging	common_enrichment	1.27634	0.320141	0.381758
diet2020_water_glassesperday_1528_average_qt	32193382	not aging	not aging	common_enrichment	1.276	0.122327	0.0240601
diet2020_beercider_pintspermonth_derived_average_qt	32193382	not aging	not aging	common_enrichment	1.27595	0.155532	0.0760098
diet2020_ffq_median_pc24	32193382	not aging	not aging	common_enrichment	1.27251	0.234056	0.243096
geneatlas_selfReported_n_1081	30349118	aging	cardiocerebral vascular (aging)	common_enrichment	1.27244	0.132219	0.039802
oa2019_alloa	30664745	aging	osteoarthropathy (aging)	common_enrichment	1.27022	0.141318	0.0557083
pa2018_vpa	29899525	not aging	not aging	common_enrichment	1.2697	0.191656	0.158513
diet2020_bread_typeused_1448_average_bin5	32193382	not aging	not aging	common_enrichment	1.26753	0.162871	0.103095
diet2020_ffq_median_pc31	32193382	not aging	not aging	common_enrichment	1.26571	0.192993	0.169567
neufactor2019_anxiety_tension_special_factor	30867560	not aging	not aging	common_enrichment	1.26535	0.177621	0.135962
neufactor2019_worry_vulnerability_special_factor	30867560	not aging	not aging	common_enrichment	1.26535	0.177621	0.135962
geneatlas_clinical_c_E78	30349118	aging	endocrine (aging)	common_enrichment	1.264	0.228513	0.250237
geneatlas_clinical_c_I83	30349118	not aging	not aging	common_enrichment	1.2616	0.223446	0.23785
diet2020_driedfruit_piecesperday_1319_average_qt	32193382	not aging	not aging	common_enrichment	1.25889	0.166729	0.127299
t2d2018	30297969	aging	endocrine (aging)	common_enrichment	1.25633	0.149719	0.0887602
bp2018_dbp	30224653	aging	cardiocerebral vascular (aging)	common_enrichment	1.25501	0.152286	0.0928752
geneatlas_selfReported_n_1082	30349118	not aging	not aging	common_enrichment	1.2513	0.262682	0.332533
bp_DIASTOLICadjMEDz	29892013	aging	cardiocerebral vascular (aging)	common_enrichment	1.2475	0.147433	0.0925924
geneatlas_clinical_c_Block_J40-J47	30349118	not aging	not aging	common_enrichment	1.24685	0.197688	0.211598
diet2020_bread_typeused_1448_average_bin3	32193382	not aging	not aging	common_enrichment	1.24663	0.174247	0.16008
diet2020_milk_typeused_1418_average_bin7	32193382	not aging	not aging	common_enrichment	1.24537	0.353332	0.486944
geneatlas_clinical_c_Block_I10-I15	30349118	not aging	not aging	common_enrichment	1.24103	0.132609	0.0687248
diet2020_cereal_bowlsperweek_1458_average_qt	32193382	not aging	not aging	common_enrichment	1.24031	0.145666	0.100469
geneatlas_selfReported_n_1537	30349118	not aging	not aging	common_enrichment	1.24003	0.368567	0.518059
diet2020_spread_typeused_1428_0_nonbutterspread_typeused_2654_combined_bin5	32193382	not aging	not aging	common_enrichment	1.23925	0.200192	0.231056
bp2018_pp	30224653	aging	cardiocerebral vascular (aging)	common_enrichment	1.23726	0.144729	0.100186
geneatlas_clinical_c_K29	30349118	not aging	not aging	common_enrichment	1.23683	0.406841	0.557755
pa2018_mvpa	29899525	not aging	not aging	common_enrichment	1.23456	0.18511	0.205339
diet2020_spread_typeused_1428_0_nonbutterspread_typeused_2654_combined_bin16	32193382	not aging	not aging	common_enrichment	1.23353	0.246004	0.342873
geneatlas_clinical_c_I10	30349118	aging	cardiocerebral vascular (aging)	common_enrichment	1.23159	0.132548	0.0803415
geneatlas_clinical_c_Block_K55-K64	30349118	not aging	not aging	common_enrichment	1.23039	0.227982	0.31722
geneatlas_clinical_c_Block_E70-E90	30349118	not aging	not aging	common_enrichment	1.22674	0.212981	0.288869
meduse2019_n02a	31015401	not aging	not aging	common_enrichment	1.22663	0.211717	0.286777
sitting2020_computer	32317632	not aging	not aging	common_enrichment	1.22556	0.142305	0.112933
geneatlas_clinical_c_Block_I30-I52	30349118	not aging	not aging	common_enrichment	1.22416	0.270067	0.397136
geneatlas_clinical_c_I25	30349118	aging	cardiocerebral vascular (aging)	common_enrichment	1.22295	0.210706	0.280765
hrp2018_hrinc	29497042	not aging	not aging	common_enrichment	1.22192	0.292955	0.448666
accel2019_n_sleep_episodes	30952852	not aging	not aging	common_enrichment	1.22177	0.190632	0.242511
blood_EOSINOPHIL_COUNT	29892013	not aging	not aging	common_enrichment	1.22146	0.144622	0.119945
urinary2019_sp	30910378	not aging	not aging	common_enrichment	1.22123	0.168227	0.188818
geneatlas_clinical_c_J45	30349118	not aging	not aging	common_enrichment	1.22084	0.214886	0.302014
csvdmri2020_pc1_fa	32358547	not aging	not aging	common_enrichment	1.21774	0.378653	0.564944
diet2020_alcohol_usuallywithmeals_amongcurrentdrinkers_1618_average_qt3	32193382	not aging	not aging	common_enrichment	1.21672	0.177483	0.224379
meduse2019_a02b	31015401	not aging	not aging	common_enrichment	1.21652	0.183012	0.233955
diet2020_ffq_median_pc9	32193382	not aging	not aging	common_enrichment	1.2143	0.165343	0.196265
geneatlas_clinical_c_Block_M70-M79	30349118	not aging	not aging	common_enrichment	1.2138	0.251903	0.395576
geneatlas_selfReported_n_1269	30349118	not aging	not aging	common_enrichment	1.21078	0.258485	0.414525
geneatlas_cancer_c_C44	30349118	not aging	not aging	common_enrichment	1.21009	0.356584	0.551624
meduse2019_n06a	31015401	not aging	not aging	common_enrichment	1.20929	0.279826	0.451332
diet2020_ffq_median_pc18	32193382	not aging	not aging	common_enrichment	1.20633	0.173661	0.237149
urinary2019_mc	30910378	not aging	not aging	common_enrichment	1.20487	0.205963	0.321485
bp_SYSTOLICadjMEDz	29892013	aging	cardiocerebral vascular (aging)	common_enrichment	1.20304	0.1283	0.111799
sitting2020_television	32317632	not aging	not aging	common_enrichment	1.20191	0.104093	0.0533427
meduse2019_m01a	31015401	not aging	not aging	common_enrichment	1.20114	0.236008	0.397127
meduse2019_a10	31015401	not aging	not aging	common_enrichment	1.20087	0.270165	0.456204
snd2019_drinksperweek	30643251	not aging	not aging	common_enrichment	1.19892	0.172002	0.246556
accel2019_sleep_midp	30952852	not aging	not aging	common_enrichment	1.19733	0.420269	0.636127
geneatlas_clinical_c_N39	30349118	not aging	not aging	common_enrichment	1.19632	0.455581	0.667951
geneatlas_clinical_c_Block_M20-M25	30349118	not aging	not aging	common_enrichment	1.19614	0.27075	0.469178
geneatlas_clinical_c_M19	30349118	not aging	not aging	common_enrichment	1.19488	0.256079	0.445222
stroke2018_as	29531354	aging	cardiocerebral vascular (aging)	common_enrichment	1.1921	0.370576	0.602503
meduse2019_c07	31015401	not aging	not aging	common_enrichment	1.19199	0.206707	0.3554
optic2017_ca_eur	28073927	not aging	not aging	common_enrichment	1.19099	0.317954	0.548067
hrp2018_hrr40	29497042	not aging	not aging	common_enrichment	1.18981	0.341401	0.57816
diet2020_milk_typeused_1418_average_qt3	32193382	not aging	not aging	common_enrichment	1.18816	0.206033	0.361803
scz2018	29483656	not aging	not aging	common_enrichment	1.18807	0.153027	0.222268
bp2018_sbp	30224653	aging	cardiocerebral vascular (aging)	common_enrichment	1.18608	0.134996	0.165848
geneatlas_clinical_c_K44	30349118	not aging	not aging	common_enrichment	1.18255	0.240703	0.447619
diet2020_ffq_median_pc21	32193382	not aging	not aging	common_enrichment	1.18162	0.204983	0.369557
accel2019_l5_time	30952852	not aging	not aging	common_enrichment	1.17968	0.323854	0.579696
diet2020_beef_overallfreq_1369_average_qt	32193382	not aging	not aging	common_enrichment	1.17935	0.198217	0.366519
pop2020	32184442	not aging	not aging	common_enrichment	1.17639	0.284107	0.534804
diet2020_milk_typeused_1418_average_bin11	32193382	not aging	not aging	common_enrichment	1.17262	0.401106	0.665259
diet2020_ffq_median_pc3	32193382	not aging	not aging	common_enrichment	1.1695	0.138731	0.219863
diet2020_ffq_median_pc5	32193382	not aging	not aging	common_enrichment	1.16537	0.189286	0.38204
diet2020_spread_typeused_1428_0_nonbutterspread_typeused_2654_combined_bin4	32193382	not aging	not aging	common_enrichment	1.16416	0.244647	0.501986
diet2020_bread_slicesperweek_1438_average_qt	32193382	not aging	not aging	common_enrichment	1.16359	0.136199	0.230767
diet2020_ffq_median_pc14	32193382	not aging	not aging	common_enrichment	1.16349	0.224093	0.467383
wp2020	33128006	aging	osteoarthropathy (aging)	common_enrichment	1.16071	0.127815	0.210473
allfx2018	30158200	not aging	not aging	common_enrichment	1.15992	0.359582	0.655818
geneatlas_clinical_c_Block_I20-I25	30349118	aging	cardiocerebral vascular (aging)	common_enrichment	1.15988	0.190183	0.396817
diet2020_nonoilyfish_overallfreq_1339_average_qt	32193382	not aging	not aging	common_enrichment	1.15938	0.178384	0.37108
diet2020_alcohol_usuallywithmeals_amongcurrentdrinkers_1618_average_bin2	32193382	not aging	not aging	common_enrichment	1.15706	0.151127	0.299767
urinary2019_pc	30910378	not aging	not aging	common_enrichment	1.15466	0.173911	0.374364
repro2016_afb	27798627	not aging	not aging	common_enrichment	1.15441	0.172201	0.367133
geneatlas_clinical_c_M20	30349118	not aging	not aging	common_enrichment	1.14652	0.433183	0.733148
diet2020_ffq_median_pc4	32193382	not aging	not aging	common_enrichment	1.1459	0.148007	0.32507
plifespan2019	30642433	aging	general (aging)	common_enrichment	1.143	0.191434	0.453777
cogfun2018	29844566	aging	physiological markers (aging)	common_enrichment	1.14205	0.111813	0.204985
accel2019_sleep_dur	30952852	not aging	not aging	common_enrichment	1.13614	0.205229	0.509706
diet2020_ffq_median_pc11	32193382	not aging	not aging	common_enrichment	1.13477	0.14666	0.361732
diet2020_redwine_glassespermonth_derived_average_qt	32193382	not aging	not aging	common_enrichment	1.13177	0.170965	0.440744
diet2020_bread_typeused_1448_average_bin	32193382	not aging	not aging	common_enrichment	1.1313	0.129127	0.310306
albuminuria2018	30220432	not aging	not aging	common_enrichment	1.13041	0.189874	0.492796
lung2019_fev1_to_fvc_ratio_meta-analysis	30804560	not aging	not aging	common_enrichment	1.12905	0.183843	0.481171
repro_MENARCHE_AGE	29892013	not aging	not aging	common_enrichment	1.12847	0.124821	0.304779
meduse2019_c03	31015401	not aging	not aging	common_enrichment	1.12756	0.164182	0.438216
iq2018	29942086	not aging	not aging	common_enrichment	1.12723	0.104343	0.223469
adhd2019_ipsych	30478444	not aging	not aging	common_enrichment	1.12066	0.241267	0.616243
diet2020_bread_typeused_1448_average_bin4	32193382	not aging	not aging	common_enrichment	1.11862	0.128031	0.355148
diet2020_coffee_typeused_1508_average_bin	32193382	not aging	not aging	common_enrichment	1.11391	0.155356	0.462613
diet2020_oilyfish_overallfreq_1329_average_qt	32193382	not aging	not aging	common_enrichment	1.11156	0.138281	0.419495
sleep2019_gettingup	30804565	not aging	not aging	common_enrichment	1.10799	0.155248	0.488219
geneatlas_clinical_c_Block_E10-E14	30349118	aging	endocrine (aging)	common_enrichment	1.10357	0.171286	0.544159
geneatlas_clinical_c_Block_M05-M14	30349118	not aging	not aging	common_enrichment	1.10334	0.255592	0.686556
diet2020_tea_cupsperday_1488_average_qt	32193382	not aging	not aging	common_enrichment	1.10234	0.158963	0.517666
lung2019_pef_meta-analysis	30804560	not aging	not aging	common_enrichment	1.10228	0.133422	0.44094
re2020	32231278	not aging	not aging	common_enrichment	1.10214	0.128263	0.425934
diet2020_spirits_measurespermonth_derived_average_qt	32193382	not aging	not aging	common_enrichment	1.10104	0.201148	0.615734
sds2019	31409809	not aging	not aging	common_enrichment	1.10097	0.14612	0.489883
pa2018_accave	29899525	not aging	not aging	common_enrichment	1.10092	0.180274	0.576061
geneatlas_selfReported_n_1091	30349118	not aging	not aging	common_enrichment	1.10032	0.245197	0.678568
diet2020_champagnewhitewine_glassespermonth_derived_average_qt	32193382	not aging	not aging	common_enrichment	1.09924	0.22028	0.652036
sleep2019_snoring	30804565	not aging	not aging	common_enrichment	1.09877	0.16128	0.542363
diet2020_spread_typeused_1428_0_nonbutterspread_typeused_2654_combined_bin1	32193382	not aging	not aging	common_enrichment	1.09852	0.203049	0.628013
shsd2019_shortsleep	30846698	not aging	not aging	common_enrichment	1.0978	0.13774	0.475757
diet2020_ffq_median_pc39	32193382	not aging	not aging	common_enrichment	1.09739	0.298367	0.743914
diet2020_milk_typeused_1418_average_bin4	32193382	not aging	not aging	common_enrichment	1.09645	0.30186	0.74974
diet2020_ffq_median_pc44	32193382	not aging	not aging	common_enrichment	1.09513	0.366493	0.794249
geneatlas_clinical_c_Block_N30-N39	30349118	not aging	not aging	common_enrichment	1.09339	0.451465	0.836389
geneatlas_clinical_c_E11	30349118	aging	nephrology (aging)	common_enrichment	1.09228	0.1793	0.60582
diet2020_alcohol_usuallywithmeals_amongcurrentdrinkers_1618_average_bin	32193382	not aging	not aging	common_enrichment	1.08708	0.159678	0.586035
shsd2019_sleepduration	30846698	not aging	not aging	common_enrichment	1.07981	0.111326	0.471382
diet2020_hotdrinktemp_1518_average_qt	32193382	not aging	not aging	common_enrichment	1.07912	0.15299	0.604653
diet2020_ffq_median_pc1	32193382	not aging	not aging	common_enrichment	1.07877	0.126098	0.532422
sitting2020_driving	32317632	not aging	not aging	common_enrichment	1.07479	0.212359	0.724967
edu2018_ea	30038396	not aging	not aging	common_enrichment	1.07433	0.0996081	0.456188
geneatlas_clinical_c_J44	30349118	not aging	not aging	common_enrichment	1.07108	0.209289	0.7342
diet2020_ffq_median_pc20	32193382	not aging	not aging	common_enrichment	1.0697	0.142051	0.622071
pa2018_ssoe	29899525	not aging	not aging	common_enrichment	1.06631	0.180503	0.713842
geneatlas_selfReported_n_1153	30349118	not aging	not aging	common_enrichment	1.06581	0.196883	0.738632
diet2020_alcoholdrinkerstatus_20117_average_bin2	32193382	not aging	not aging	common_enrichment	1.06491	0.282551	0.818389
risk2019_grt	30643258	not aging	not aging	common_enrichment	1.06245	0.177179	0.724703
diet2020_coffee_cupsperday_1498_average_qt	32193382	not aging	not aging	common_enrichment	1.06031	0.169654	0.718442
diet2020_cereal_typeused_1468_average_bin5	32193382	not aging	not aging	common_enrichment	1.05907	0.195051	0.76239
diet2020_freshfruit_piecesperday_1309_average_qt	32193382	not aging	not aging	common_enrichment	1.05902	0.12539	0.637497
diet2020_milk_typeused_1418_average_bin5	32193382	not aging	not aging	common_enrichment	1.05882	0.305325	0.847022
lung2019_fvc_meta-analysis	30804560	not aging	not aging	common_enrichment	1.05775	0.102622	0.574228
diet2020_cereal_typeused_1468_average_bin4	32193382	not aging	not aging	common_enrichment	1.05598	0.188729	0.767609
diet2020_alcoholdrinkerstatus_20117_average_bin	32193382	not aging	not aging	common_enrichment	1.05195	0.281487	0.853641
bmi2018	30124842	not aging	not aging	common_enrichment	1.04629	0.0972255	0.633881
diet2020_ffq_median_pc23	32193382	not aging	not aging	common_enrichment	1.04626	0.233827	0.843014
geneatlas_clinical_c_Block_K40-K46	30349118	not aging	not aging	common_enrichment	1.04292	0.22336	0.846632
diet2020_ffq_median_pc30	32193382	not aging	not aging	common_enrichment	1.04118	0.201692	0.838103
mpb2018	30573740	not aging	not aging	common_enrichment	1.04102	0.171528	0.810269
backpain2019	30747904	not aging	not aging	common_enrichment	1.03925	0.139157	0.777956
depression2019	30718901	not aging	not aging	common_enrichment	1.03848	0.112979	0.733769
diet2020_ffq_median_pc32	32193382	not aging	not aging	common_enrichment	1.03753	0.237869	0.874609
chronotype2019_raw	30696823	not aging	not aging	common_enrichment	1.03403	0.120574	0.777826
urinary2019_sc	30910378	not aging	not aging	common_enrichment	1.032	0.220717	0.884717
uacr2019	31511532	not aging	not aging	common_enrichment	1.03146	0.153165	0.837185
geneatlas_clinical_c_I84	30349118	not aging	not aging	common_enrichment	1.02801	0.330511	0.932067
diet2020_milk_typeused_1418_average_bin6	32193382	not aging	not aging	common_enrichment	1.02421	0.304717	0.93653
meduse2019_n02be	31015401	not aging	not aging	common_enrichment	1.02089	0.211	0.921068
diet2020_cookedveg_tbsperday_1289_average_qt	32193382	not aging	not aging	common_enrichment	1.02085	0.12201	0.864498
meduse2019_n02ba	31015401	not aging	not aging	common_enrichment	1.01851	0.360094	0.959123
diet2020_ffq_median_pc7	32193382	not aging	not aging	common_enrichment	1.0175	0.141274	0.901602
geneatlas_clinical_c_Block_F10-F19	30349118	not aging	not aging	common_enrichment	1.01656	0.246985	0.946525
diet2020_spread_typeused_1428_0_nonbutterspread_typeused_2654_combined_bin7	32193382	not aging	not aging	common_enrichment	1.01402	0.150133	0.925684
25ohd2020_sunlightmeta	32242144	not aging	not aging	common_enrichment	1.01156	0.188712	0.949722
geneatlas_selfReported_n_1321	30349118	not aging	not aging	common_enrichment	1.00887	0.170727	0.958622
lung2019_fev1_meta-analysis	30804560	not aging	not aging	common_enrichment	1.00497	0.11259	0.964728
geneatlas_selfReported_n_1312	30349118	not aging	not aging	common_enrichment	1.00459	0.303442	0.987926
diet2020_nevereatcategories_6144_average_bin8	32193382	not aging	not aging	common_enrichment	1.00367	0.127739	0.977083
geneatlas_selfReported_n_1245	30349118	aging	endocrine (aging)	common_enrichment	0.997329	0.196404	0.989141
diet2020_milk_typeused_1418_average_bin2	32193382	not aging	not aging	common_enrichment	0.994166	0.309674	0.984935
cov_EDU_COLLEGE	29892013	not aging	not aging	common_enrichment	0.993832	0.101489	0.95156
diet2020_nevereatcategories_6144_average_bin7	32193382	not aging	not aging	common_enrichment	0.993508	0.124015	0.958245
bonearea2019_ls	31053729	not aging	not aging	common_enrichment	0.993318	0.335339	0.984117
diet2020_milk_typeused_1418_average_bin10	32193382	not aging	not aging	common_enrichment	0.991315	0.30726	0.977367
geneatlas_clinical_c_Block_I80-I89	30349118	not aging	not aging	common_enrichment	0.989498	0.239492	0.965077
diet2020_ffq_median_pc12	32193382	not aging	not aging	common_enrichment	0.986709	0.183377	0.942267
snd2019_smokinginitiation	30643251	not aging	not aging	common_enrichment	0.985869	0.102586	0.890237
bc2017	29059683	aging	cancer (aging)	common_enrichment	0.981197	0.16045	0.906648
diet2020_doyouaddsalt_1478_average_qt	32193382	not aging	not aging	common_enrichment	0.976525	0.126925	0.853507
diet2020_nevereatcategories_6144_average_bin	32193382	not aging	not aging	common_enrichment	0.969049	0.38715	0.936263
diet2020_milk_typeused_1418_average_bin	32193382	not aging	not aging	common_enrichment	0.967292	0.311806	0.91625
optic2017_vcdr_eur	28073927	not aging	not aging	common_enrichment	0.967209	0.281952	0.907394
geneatlas_clinical_c_Block_E65-E68	30349118	not aging	not aging	common_enrichment	0.966704	0.200062	0.867495
diet2020_ffq_median_pc33	32193382	not aging	not aging	common_enrichment	0.962723	0.267054	0.889271
meduse2019_r06a	31015401	not aging	not aging	common_enrichment	0.959654	0.39501	0.91839
geneatlas_clinical_c_E66	30349118	not aging	not aging	common_enrichment	0.958664	0.200606	0.836332
fgfi2020_fg	33402679	aging	endocrine (aging)	common_enrichment	0.955812	0.273717	0.870817
diet2020_rawveg_tbsperday_1299_average_qt	32193382	not aging	not aging	common_enrichment	0.951317	0.137711	0.723254
diet2020_spread_typeused_1428_0_nonbutterspread_typeused_2654_combined_bin2	32193382	not aging	not aging	common_enrichment	0.949386	0.179243	0.777763
income2019	31844048	not aging	not aging	common_enrichment	0.948775	0.147049	0.726933
geneatlas_clinical_c_I21	30349118	aging	cardiocerebral vascular (aging)	common_enrichment	0.93911	0.36016	0.864873
diet2020_spread_typeused_1428_0_nonbutterspread_typeused_2654_combined_bin17	32193382	not aging	not aging	common_enrichment	0.917584	0.424752	0.845209
geneatlas_clinical_c_G47	30349118	not aging	not aging	common_enrichment	0.916779	0.376788	0.825512
social2018_sport	29970889	not aging	not aging	common_enrichment	0.906987	0.186046	0.616969
geneatlas_selfReported_n_1319	30349118	not aging	not aging	common_enrichment	0.905291	0.358313	0.790998
diet2020_ffq_median_pc27	32193382	not aging	not aging	common_enrichment	0.905185	0.198705	0.633953
diet2020_ffq_median_pc40	32193382	not aging	not aging	common_enrichment	0.901336	0.285374	0.727022
diet2020_ffq_median_pc57	32193382	not aging	not aging	common_enrichment	0.894508	0.355494	0.766744
risk2019_asp	30643258	not aging	not aging	common_enrichment	0.893633	0.149563	0.47684
bmd2019_fraca	30598549	not aging	not aging	common_enrichment	0.881582	0.273971	0.660025
diet2020_spread_typeused_1428_0_nonbutterspread_typeused_2654_combined_bin6	32193382	not aging	not aging	common_enrichment	0.876242	0.17608	0.483553
pa2018_acc425	29899525	not aging	not aging	common_enrichment	0.870497	0.198675	0.513788
diet2020_milk_typeused_1418_average_bin9	32193382	not aging	not aging	common_enrichment	0.86905	0.225834	0.5602
diet2020_ffq_median_pc43	32193382	not aging	not aging	common_enrichment	0.855266	0.146097	0.326319
accel2019_diurnal_inact	30952852	not aging	not aging	common_enrichment	0.848707	0.208758	0.466546
diet2020_ffq_median_pc19	32193382	not aging	not aging	common_enrichment	0.845748	0.125969	0.223893
glaucoma2020	31959993	aging	ophthalmology (aging)	common_enrichment	0.840307	0.187823	0.392653
an2019	31308545	not aging	not aging	common_enrichment	0.828225	0.207991	0.407943
geneatlas_selfReported_n_1525	30349118	aging	osteoarthropathy (aging)	common_enrichment	0.826738	0.21589	0.418567
geneatlas_selfReported_n_1159	30349118	not aging	not aging	common_enrichment	0.826735	0.289889	0.550529
risk2019_nsp	30643258	not aging	not aging	common_enrichment	0.826247	0.0945606	0.0673868
optic2017_da_eur	28073927	not aging	not aging	common_enrichment	0.823846	0.404173	0.662428
risk2019_pc1	30643258	not aging	not aging	common_enrichment	0.823837	0.10748	0.103589
geneatlas_clinical_c_I20	30349118	aging	cardiocerebral vascular (aging)	common_enrichment	0.820722	0.194269	0.357594
srh2017	27864402	not aging	not aging	common_enrichment	0.818664	0.211987	0.388768
fgfi2020_fi	33402679	aging	endocrine (aging)	common_enrichment	0.809245	0.206961	0.354672
geneatlas_clinical_c_K40	30349118	aging	soft tissue (aging)	common_enrichment	0.801323	0.270412	0.464269
diet2020_ffq_median_pc35	32193382	not aging	not aging	common_enrichment	0.798349	0.247466	0.422203
geneatlas_clinical_c_Block_M45-M49	30349118	not aging	not aging	common_enrichment	0.795389	0.327011	0.534711
sleep2019_dozing	30804565	not aging	not aging	common_enrichment	0.790058	0.379284	0.575488
repro2016_neb	27798627	not aging	not aging	common_enrichment	0.784305	0.307254	0.481845
diet2020_ffq_median_pc53	32193382	not aging	not aging	common_enrichment	0.782222	0.387601	0.571067
diet2020_ffq_median_pc13	32193382	not aging	not aging	common_enrichment	0.765246	0.213687	0.274346
neufactor2019_general_factor_of_neuroticism	30867560	not aging	not aging	common_enrichment	0.755619	0.103448	0.0178133
insomnia2019	30804566	not aging	not aging	common_enrichment	0.748198	0.102318	0.0150266
neu2018_neuroticism	29942085	not aging	not aging	common_enrichment	0.741368	0.087901	0.00418688
social2018_rel	29970889	not aging	not aging	common_enrichment	0.73521	0.145971	0.0720982
amd2016	26691988	aging	ophthalmology (aging)	common_enrichment	0.733918	0.348676	0.440822
diet2020_lambmutton_overallfreq_1379_average_qt	32193382	not aging	not aging	common_enrichment	0.725908	0.16478	0.0898687
healthspan2019	30729179	aging	general (aging)	common_enrichment	0.695002	0.232396	0.180823
co2019_eur	31504550	not aging	not aging	common_enrichment	0.692929	0.274715	0.263929
sleep2019_napping	30804565	not aging	not aging	common_enrichment	0.69062	0.270058	0.250306
social2018_loneliness	29970889	not aging	not aging	common_enrichment	0.687848	0.160352	0.0537675
meduse2019_c01d	31015401	not aging	not aging	common_enrichment	0.680506	0.36389	0.385686
diet2020_ffq_median_pc28	32193382	not aging	not aging	common_enrichment	0.659357	0.193316	0.0797036
geneatlas_selfReported_n_1348	30349118	aging	osteoarthropathy (aging)	common_enrichment	0.655312	0.375582	0.35035
geneatlas_clinical_c_N81	30349118	not aging	not aging	common_enrichment	0.625223	0.311581	0.226185
shsd2019_longsleep	30846698	not aging	not aging	common_enrichment	0.607026	0.192999	0.039574
diet2020_milk_typeused_1418_average_bin8	32193382	not aging	not aging	common_enrichment	0.588159	0.329566	0.216301
geneatlas_clinical_c_Block_F30-F39	30349118	not aging	not aging	common_enrichment	0.582568	0.303307	0.171397
geneatlas_clinical_c_F17	30349118	not aging	not aging	common_enrichment	0.555743	0.273487	0.103372
asrd2019_ipsych	31116379	not aging	not aging	common_enrichment	0.517022	0.313675	0.114432
geneatlas_clinical_c_F32	30349118	not aging	not aging	common_enrichment	0.504301	0.33569	0.141422
lcu2018	30150663	not aging	not aging	common_enrichment	0.401502	0.211836	0.00516826
geneatlas_selfReported_n_1510	30349118	not aging	not aging	HALLMARK_IL6_JAK_STAT3_SIGNALING.v2022.1.Hs	3.84729	1.26311	0.0224793
ibd2017_cd	28067908	not aging	not aging	HALLMARK_IL6_JAK_STAT3_SIGNALING.v2022.1.Hs	3.74982	1.82802	0.158196
geneatlas_selfReported_n_1430	30349118	not aging	not aging	HALLMARK_IL6_JAK_STAT3_SIGNALING.v2022.1.Hs	3.68776	2.1283	0.232155
bloodcell2020_mchc_ea	32888493	not aging	not aging	HALLMARK_IL6_JAK_STAT3_SIGNALING.v2022.1.Hs	3.46022	0.968422	0.0116885
ibd2017_ibd	28067908	not aging	not aging	HALLMARK_IL6_JAK_STAT3_SIGNALING.v2022.1.Hs	3.44829	1.65958	0.164519
geneatlas_selfReported_n_1130	30349118	not aging	not aging	HALLMARK_IL6_JAK_STAT3_SIGNALING.v2022.1.Hs	3.33799	1.80311	0.216732
bloodcell2020_mch_ea	32888493	not aging	not aging	HALLMARK_IL6_JAK_STAT3_SIGNALING.v2022.1.Hs	3.26124	1.16308	0.0622706
geneatlas_selfReported_n_1417	30349118	not aging	not aging	HALLMARK_IL6_JAK_STAT3_SIGNALING.v2022.1.Hs	3.18557	1.87508	0.267408
ibd2017_uc	28067908	not aging	not aging	HALLMARK_IL6_JAK_STAT3_SIGNALING.v2022.1.Hs	3.16885	1.12294	0.0604041
allergy2017	29083406	not aging	not aging	HALLMARK_IL6_JAK_STAT3_SIGNALING.v2022.1.Hs	3.11053	1.82994	0.267235
vitiligo2016	27723757	not aging	not aging	HALLMARK_IL6_JAK_STAT3_SIGNALING.v2022.1.Hs	3.08437	1.22253	0.10277
meduse2019_r03ba	31015401	not aging	not aging	HALLMARK_IL6_JAK_STAT3_SIGNALING.v2022.1.Hs	3.06509	1.82658	0.277029
bloodcell2020_lym_ea	32888493	not aging	not aging	HALLMARK_IL6_JAK_STAT3_SIGNALING.v2022.1.Hs	3.06001	0.936198	0.0359024
bloodcell2020_wbc_ea	32888493	not aging	not aging	HALLMARK_IL6_JAK_STAT3_SIGNALING.v2022.1.Hs	3.05813	1.04021	0.0590286
geneatlas_clinical_c_Block_E00-E07	30349118	not aging	not aging	HALLMARK_IL6_JAK_STAT3_SIGNALING.v2022.1.Hs	3.05284	1.23954	0.111228
asthma2020	31959851	not aging	not aging	HALLMARK_IL6_JAK_STAT3_SIGNALING.v2022.1.Hs	3.0328	1.60591	0.225941
meduse2019_r06a	31015401	not aging	not aging	HALLMARK_IL6_JAK_STAT3_SIGNALING.v2022.1.Hs	3.0011	1.28821	0.128034
bloodcell2020_mon_ea	32888493	not aging	not aging	HALLMARK_IL6_JAK_STAT3_SIGNALING.v2022.1.Hs	2.96322	1.0321	0.0657687
meduse2019_r03a	31015401	not aging	not aging	HALLMARK_IL6_JAK_STAT3_SIGNALING.v2022.1.Hs	2.95676	1.8535	0.307091
blood_MEAN_CORPUSCULAR_HEMOGLOBIN	29892013	not aging	not aging	HALLMARK_IL6_JAK_STAT3_SIGNALING.v2022.1.Hs	2.88152	0.903857	0.0425376
blood_LYMPHOCYTE_COUNT	29892013	not aging	not aging	HALLMARK_IL6_JAK_STAT3_SIGNALING.v2022.1.Hs	2.85186	0.879097	0.0441765
meduse2019_h03a	31015401	not aging	not aging	HALLMARK_IL6_JAK_STAT3_SIGNALING.v2022.1.Hs	2.84297	1.02234	0.0837296
sle2015	26502338	not aging	not aging	HALLMARK_IL6_JAK_STAT3_SIGNALING.v2022.1.Hs	2.82661	1.06623	0.100053
bloodcell2020_neu_ea	32888493	not aging	not aging	HALLMARK_IL6_JAK_STAT3_SIGNALING.v2022.1.Hs	2.82344	1.08805	0.107231
mpb2018	30573740	not aging	not aging	HALLMARK_IL6_JAK_STAT3_SIGNALING.v2022.1.Hs	2.79241	1.42101	0.212268
blood_MONOCYTE_COUNT	29892013	not aging	not aging	HALLMARK_IL6_JAK_STAT3_SIGNALING.v2022.1.Hs	2.78497	0.866354	0.0445479
psc2017	27992413	not aging	not aging	HALLMARK_IL6_JAK_STAT3_SIGNALING.v2022.1.Hs	2.71294	2.0588	0.411752
blood_WHITE_COUNT	29892013	not aging	not aging	HALLMARK_IL6_JAK_STAT3_SIGNALING.v2022.1.Hs	2.70388	0.896836	0.0681548
geneatlas_clinical_c_E03	30349118	not aging	not aging	HALLMARK_IL6_JAK_STAT3_SIGNALING.v2022.1.Hs	2.68997	1.05482	0.119668
aitd2020	32581359	not aging	not aging	HALLMARK_IL6_JAK_STAT3_SIGNALING.v2022.1.Hs	2.67377	1.02585	0.116046
bloodcell2020_mcv_ea	32888493	not aging	not aging	HALLMARK_IL6_JAK_STAT3_SIGNALING.v2022.1.Hs	2.6516	0.902456	0.077436
urate2019	31578528	not aging	not aging	HALLMARK_IL6_JAK_STAT3_SIGNALING.v2022.1.Hs	2.62693	0.732204	0.0325422
geneatlas_clinical_c_J45	30349118	not aging	not aging	HALLMARK_IL6_JAK_STAT3_SIGNALING.v2022.1.Hs	2.62554	1.57762	0.317786
blood_EOSINOPHIL_COUNT	29892013	not aging	not aging	HALLMARK_IL6_JAK_STAT3_SIGNALING.v2022.1.Hs	2.6018	1.14678	0.182503
geneatlas_selfReported_n_1249	30349118	not aging	not aging	HALLMARK_IL6_JAK_STAT3_SIGNALING.v2022.1.Hs	2.58946	0.983611	0.117858
bloodcell2020_eos_ea	32888493	not aging	not aging	HALLMARK_IL6_JAK_STAT3_SIGNALING.v2022.1.Hs	2.58575	1.11638	0.175128
pd2019	31701892	not aging	not aging	HALLMARK_IL6_JAK_STAT3_SIGNALING.v2022.1.Hs	2.49308	0.619696	0.0116062
bloodcell2020_rdw_ea	32888493	not aging	not aging	HALLMARK_IL6_JAK_STAT3_SIGNALING.v2022.1.Hs	2.46615	0.702501	0.0405583
geneatlas_selfReported_n_1092	30349118	aging	cardiocerebral vascular (aging)	HALLMARK_IL6_JAK_STAT3_SIGNALING.v2022.1.Hs	2.45616	0.950863	0.125377
meduse2019_n02c	31015401	not aging	not aging	HALLMARK_IL6_JAK_STAT3_SIGNALING.v2022.1.Hs	2.44686	1.57969	0.369319
hba1c2017_eur	28898252	not aging	not aging	HALLMARK_IL6_JAK_STAT3_SIGNALING.v2022.1.Hs	2.43192	0.609821	0.00992402
geneatlas_selfReported_n_1251	30349118	not aging	not aging	HALLMARK_IL6_JAK_STAT3_SIGNALING.v2022.1.Hs	2.42497	0.896052	0.123564
bloodcell2020_hgb_ea	32888493	not aging	not aging	HALLMARK_IL6_JAK_STAT3_SIGNALING.v2022.1.Hs	2.30265	0.569453	0.023931
bloodcell2020_bas_ea	32888493	not aging	not aging	HALLMARK_IL6_JAK_STAT3_SIGNALING.v2022.1.Hs	2.27532	0.558591	0.0231054
blood_RBC_DISTRIB_WIDTH	29892013	not aging	not aging	HALLMARK_IL6_JAK_STAT3_SIGNALING.v2022.1.Hs	2.21434	0.576842	0.0366158
geneatlas_clinical_c_Block_J40-J47	30349118	not aging	not aging	HALLMARK_IL6_JAK_STAT3_SIGNALING.v2022.1.Hs	2.11969	1.33026	0.410105
geneatlas_selfReported_n_1526	30349118	not aging	not aging	HALLMARK_IL6_JAK_STAT3_SIGNALING.v2022.1.Hs	2.02096	0.602353	0.0772627
geneatlas_clinical_c_I21	30349118	aging	cardiocerebral vascular (aging)	HALLMARK_IL6_JAK_STAT3_SIGNALING.v2022.1.Hs	2.0028	0.453652	0.0205911
bloodcell2020_hct_ea	32888493	not aging	not aging	HALLMARK_IL6_JAK_STAT3_SIGNALING.v2022.1.Hs	1.99035	0.40044	0.0138411
ra2014_eur	24390342	not aging	not aging	HALLMARK_IL6_JAK_STAT3_SIGNALING.v2022.1.Hs	1.96392	1.0323	0.357539
cad2018	29212778	aging	cardiocerebral vascular (aging)	HALLMARK_IL6_JAK_STAT3_SIGNALING.v2022.1.Hs	1.95503	0.630358	0.133674
meduse2019_a10	31015401	not aging	not aging	HALLMARK_IL6_JAK_STAT3_SIGNALING.v2022.1.Hs	1.94925	0.620066	0.130753
meduse2019_m01a	31015401	not aging	not aging	HALLMARK_IL6_JAK_STAT3_SIGNALING.v2022.1.Hs	1.93571	0.517901	0.0692725
anm2015	26414677	not aging	not aging	HALLMARK_IL6_JAK_STAT3_SIGNALING.v2022.1.Hs	1.93233	1.35785	0.497617
geneatlas_selfReported_n_1245	30349118	aging	endocrine (aging)	HALLMARK_IL6_JAK_STAT3_SIGNALING.v2022.1.Hs	1.91882	0.874084	0.295717
blood_MEAN_SPHERED_CELL_VOL	29892013	not aging	not aging	HALLMARK_IL6_JAK_STAT3_SIGNALING.v2022.1.Hs	1.89741	0.535449	0.0994264
geneatlas_clinical_c_I20	30349118	aging	cardiocerebral vascular (aging)	HALLMARK_IL6_JAK_STAT3_SIGNALING.v2022.1.Hs	1.84623	0.381822	0.0221241
geneatlas_clinical_c_E11	30349118	aging	nephrology (aging)	HALLMARK_IL6_JAK_STAT3_SIGNALING.v2022.1.Hs	1.84154	0.75966	0.269473
geneatlas_selfReported_n_1082	30349118	not aging	not aging	HALLMARK_IL6_JAK_STAT3_SIGNALING.v2022.1.Hs	1.83592	0.919878	0.362663
bloodcell2020_plt_ea	32888493	not aging	not aging	HALLMARK_IL6_JAK_STAT3_SIGNALING.v2022.1.Hs	1.8246	0.498698	0.103966
geneatlas_clinical_c_K21	30349118	not aging	not aging	HALLMARK_IL6_JAK_STAT3_SIGNALING.v2022.1.Hs	1.80209	0.419731	0.0451039
meduse2019_n02ba	31015401	not aging	not aging	HALLMARK_IL6_JAK_STAT3_SIGNALING.v2022.1.Hs	1.75853	0.507769	0.13169
geneatlas_clinical_c_Block_E10-E14	30349118	aging	endocrine (aging)	HALLMARK_IL6_JAK_STAT3_SIGNALING.v2022.1.Hs	1.75644	0.773734	0.328528
meduse2019_b01a	31015401	not aging	not aging	HALLMARK_IL6_JAK_STAT3_SIGNALING.v2022.1.Hs	1.74689	0.322162	0.0181522
bloodcell2020_rbc_ea	32888493	not aging	not aging	HALLMARK_IL6_JAK_STAT3_SIGNALING.v2022.1.Hs	1.73476	0.442692	0.0997071
blood_PLATELET_COUNT	29892013	not aging	not aging	HALLMARK_IL6_JAK_STAT3_SIGNALING.v2022.1.Hs	1.69912	0.399405	0.0839276
bonearea2019_hip_total	31053729	not aging	not aging	HALLMARK_IL6_JAK_STAT3_SIGNALING.v2022.1.Hs	1.69527	1.01064	0.494229
geneatlas_clinical_c_Block_I20-I25	30349118	aging	cardiocerebral vascular (aging)	HALLMARK_IL6_JAK_STAT3_SIGNALING.v2022.1.Hs	1.69487	0.346691	0.0392335
fgfi2020_fg	33402679	aging	endocrine (aging)	HALLMARK_IL6_JAK_STAT3_SIGNALING.v2022.1.Hs	1.68929	0.820172	0.398053
geneatlas_clinical_c_M79	30349118	not aging	not aging	HALLMARK_IL6_JAK_STAT3_SIGNALING.v2022.1.Hs	1.68722	0.729538	0.352867
geneatlas_clinical_c_Block_M05-M14	30349118	not aging	not aging	HALLMARK_IL6_JAK_STAT3_SIGNALING.v2022.1.Hs	1.68182	0.314815	0.0279945
meduse2019_n02be	31015401	not aging	not aging	HALLMARK_IL6_JAK_STAT3_SIGNALING.v2022.1.Hs	1.65968	0.373428	0.0767329
bl2015	25281659	not aging	not aging	HALLMARK_IL6_JAK_STAT3_SIGNALING.v2022.1.Hs	1.64994	0.416079	0.109881
hf2020	31919418	not aging	not aging	HALLMARK_IL6_JAK_STAT3_SIGNALING.v2022.1.Hs	1.64538	0.453456	0.148976
geneatlas_selfReported_n_1091	30349118	not aging	not aging	HALLMARK_IL6_JAK_STAT3_SIGNALING.v2022.1.Hs	1.63886	0.551606	0.242341
blood_RED_COUNT	29892013	not aging	not aging	HALLMARK_IL6_JAK_STAT3_SIGNALING.v2022.1.Hs	1.63472	0.408646	0.122731
diet2020_ffq_median_pc53	32193382	not aging	not aging	HALLMARK_IL6_JAK_STAT3_SIGNALING.v2022.1.Hs	1.61935	0.73771	0.40639
geneatlas_selfReported_n_1348	30349118	aging	osteoarthropathy (aging)	HALLMARK_IL6_JAK_STAT3_SIGNALING.v2022.1.Hs	1.6149	0.598772	0.29911
blood_HIGH_LIGHT_SCATTER_RETICULOCYTE_COUNT	29892013	not aging	not aging	HALLMARK_IL6_JAK_STAT3_SIGNALING.v2022.1.Hs	1.61266	0.236479	0.0086841
geneatlas_clinical_c_Block_I30-I52	30349118	not aging	not aging	HALLMARK_IL6_JAK_STAT3_SIGNALING.v2022.1.Hs	1.61164	0.779777	0.428945
geneatlas_clinical_c_I25	30349118	aging	cardiocerebral vascular (aging)	HALLMARK_IL6_JAK_STAT3_SIGNALING.v2022.1.Hs	1.60816	0.303366	0.0337292
healthspan2019	30729179	aging	general (aging)	HALLMARK_IL6_JAK_STAT3_SIGNALING.v2022.1.Hs	1.58598	0.453671	0.192702
bw2019_fbw	31043758	not aging	not aging	HALLMARK_IL6_JAK_STAT3_SIGNALING.v2022.1.Hs	1.5753	0.851038	0.501616
prca2018	29892016	aging	cancer (aging)	HALLMARK_IL6_JAK_STAT3_SIGNALING.v2022.1.Hs	1.56939	0.727682	0.437418
cardmri2020_lvedv	32382064	not aging	not aging	HALLMARK_IL6_JAK_STAT3_SIGNALING.v2022.1.Hs	1.54902	0.718832	0.450157
diet2020_ffq_median_pc57	32193382	not aging	not aging	HALLMARK_IL6_JAK_STAT3_SIGNALING.v2022.1.Hs	1.54136	0.937319	0.568838
blood_MEAN_PLATELET_VOL	29892013	not aging	not aging	HALLMARK_IL6_JAK_STAT3_SIGNALING.v2022.1.Hs	1.49403	0.372514	0.188571
geneatlas_clinical_c_Block_N40-N51	30349118	not aging	not aging	HALLMARK_IL6_JAK_STAT3_SIGNALING.v2022.1.Hs	1.48923	0.776123	0.524009
t2d2018	30297969	aging	endocrine (aging)	HALLMARK_IL6_JAK_STAT3_SIGNALING.v2022.1.Hs	1.4844	0.683386	0.4771
bw2019_mbw	31043758	not aging	not aging	HALLMARK_IL6_JAK_STAT3_SIGNALING.v2022.1.Hs	1.47841	0.370351	0.202952
stroke2018_as	29531354	aging	cardiocerebral vascular (aging)	HALLMARK_IL6_JAK_STAT3_SIGNALING.v2022.1.Hs	1.45735	0.326725	0.150806
diet2020_ffq_median_pc2	32193382	not aging	not aging	HALLMARK_IL6_JAK_STAT3_SIGNALING.v2022.1.Hs	1.44973	0.569052	0.430169
lung2019_fev1_to_fvc_ratio_meta-analysis	30804560	not aging	not aging	HALLMARK_IL6_JAK_STAT3_SIGNALING.v2022.1.Hs	1.44812	0.306	0.143806
accel2019_sleep_dur	30952852	not aging	not aging	HALLMARK_IL6_JAK_STAT3_SIGNALING.v2022.1.Hs	1.44118	1.1223	0.695525
geneatlas_clinical_c_K22	30349118	not aging	not aging	HALLMARK_IL6_JAK_STAT3_SIGNALING.v2022.1.Hs	1.43605	0.880353	0.622798
cardmri2020_sv	32382064	not aging	not aging	HALLMARK_IL6_JAK_STAT3_SIGNALING.v2022.1.Hs	1.43601	0.939647	0.64888
geneatlas_clinical_c_G56	30349118	not aging	not aging	HALLMARK_IL6_JAK_STAT3_SIGNALING.v2022.1.Hs	1.42675	0.408672	0.29535
geneatlas_cancer_c_Block_C60-C63	30349118	not aging	not aging	HALLMARK_IL6_JAK_STAT3_SIGNALING.v2022.1.Hs	1.4216	0.764171	0.578312
glgc2021_ldl_inv_eur_hrc_1kgp3_others_all	34887591	aging	endocrine (aging)	HALLMARK_IL6_JAK_STAT3_SIGNALING.v2022.1.Hs	1.40871	0.781163	0.597309
diet2020_milk_typeused_1418_average_bin10	32193382	not aging	not aging	HALLMARK_IL6_JAK_STAT3_SIGNALING.v2022.1.Hs	1.3872	0.519625	0.450588
bloodcell2020_mpv_ea	32888493	not aging	not aging	HALLMARK_IL6_JAK_STAT3_SIGNALING.v2022.1.Hs	1.38673	0.413256	0.353062
diet2020_ffq_median_pc29	32193382	not aging	not aging	HALLMARK_IL6_JAK_STAT3_SIGNALING.v2022.1.Hs	1.36582	0.472549	0.437886
geneatlas_selfReported_n_1321	30349118	not aging	not aging	HALLMARK_IL6_JAK_STAT3_SIGNALING.v2022.1.Hs	1.36559	0.281432	0.191297
geneatlas_cancer_c_C44	30349118	not aging	not aging	HALLMARK_IL6_JAK_STAT3_SIGNALING.v2022.1.Hs	1.35396	0.482607	0.452651
bonearea2019_hip_inter	31053729	not aging	not aging	HALLMARK_IL6_JAK_STAT3_SIGNALING.v2022.1.Hs	1.34879	0.66179	0.599108
glgc2021_tc_inv_eur_hrc_1kgp3_others_all	34887591	aging	endocrine (aging)	HALLMARK_IL6_JAK_STAT3_SIGNALING.v2022.1.Hs	1.3257	0.707179	0.643353
geneatlas_selfReported_n_1291	30349118	not aging	not aging	HALLMARK_IL6_JAK_STAT3_SIGNALING.v2022.1.Hs	1.31631	0.817082	0.697857
cardmri2020_lvesv	32382064	not aging	not aging	HALLMARK_IL6_JAK_STAT3_SIGNALING.v2022.1.Hs	1.31318	0.299193	0.298211
geneatlas_clinical_c_Block_M50-M54	30349118	not aging	not aging	HALLMARK_IL6_JAK_STAT3_SIGNALING.v2022.1.Hs	1.30343	0.466806	0.514139
geneatlas_cancer_c_C61	30349118	aging	cancer (aging)	HALLMARK_IL6_JAK_STAT3_SIGNALING.v2022.1.Hs	1.3009	0.574889	0.598303
re2020	32231278	not aging	not aging	HALLMARK_IL6_JAK_STAT3_SIGNALING.v2022.1.Hs	1.29892	0.21622	0.165993
accel2019_l5_time	30952852	not aging	not aging	HALLMARK_IL6_JAK_STAT3_SIGNALING.v2022.1.Hs	1.2976	1.43941	0.836045
glgc2021_nonhdl_inv_eur_hrc_1kgp3_others_all	34887591	aging	endocrine (aging)	HALLMARK_IL6_JAK_STAT3_SIGNALING.v2022.1.Hs	1.28817	0.727939	0.689764
geneatlas_clinical_c_N40	30349118	aging	nephrology (aging)	HALLMARK_IL6_JAK_STAT3_SIGNALING.v2022.1.Hs	1.28628	1.14708	0.802033
shsd2019_longsleep	30846698	not aging	not aging	HALLMARK_IL6_JAK_STAT3_SIGNALING.v2022.1.Hs	1.28366	0.195157	0.14109
diet2020_spread_typeused_1428_0_nonbutterspread_typeused_2654_combined_bin3	32193382	not aging	not aging	HALLMARK_IL6_JAK_STAT3_SIGNALING.v2022.1.Hs	1.27311	0.556045	0.623396
waist2019_adjbmi	30239722	not aging	not aging	HALLMARK_IL6_JAK_STAT3_SIGNALING.v2022.1.Hs	1.27013	0.306103	0.37947
geneatlas_selfReported_n_1536	30349118	aging	endocrine (aging)	HALLMARK_IL6_JAK_STAT3_SIGNALING.v2022.1.Hs	1.26602	0.555794	0.630739
diet2020_spread_typeused_1428_0_nonbutterspread_typeused_2654_combined_bin7	32193382	not aging	not aging	HALLMARK_IL6_JAK_STAT3_SIGNALING.v2022.1.Hs	1.2556	0.887614	0.772626
egfr2019_egfr	31152163	aging	nephrology (aging)	HALLMARK_IL6_JAK_STAT3_SIGNALING.v2022.1.Hs	1.25258	0.294349	0.386604
geneatlas_selfReported_n_1319	30349118	not aging	not aging	HALLMARK_IL6_JAK_STAT3_SIGNALING.v2022.1.Hs	1.25221	0.661417	0.703859
cogfun2018	29844566	aging	physiological markers (aging)	HALLMARK_IL6_JAK_STAT3_SIGNALING.v2022.1.Hs	1.24083	0.657418	0.713302
optic2017_da_eur	28073927	not aging	not aging	HALLMARK_IL6_JAK_STAT3_SIGNALING.v2022.1.Hs	1.23226	0.52249	0.65747
meduse2019_c10aa	31015401	not aging	not aging	HALLMARK_IL6_JAK_STAT3_SIGNALING.v2022.1.Hs	1.23073	0.664786	0.727009
diet2020_spread_typeused_1428_0_nonbutterspread_typeused_2654_combined_bin14	32193382	not aging	not aging	HALLMARK_IL6_JAK_STAT3_SIGNALING.v2022.1.Hs	1.22988	0.609399	0.705891
geneatlas_clinical_c_K40	30349118	aging	soft tissue (aging)	HALLMARK_IL6_JAK_STAT3_SIGNALING.v2022.1.Hs	1.22088	0.656316	0.732645
hr2013	23583979	not aging	not aging	HALLMARK_IL6_JAK_STAT3_SIGNALING.v2022.1.Hs	1.21789	0.715323	0.759501
glgc2021_hdl_inv_eur_hrc_1kgp3_others_all	34887591	aging	endocrine (aging)	HALLMARK_IL6_JAK_STAT3_SIGNALING.v2022.1.Hs	1.21733	0.365279	0.553826
bp2018_pp	30224653	aging	cardiocerebral vascular (aging)	HALLMARK_IL6_JAK_STAT3_SIGNALING.v2022.1.Hs	1.21665	0.227624	0.340996
hrp2018_hrr10	29497042	not aging	not aging	HALLMARK_IL6_JAK_STAT3_SIGNALING.v2022.1.Hs	1.21656	0.49365	0.660571
diet2020_spread_typeused_1428_0_nonbutterspread_typeused_2654_combined_bin16	32193382	not aging	not aging	HALLMARK_IL6_JAK_STAT3_SIGNALING.v2022.1.Hs	1.20891	0.439224	0.634622
pri2020	32439900	not aging	not aging	HALLMARK_IL6_JAK_STAT3_SIGNALING.v2022.1.Hs	1.18059	0.249668	0.465409
egfr2019_bun	31152163	not aging	not aging	HALLMARK_IL6_JAK_STAT3_SIGNALING.v2022.1.Hs	1.17089	0.328994	0.603263
diet2020_ffq_median_pc11	32193382	not aging	not aging	HALLMARK_IL6_JAK_STAT3_SIGNALING.v2022.1.Hs	1.16792	0.181749	0.355733
accel2019_sleep_midp	30952852	not aging	not aging	HALLMARK_IL6_JAK_STAT3_SIGNALING.v2022.1.Hs	1.15977	0.791594	0.840359
uacr2019	31511532	not aging	not aging	HALLMARK_IL6_JAK_STAT3_SIGNALING.v2022.1.Hs	1.15088	0.398952	0.705171
diet2020_cheese_overallfreq_1408_average_qt	32193382	not aging	not aging	HALLMARK_IL6_JAK_STAT3_SIGNALING.v2022.1.Hs	1.14914	0.444789	0.73758
cardmri2020_lvedvi	32382064	not aging	not aging	HALLMARK_IL6_JAK_STAT3_SIGNALING.v2022.1.Hs	1.14857	0.681916	0.827528
geneatlas_selfReported_n_1155	30349118	not aging	not aging	HALLMARK_IL6_JAK_STAT3_SIGNALING.v2022.1.Hs	1.14115	0.755251	0.852605
geneatlas_selfReported_n_1081	30349118	aging	cardiocerebral vascular (aging)	HALLMARK_IL6_JAK_STAT3_SIGNALING.v2022.1.Hs	1.1399	0.455664	0.758845
diet2020_cereal_typeused_1468_average_bin4	32193382	not aging	not aging	HALLMARK_IL6_JAK_STAT3_SIGNALING.v2022.1.Hs	1.12972	0.241697	0.59325
lung2019_pef_meta-analysis	30804560	not aging	not aging	HALLMARK_IL6_JAK_STAT3_SIGNALING.v2022.1.Hs	1.12053	0.184486	0.511885
diet2020_spread_typeused_1428_0_nonbutterspread_typeused_2654_combined_bin4	32193382	not aging	not aging	HALLMARK_IL6_JAK_STAT3_SIGNALING.v2022.1.Hs	1.11444	0.424475	0.786959
sleep2019_snoring	30804565	not aging	not aging	HALLMARK_IL6_JAK_STAT3_SIGNALING.v2022.1.Hs	1.11283	0.237882	0.634721
meduse2019_c07	31015401	not aging	not aging	HALLMARK_IL6_JAK_STAT3_SIGNALING.v2022.1.Hs	1.11274	0.666312	0.865326
sleep2019_dozing	30804565	not aging	not aging	HALLMARK_IL6_JAK_STAT3_SIGNALING.v2022.1.Hs	1.1064	1.00532	0.915599
diet2020_spread_typeused_1428_0_nonbutterspread_typeused_2654_combined_bin5	32193382	not aging	not aging	HALLMARK_IL6_JAK_STAT3_SIGNALING.v2022.1.Hs	1.10575	0.42579	0.80319
geneatlas_selfReported_n_1525	30349118	aging	osteoarthropathy (aging)	HALLMARK_IL6_JAK_STAT3_SIGNALING.v2022.1.Hs	1.09743	0.408822	0.811066
geneatlas_clinical_c_E78	30349118	aging	endocrine (aging)	HALLMARK_IL6_JAK_STAT3_SIGNALING.v2022.1.Hs	1.08858	0.284046	0.754621
oa2019_hipoa	30664745	aging	osteoarthropathy (aging)	HALLMARK_IL6_JAK_STAT3_SIGNALING.v2022.1.Hs	1.08566	0.233527	0.713472
af2018	30061737	not aging	not aging	HALLMARK_IL6_JAK_STAT3_SIGNALING.v2022.1.Hs	1.08382	0.595789	0.888627
cardmri2020_lvesvi	32382064	not aging	not aging	HALLMARK_IL6_JAK_STAT3_SIGNALING.v2022.1.Hs	1.08084	0.310009	0.79421
diet2020_ffq_median_pc21	32193382	not aging	not aging	HALLMARK_IL6_JAK_STAT3_SIGNALING.v2022.1.Hs	1.07629	0.223472	0.733176
height2018	30124842	not aging	not aging	HALLMARK_IL6_JAK_STAT3_SIGNALING.v2022.1.Hs	1.07134	0.184452	0.698372
asd2019_ipsych	30804558	not aging	not aging	HALLMARK_IL6_JAK_STAT3_SIGNALING.v2022.1.Hs	1.07039	0.671238	0.91697
lung2019_fev1_meta-analysis	30804560	not aging	not aging	HALLMARK_IL6_JAK_STAT3_SIGNALING.v2022.1.Hs	1.06576	0.122659	0.591119
diet2020_ffq_median_pc13	32193382	not aging	not aging	HALLMARK_IL6_JAK_STAT3_SIGNALING.v2022.1.Hs	1.05825	0.61936	0.924465
lung2019_fvc_meta-analysis	30804560	not aging	not aging	HALLMARK_IL6_JAK_STAT3_SIGNALING.v2022.1.Hs	1.05737	0.254634	0.821493
geneatlas_cancer_c_Block_C43-C44	30349118	not aging	not aging	HALLMARK_IL6_JAK_STAT3_SIGNALING.v2022.1.Hs	1.05469	0.391777	0.888614
geneatlas_clinical_c_Block_K40-K46	30349118	not aging	not aging	HALLMARK_IL6_JAK_STAT3_SIGNALING.v2022.1.Hs	1.04981	0.679139	0.941887
bonearea2019_ls	31053729	not aging	not aging	HALLMARK_IL6_JAK_STAT3_SIGNALING.v2022.1.Hs	1.04481	0.838248	0.957769
geneatlas_clinical_c_Block_K80-K87	30349118	not aging	not aging	HALLMARK_IL6_JAK_STAT3_SIGNALING.v2022.1.Hs	1.04181	0.550933	0.938991
diet2020_cookedveg_tbsperday_1289_average_qt	32193382	not aging	not aging	HALLMARK_IL6_JAK_STAT3_SIGNALING.v2022.1.Hs	1.04086	0.297397	0.89073
glgc2021_logtg_inv_eur_hrc_1kgp3_others_all	34887591	aging	endocrine (aging)	HALLMARK_IL6_JAK_STAT3_SIGNALING.v2022.1.Hs	1.04011	0.302191	0.894116
diet2020_ffq_median_pc30	32193382	not aging	not aging	HALLMARK_IL6_JAK_STAT3_SIGNALING.v2022.1.Hs	1.03748	0.270812	0.890001
load2019	30617256	aging	neurodegenerative (aging)	HALLMARK_IL6_JAK_STAT3_SIGNALING.v2022.1.Hs	1.03601	0.760608	0.962382
plifespan2019	30642433	aging	general (aging)	HALLMARK_IL6_JAK_STAT3_SIGNALING.v2022.1.Hs	1.03092	0.310378	0.920841
diet2020_ffq_median_pc19	32193382	not aging	not aging	HALLMARK_IL6_JAK_STAT3_SIGNALING.v2022.1.Hs	1.02998	0.211995	0.888015
bc2017	29059683	aging	cancer (aging)	HALLMARK_IL6_JAK_STAT3_SIGNALING.v2022.1.Hs	1.02711	0.342054	0.93662
accel2019_n_sleep_episodes	30952852	not aging	not aging	HALLMARK_IL6_JAK_STAT3_SIGNALING.v2022.1.Hs	1.02635	0.183066	0.885635
csvdmri2020_pc1_md	32358547	not aging	not aging	HALLMARK_IL6_JAK_STAT3_SIGNALING.v2022.1.Hs	1.02447	0.994196	0.980422
risk2019_asp	30643258	not aging	not aging	HALLMARK_IL6_JAK_STAT3_SIGNALING.v2022.1.Hs	1.02197	0.347386	0.949567
bp2018_sbp	30224653	aging	cardiocerebral vascular (aging)	HALLMARK_IL6_JAK_STAT3_SIGNALING.v2022.1.Hs	1.00813	0.32021	0.979668
meduse2019_c09	31015401	not aging	not aging	HALLMARK_IL6_JAK_STAT3_SIGNALING.v2022.1.Hs	1.00702	0.326584	0.982839
blood_PLATELET_DISTRIB_WIDTH	29892013	not aging	not aging	HALLMARK_IL6_JAK_STAT3_SIGNALING.v2022.1.Hs	0.99843	0.230457	0.994554
bmd2019_fraca	30598549	not aging	not aging	HALLMARK_IL6_JAK_STAT3_SIGNALING.v2022.1.Hs	0.993195	0.216498	0.975003
bp2018_dbp	30224653	aging	cardiocerebral vascular (aging)	HALLMARK_IL6_JAK_STAT3_SIGNALING.v2022.1.Hs	0.993094	0.341827	0.983855
geneatlas_clinical_c_Block_K20-K31	30349118	not aging	not aging	HALLMARK_IL6_JAK_STAT3_SIGNALING.v2022.1.Hs	0.992282	0.219416	0.971941
urinary2019_sc	30910378	not aging	not aging	HALLMARK_IL6_JAK_STAT3_SIGNALING.v2022.1.Hs	0.987156	0.613039	0.983224
geneatlas_selfReported_n_1320	30349118	not aging	not aging	HALLMARK_IL6_JAK_STAT3_SIGNALING.v2022.1.Hs	0.984488	0.336836	0.963261
diet2020_ffq_median_pc6	32193382	not aging	not aging	HALLMARK_IL6_JAK_STAT3_SIGNALING.v2022.1.Hs	0.974302	0.301016	0.932028
albuminuria2018	30220432	not aging	not aging	HALLMARK_IL6_JAK_STAT3_SIGNALING.v2022.1.Hs	0.973314	0.22306	0.90475
diet2020_ffq_median_pc24	32193382	not aging	not aging	HALLMARK_IL6_JAK_STAT3_SIGNALING.v2022.1.Hs	0.97293	0.232646	0.907488
diet2020_spread_typeused_1428_0_nonbutterspread_typeused_2654_combined_bin6	32193382	not aging	not aging	HALLMARK_IL6_JAK_STAT3_SIGNALING.v2022.1.Hs	0.970117	0.432444	0.944872
pa2018_acc425	29899525	not aging	not aging	HALLMARK_IL6_JAK_STAT3_SIGNALING.v2022.1.Hs	0.968393	0.452235	0.944695
diet2020_ffq_median_pc40	32193382	not aging	not aging	HALLMARK_IL6_JAK_STAT3_SIGNALING.v2022.1.Hs	0.965917	0.326579	0.916674
25ohd2020_sunlightmeta	32242144	not aging	not aging	HALLMARK_IL6_JAK_STAT3_SIGNALING.v2022.1.Hs	0.96203	0.289337	0.895407
urinary2019_mc	30910378	not aging	not aging	HALLMARK_IL6_JAK_STAT3_SIGNALING.v2022.1.Hs	0.959627	0.195834	0.837019
geneatlas_selfReported_n_1518	30349118	not aging	not aging	HALLMARK_IL6_JAK_STAT3_SIGNALING.v2022.1.Hs	0.959476	0.745559	0.957019
pop2020	32184442	not aging	not aging	HALLMARK_IL6_JAK_STAT3_SIGNALING.v2022.1.Hs	0.956513	0.470513	0.926275
fgfi2020_fi	33402679	aging	endocrine (aging)	HALLMARK_IL6_JAK_STAT3_SIGNALING.v2022.1.Hs	0.956276	0.58632	0.941128
geneatlas_clinical_c_Block_E70-E90	30349118	not aging	not aging	HALLMARK_IL6_JAK_STAT3_SIGNALING.v2022.1.Hs	0.952259	0.296888	0.872449
meduse2019_a02b	31015401	not aging	not aging	HALLMARK_IL6_JAK_STAT3_SIGNALING.v2022.1.Hs	0.949455	0.318944	0.87397
meduse2019_n02a	31015401	not aging	not aging	HALLMARK_IL6_JAK_STAT3_SIGNALING.v2022.1.Hs	0.948216	0.219926	0.81366
geneatlas_clinical_c_Block_M45-M49	30349118	not aging	not aging	HALLMARK_IL6_JAK_STAT3_SIGNALING.v2022.1.Hs	0.936178	0.455577	0.888362
meduse2019_c03	31015401	not aging	not aging	HALLMARK_IL6_JAK_STAT3_SIGNALING.v2022.1.Hs	0.935371	0.14875	0.662551
geneatlas_clinical_c_Block_M20-M25	30349118	not aging	not aging	HALLMARK_IL6_JAK_STAT3_SIGNALING.v2022.1.Hs	0.934798	0.419526	0.876431
diet2020_nevereatcategories_6144_average_bin	32193382	not aging	not aging	HALLMARK_IL6_JAK_STAT3_SIGNALING.v2022.1.Hs	0.931677	1.15435	0.953096
diet2020_ffq_median_pc23	32193382	not aging	not aging	HALLMARK_IL6_JAK_STAT3_SIGNALING.v2022.1.Hs	0.931256	0.26176	0.793189
geneatlas_clinical_c_I10	30349118	aging	cardiocerebral vascular (aging)	HALLMARK_IL6_JAK_STAT3_SIGNALING.v2022.1.Hs	0.922567	0.457107	0.865466
shsd2019_sleepduration	30846698	not aging	not aging	HALLMARK_IL6_JAK_STAT3_SIGNALING.v2022.1.Hs	0.921559	0.1852	0.672803
diet2020_spread_typeused_1428_0_nonbutterspread_typeused_2654_combined_bin1	32193382	not aging	not aging	HALLMARK_IL6_JAK_STAT3_SIGNALING.v2022.1.Hs	0.918078	0.230264	0.721714
geneatlas_clinical_c_Block_I10-I15	30349118	not aging	not aging	HALLMARK_IL6_JAK_STAT3_SIGNALING.v2022.1.Hs	0.917521	0.466527	0.859627
geneatlas_selfReported_n_1159	30349118	not aging	not aging	HALLMARK_IL6_JAK_STAT3_SIGNALING.v2022.1.Hs	0.908682	0.61703	0.881971
bp_DIASTOLICadjMEDz	29892013	aging	cardiocerebral vascular (aging)	HALLMARK_IL6_JAK_STAT3_SIGNALING.v2022.1.Hs	0.903148	0.222608	0.663064
sitting2020_driving	32317632	not aging	not aging	HALLMARK_IL6_JAK_STAT3_SIGNALING.v2022.1.Hs	0.902212	0.383984	0.797974
diet2020_cereal_typeused_1468_average_bin3	32193382	not aging	not aging	HALLMARK_IL6_JAK_STAT3_SIGNALING.v2022.1.Hs	0.896642	0.452476	0.82021
geneatlas_clinical_c_M16	30349118	aging	osteoarthropathy (aging)	HALLMARK_IL6_JAK_STAT3_SIGNALING.v2022.1.Hs	0.892838	0.280846	0.701435
urinary2019_sp	30910378	not aging	not aging	HALLMARK_IL6_JAK_STAT3_SIGNALING.v2022.1.Hs	0.888075	0.355588	0.753655
bp_SYSTOLICadjMEDz	29892013	aging	cardiocerebral vascular (aging)	HALLMARK_IL6_JAK_STAT3_SIGNALING.v2022.1.Hs	0.887304	0.241415	0.639661
diet2020_tea_cupsperday_1488_average_qt	32193382	not aging	not aging	HALLMARK_IL6_JAK_STAT3_SIGNALING.v2022.1.Hs	0.884348	0.164592	0.484941
diet2020_nonoilyfish_overallfreq_1339_average_qt	32193382	not aging	not aging	HALLMARK_IL6_JAK_STAT3_SIGNALING.v2022.1.Hs	0.884326	0.27202	0.671828
wp2020	33128006	aging	osteoarthropathy (aging)	HALLMARK_IL6_JAK_STAT3_SIGNALING.v2022.1.Hs	0.882401	0.484069	0.807792
diet2020_ffq_median_pc12	32193382	not aging	not aging	HALLMARK_IL6_JAK_STAT3_SIGNALING.v2022.1.Hs	0.876681	0.228736	0.591124
geneatlas_clinical_c_M54	30349118	not aging	not aging	HALLMARK_IL6_JAK_STAT3_SIGNALING.v2022.1.Hs	0.874802	0.529005	0.814366
urinary2019_pc	30910378	not aging	not aging	HALLMARK_IL6_JAK_STAT3_SIGNALING.v2022.1.Hs	0.867363	0.449391	0.76599
diet2020_milk_typeused_1418_average_bin9	32193382	not aging	not aging	HALLMARK_IL6_JAK_STAT3_SIGNALING.v2022.1.Hs	0.866737	0.436796	0.757798
cardmri2020_lvef	32382064	not aging	not aging	HALLMARK_IL6_JAK_STAT3_SIGNALING.v2022.1.Hs	0.865534	0.553434	0.805627
meduse2019_c08	31015401	not aging	not aging	HALLMARK_IL6_JAK_STAT3_SIGNALING.v2022.1.Hs	0.863355	0.181078	0.448542
oa2019_hipkneeoa	30664745	aging	osteoarthropathy (aging)	HALLMARK_IL6_JAK_STAT3_SIGNALING.v2022.1.Hs	0.862458	0.154921	0.372525
diet2020_ffq_median_pc14	32193382	not aging	not aging	HALLMARK_IL6_JAK_STAT3_SIGNALING.v2022.1.Hs	0.861137	0.270058	0.608004
diet2020_doyouaddsalt_1478_average_qt	32193382	not aging	not aging	HALLMARK_IL6_JAK_STAT3_SIGNALING.v2022.1.Hs	0.86068	0.208395	0.502707
dd2019	30661054	not aging	not aging	HALLMARK_IL6_JAK_STAT3_SIGNALING.v2022.1.Hs	0.856837	0.171446	0.404708
insomnia2019	30804566	not aging	not aging	HALLMARK_IL6_JAK_STAT3_SIGNALING.v2022.1.Hs	0.8562	0.135234	0.28937
geneatlas_clinical_c_M23	30349118	not aging	not aging	HALLMARK_IL6_JAK_STAT3_SIGNALING.v2022.1.Hs	0.855672	0.942838	0.877291
accel2019_sleep_eff	30952852	not aging	not aging	HALLMARK_IL6_JAK_STAT3_SIGNALING.v2022.1.Hs	0.851449	0.885925	0.86404
diet2020_bread_typeused_1448_average_bin3	32193382	not aging	not aging	HALLMARK_IL6_JAK_STAT3_SIGNALING.v2022.1.Hs	0.85084	0.248863	0.550196
impedance_BASAL_METABOLIC_RATEz	29892013	not aging	not aging	HALLMARK_IL6_JAK_STAT3_SIGNALING.v2022.1.Hs	0.845473	0.171599	0.369086
diet2020_cereal_bowlsperweek_1458_average_qt	32193382	not aging	not aging	HALLMARK_IL6_JAK_STAT3_SIGNALING.v2022.1.Hs	0.832189	0.179598	0.35243
cts2019	30833571	not aging	not aging	HALLMARK_IL6_JAK_STAT3_SIGNALING.v2022.1.Hs	0.831661	0.251708	0.50276
lcu2018	30150663	not aging	not aging	HALLMARK_IL6_JAK_STAT3_SIGNALING.v2022.1.Hs	0.828376	0.67677	0.800312
repro2016_neb	27798627	not aging	not aging	HALLMARK_IL6_JAK_STAT3_SIGNALING.v2022.1.Hs	0.824194	0.485412	0.716601
asrd2019_ipsych	31116379	not aging	not aging	HALLMARK_IL6_JAK_STAT3_SIGNALING.v2022.1.Hs	0.81985	0.303466	0.552864
backpain2019	30747904	not aging	not aging	HALLMARK_IL6_JAK_STAT3_SIGNALING.v2022.1.Hs	0.814535	0.285344	0.517334
repro_MENARCHE_AGE	29892013	not aging	not aging	HALLMARK_IL6_JAK_STAT3_SIGNALING.v2022.1.Hs	0.807469	0.163527	0.241449
glaucoma2020	31959993	aging	ophthalmology (aging)	HALLMARK_IL6_JAK_STAT3_SIGNALING.v2022.1.Hs	0.806564	0.174126	0.267919
geneatlas_clinical_c_N20	30349118	not aging	not aging	HALLMARK_IL6_JAK_STAT3_SIGNALING.v2022.1.Hs	0.80483	0.584989	0.739182
hrp2018_hrr50	29497042	not aging	not aging	HALLMARK_IL6_JAK_STAT3_SIGNALING.v2022.1.Hs	0.804132	0.441783	0.655363
neufactor2019_worry_vulnerability_special_factor	30867560	not aging	not aging	HALLMARK_IL6_JAK_STAT3_SIGNALING.v2022.1.Hs	0.803658	0.351761	0.575672
neufactor2019_anxiety_tension_special_factor	30867560	not aging	not aging	HALLMARK_IL6_JAK_STAT3_SIGNALING.v2022.1.Hs	0.803658	0.351761	0.575672
diet2020_spread_typeused_1428_0_nonbutterspread_typeused_2654_combined_bin11	32193382	not aging	not aging	HALLMARK_IL6_JAK_STAT3_SIGNALING.v2022.1.Hs	0.799275	0.377639	0.597855
geneatlas_clinical_c_N81	30349118	not aging	not aging	HALLMARK_IL6_JAK_STAT3_SIGNALING.v2022.1.Hs	0.789906	0.643801	0.744061
social2018_rel	29970889	not aging	not aging	HALLMARK_IL6_JAK_STAT3_SIGNALING.v2022.1.Hs	0.789721	0.573428	0.711525
income2019	31844048	not aging	not aging	HALLMARK_IL6_JAK_STAT3_SIGNALING.v2022.1.Hs	0.788451	0.292114	0.467455
diet2020_ffq_median_pc28	32193382	not aging	not aging	HALLMARK_IL6_JAK_STAT3_SIGNALING.v2022.1.Hs	0.779608	0.519066	0.670665
geneatlas_clinical_c_I83	30349118	not aging	not aging	HALLMARK_IL6_JAK_STAT3_SIGNALING.v2022.1.Hs	0.777612	0.286461	0.41675
diet2020_spread_typeused_1428_0_nonbutterspread_typeused_2654_combined_bin17	32193382	not aging	not aging	HALLMARK_IL6_JAK_STAT3_SIGNALING.v2022.1.Hs	0.777344	0.423541	0.599123
geneatlas_clinical_c_Block_E65-E68	30349118	not aging	not aging	HALLMARK_IL6_JAK_STAT3_SIGNALING.v2022.1.Hs	0.773788	0.239186	0.343345
geneatlas_clinical_c_E66	30349118	not aging	not aging	HALLMARK_IL6_JAK_STAT3_SIGNALING.v2022.1.Hs	0.769431	0.238262	0.331851
risk2019_pc1	30643258	not aging	not aging	HALLMARK_IL6_JAK_STAT3_SIGNALING.v2022.1.Hs	0.769311	0.0870558	0.00873382
diet2020_ffq_median_pc7	32193382	not aging	not aging	HALLMARK_IL6_JAK_STAT3_SIGNALING.v2022.1.Hs	0.766939	0.188833	0.220058
geneatlas_clinical_c_K80	30349118	not aging	not aging	HALLMARK_IL6_JAK_STAT3_SIGNALING.v2022.1.Hs	0.753815	0.409388	0.542419
oa2019_alloa	30664745	aging	osteoarthropathy (aging)	HALLMARK_IL6_JAK_STAT3_SIGNALING.v2022.1.Hs	0.753682	0.131933	0.0601737
iq2018	29942086	not aging	not aging	HALLMARK_IL6_JAK_STAT3_SIGNALING.v2022.1.Hs	0.748946	0.349697	0.471714
diet2020_ffq_median_pc16	32193382	not aging	not aging	HALLMARK_IL6_JAK_STAT3_SIGNALING.v2022.1.Hs	0.741058	0.211405	0.229209
geneatlas_clinical_c_K44	30349118	not aging	not aging	HALLMARK_IL6_JAK_STAT3_SIGNALING.v2022.1.Hs	0.739016	0.458884	0.569973
geneatlas_clinical_c_Block_M70-M79	30349118	not aging	not aging	HALLMARK_IL6_JAK_STAT3_SIGNALING.v2022.1.Hs	0.732232	0.333128	0.421181
cardmri2020_svi	32382064	not aging	not aging	HALLMARK_IL6_JAK_STAT3_SIGNALING.v2022.1.Hs	0.731954	0.645937	0.676456
cov_EDU_COLLEGE	29892013	not aging	not aging	HALLMARK_IL6_JAK_STAT3_SIGNALING.v2022.1.Hs	0.724376	0.358905	0.440408
risk2019_nsp	30643258	not aging	not aging	HALLMARK_IL6_JAK_STAT3_SIGNALING.v2022.1.Hs	0.721089	0.144032	0.0548295
diet2020_cereal_typeused_1468_average_bin5	32193382	not aging	not aging	HALLMARK_IL6_JAK_STAT3_SIGNALING.v2022.1.Hs	0.720895	0.283794	0.325007
diet2020_ffq_median_pc33	32193382	not aging	not aging	HALLMARK_IL6_JAK_STAT3_SIGNALING.v2022.1.Hs	0.719698	0.826006	0.735861
diet2020_hotdrinktemp_1518_average_qt	32193382	not aging	not aging	HALLMARK_IL6_JAK_STAT3_SIGNALING.v2022.1.Hs	0.718031	0.425055	0.504587
diet2020_spread_typeused_1428_0_nonbutterspread_typeused_2654_combined_bin2	32193382	not aging	not aging	HALLMARK_IL6_JAK_STAT3_SIGNALING.v2022.1.Hs	0.713624	0.320276	0.369659
diet2020_ffq_median_pc37	32193382	not aging	not aging	HALLMARK_IL6_JAK_STAT3_SIGNALING.v2022.1.Hs	0.713086	0.458123	0.53239
thyroid2018_invnormft4	30367059	not aging	not aging	HALLMARK_IL6_JAK_STAT3_SIGNALING.v2022.1.Hs	0.70585	0.294305	0.319982
geneatlas_clinical_c_Block_M15-M19	30349118	aging	osteoarthropathy (aging)	HALLMARK_IL6_JAK_STAT3_SIGNALING.v2022.1.Hs	0.705329	0.18765	0.113229
diet2020_bread_typeused_1448_average_bin5	32193382	not aging	not aging	HALLMARK_IL6_JAK_STAT3_SIGNALING.v2022.1.Hs	0.704094	0.200229	0.141867
diet2020_ffq_median_pc45	32193382	not aging	not aging	HALLMARK_IL6_JAK_STAT3_SIGNALING.v2022.1.Hs	0.702839	0.388642	0.443968
geneatlas_clinical_c_K57	30349118	not aging	not aging	HALLMARK_IL6_JAK_STAT3_SIGNALING.v2022.1.Hs	0.698887	0.178672	0.0934045
diet2020_water_glassesperday_1528_average_qt	32193382	not aging	not aging	HALLMARK_IL6_JAK_STAT3_SIGNALING.v2022.1.Hs	0.69374	0.117324	0.00989897
diet2020_redwine_glassespermonth_derived_average_qt	32193382	not aging	not aging	HALLMARK_IL6_JAK_STAT3_SIGNALING.v2022.1.Hs	0.688832	0.16782	0.0693146
oa2019_kneeoa	30664745	aging	osteoarthropathy (aging)	HALLMARK_IL6_JAK_STAT3_SIGNALING.v2022.1.Hs	0.687836	0.245332	0.199953
meduse2019_n06a	31015401	not aging	not aging	HALLMARK_IL6_JAK_STAT3_SIGNALING.v2022.1.Hs	0.687819	0.449642	0.483215
xdx2019_ipsych	30692689	not aging	not aging	HALLMARK_IL6_JAK_STAT3_SIGNALING.v2022.1.Hs	0.687444	0.674215	0.642651
diet2020_coffee_cupsperday_1498_average_qt	32193382	not aging	not aging	HALLMARK_IL6_JAK_STAT3_SIGNALING.v2022.1.Hs	0.686381	0.294723	0.283058
pa2018_vpa	29899525	not aging	not aging	HALLMARK_IL6_JAK_STAT3_SIGNALING.v2022.1.Hs	0.680125	0.185342	0.0870822
bip2019	31043756	not aging	not aging	HALLMARK_IL6_JAK_STAT3_SIGNALING.v2022.1.Hs	0.67398	0.272239	0.228971
sitting2020_television	32317632	not aging	not aging	HALLMARK_IL6_JAK_STAT3_SIGNALING.v2022.1.Hs	0.67391	0.246122	0.185516
diet2020_oilyfish_overallfreq_1329_average_qt	32193382	not aging	not aging	HALLMARK_IL6_JAK_STAT3_SIGNALING.v2022.1.Hs	0.673717	0.209006	0.115555
diet2020_nevereatcategories_6144_average_bin7	32193382	not aging	not aging	HALLMARK_IL6_JAK_STAT3_SIGNALING.v2022.1.Hs	0.671399	0.180915	0.0716221
diet2020_alcohol_usuallywithmeals_amongcurrentdrinkers_1618_average_bin2	32193382	not aging	not aging	HALLMARK_IL6_JAK_STAT3_SIGNALING.v2022.1.Hs	0.666697	0.231496	0.14912
bmi2018	30124842	not aging	not aging	HALLMARK_IL6_JAK_STAT3_SIGNALING.v2022.1.Hs	0.663159	0.132866	0.013296
sleep2019_gettingup	30804565	not aging	not aging	HALLMARK_IL6_JAK_STAT3_SIGNALING.v2022.1.Hs	0.662299	0.387846	0.384197
diet2020_nevereatcategories_6144_average_bin8	32193382	not aging	not aging	HALLMARK_IL6_JAK_STAT3_SIGNALING.v2022.1.Hs	0.661564	0.186761	0.0718852
diet2020_ffq_median_pc8	32193382	not aging	not aging	HALLMARK_IL6_JAK_STAT3_SIGNALING.v2022.1.Hs	0.660595	0.208499	0.106214
depression2019	30718901	not aging	not aging	HALLMARK_IL6_JAK_STAT3_SIGNALING.v2022.1.Hs	0.658184	0.15003	0.0240935
diet2020_ffq_median_pc20	32193382	not aging	not aging	HALLMARK_IL6_JAK_STAT3_SIGNALING.v2022.1.Hs	0.657531	0.205726	0.0964998
diet2020_processmeat_overallfreq_1349_average_qt	32193382	not aging	not aging	HALLMARK_IL6_JAK_STAT3_SIGNALING.v2022.1.Hs	0.645548	0.418286	0.393568
geneatlas_clinical_c_Block_G50-G59	30349118	not aging	not aging	HALLMARK_IL6_JAK_STAT3_SIGNALING.v2022.1.Hs	0.638157	0.424804	0.390894
geneatlas_clinical_c_M17	30349118	aging	osteoarthropathy (aging)	HALLMARK_IL6_JAK_STAT3_SIGNALING.v2022.1.Hs	0.63693	0.329419	0.262439
diet2020_alcohol_usuallywithmeals_amongcurrentdrinkers_1618_average_qt3	32193382	not aging	not aging	HALLMARK_IL6_JAK_STAT3_SIGNALING.v2022.1.Hs	0.634537	0.307313	0.233699
diet2020_milk_typeused_1418_average_bin7	32193382	not aging	not aging	HALLMARK_IL6_JAK_STAT3_SIGNALING.v2022.1.Hs	0.626422	0.499063	0.450544
diet2020_alcohol_usuallywithmeals_amongcurrentdrinkers_1618_average_bin	32193382	not aging	not aging	HALLMARK_IL6_JAK_STAT3_SIGNALING.v2022.1.Hs	0.62595	0.291334	0.193718
bmd2015_ls	26367794	aging	osteoarthropathy (aging)	HALLMARK_IL6_JAK_STAT3_SIGNALING.v2022.1.Hs	0.624855	0.381444	0.324122
diet2020_ffq_median_pc1	32193382	not aging	not aging	HALLMARK_IL6_JAK_STAT3_SIGNALING.v2022.1.Hs	0.624448	0.153841	0.0155734
diet2020_freshfruit_piecesperday_1309_average_qt	32193382	not aging	not aging	HALLMARK_IL6_JAK_STAT3_SIGNALING.v2022.1.Hs	0.623479	0.206532	0.069637
edu2018_ea	30038396	not aging	not aging	HALLMARK_IL6_JAK_STAT3_SIGNALING.v2022.1.Hs	0.623258	0.28288	0.180925
diet2020_ffq_median_pc32	32193382	not aging	not aging	HALLMARK_IL6_JAK_STAT3_SIGNALING.v2022.1.Hs	0.616701	0.644958	0.549864
snd2019_smokinginitiation	30643251	not aging	not aging	HALLMARK_IL6_JAK_STAT3_SIGNALING.v2022.1.Hs	0.610337	0.0921561	2.8144e-05
diet2020_beercider_pintspermonth_derived_average_qt	32193382	not aging	not aging	HALLMARK_IL6_JAK_STAT3_SIGNALING.v2022.1.Hs	0.605304	0.151091	0.00867386
diet2020_ffq_median_pc35	32193382	not aging	not aging	HALLMARK_IL6_JAK_STAT3_SIGNALING.v2022.1.Hs	0.596418	0.697135	0.559197
geneatlas_clinical_c_Block_I80-I89	30349118	not aging	not aging	HALLMARK_IL6_JAK_STAT3_SIGNALING.v2022.1.Hs	0.59455	0.297736	0.17084
diet2020_spirits_measurespermonth_derived_average_qt	32193382	not aging	not aging	HALLMARK_IL6_JAK_STAT3_SIGNALING.v2022.1.Hs	0.592855	0.30303	0.173887
geneatlas_clinical_c_I84	30349118	not aging	not aging	HALLMARK_IL6_JAK_STAT3_SIGNALING.v2022.1.Hs	0.592404	0.546456	0.456214
chronotype2019_raw	30696823	not aging	not aging	HALLMARK_IL6_JAK_STAT3_SIGNALING.v2022.1.Hs	0.592198	0.121421	0.000953835
shsd2019_shortsleep	30846698	not aging	not aging	HALLMARK_IL6_JAK_STAT3_SIGNALING.v2022.1.Hs	0.588591	0.127709	0.00194669
diet2020_milk_typeused_1418_average_bin8	32193382	not aging	not aging	HALLMARK_IL6_JAK_STAT3_SIGNALING.v2022.1.Hs	0.588242	0.617487	0.499769
diet2020_ffq_median_pc38	32193382	not aging	not aging	HALLMARK_IL6_JAK_STAT3_SIGNALING.v2022.1.Hs	0.582725	0.925551	0.645517
diet2020_milk_typeused_1418_average_bin11	32193382	not aging	not aging	HALLMARK_IL6_JAK_STAT3_SIGNALING.v2022.1.Hs	0.574491	0.479107	0.367976
diet2020_bread_typeused_1448_average_bin4	32193382	not aging	not aging	HALLMARK_IL6_JAK_STAT3_SIGNALING.v2022.1.Hs	0.572807	0.29729	0.154246
csvdmri2020_pc1_fa	32358547	not aging	not aging	HALLMARK_IL6_JAK_STAT3_SIGNALING.v2022.1.Hs	0.572222	0.389049	0.264634
neufactor2019_general_factor_of_neuroticism	30867560	not aging	not aging	HALLMARK_IL6_JAK_STAT3_SIGNALING.v2022.1.Hs	0.571971	0.120623	0.00051753
social2018_pub	29970889	not aging	not aging	HALLMARK_IL6_JAK_STAT3_SIGNALING.v2022.1.Hs	0.568285	0.208198	0.0386697
diet2020_ffq_median_pc9	32193382	not aging	not aging	HALLMARK_IL6_JAK_STAT3_SIGNALING.v2022.1.Hs	0.568273	0.406333	0.285041
diet2020_ffq_median_pc43	32193382	not aging	not aging	HALLMARK_IL6_JAK_STAT3_SIGNALING.v2022.1.Hs	0.56759	0.251846	0.0884461
meduse2019_c01d	31015401	not aging	not aging	HALLMARK_IL6_JAK_STAT3_SIGNALING.v2022.1.Hs	0.558052	0.655707	0.495582
diet2020_driedfruit_piecesperday_1319_average_qt	32193382	not aging	not aging	HALLMARK_IL6_JAK_STAT3_SIGNALING.v2022.1.Hs	0.556899	0.3279	0.175626
diet2020_ffq_median_pc31	32193382	not aging	not aging	HALLMARK_IL6_JAK_STAT3_SIGNALING.v2022.1.Hs	0.55653	0.409631	0.270717
diet2020_bread_slicesperweek_1438_average_qt	32193382	not aging	not aging	HALLMARK_IL6_JAK_STAT3_SIGNALING.v2022.1.Hs	0.555294	0.138611	0.00168106
geneatlas_selfReported_n_1312	30349118	not aging	not aging	HALLMARK_IL6_JAK_STAT3_SIGNALING.v2022.1.Hs	0.550018	0.394894	0.24297
diet2020_pork_overallfreq_1389_average_qt	32193382	not aging	not aging	HALLMARK_IL6_JAK_STAT3_SIGNALING.v2022.1.Hs	0.549236	0.357628	0.207955
neu2018_neuroticism	29942085	not aging	not aging	HALLMARK_IL6_JAK_STAT3_SIGNALING.v2022.1.Hs	0.545556	0.076529	6.49664e-08
geneatlas_clinical_c_G47	30349118	not aging	not aging	HALLMARK_IL6_JAK_STAT3_SIGNALING.v2022.1.Hs	0.539818	2.01992	0.818871
diet2020_ffq_median_pc15	32193382	not aging	not aging	HALLMARK_IL6_JAK_STAT3_SIGNALING.v2022.1.Hs	0.535436	0.559377	0.397651
hrp2018_hrr40	29497042	not aging	not aging	HALLMARK_IL6_JAK_STAT3_SIGNALING.v2022.1.Hs	0.532484	0.363786	0.181542
geneatlas_clinical_c_J44	30349118	not aging	not aging	HALLMARK_IL6_JAK_STAT3_SIGNALING.v2022.1.Hs	0.527894	0.30946	0.122762
diet2020_ffq_median_pc3	32193382	not aging	not aging	HALLMARK_IL6_JAK_STAT3_SIGNALING.v2022.1.Hs	0.527253	0.189812	0.0136455
risk2019_grt	30643258	not aging	not aging	HALLMARK_IL6_JAK_STAT3_SIGNALING.v2022.1.Hs	0.52606	0.256737	0.0644633
diet2020_rawveg_tbsperday_1299_average_qt	32193382	not aging	not aging	HALLMARK_IL6_JAK_STAT3_SIGNALING.v2022.1.Hs	0.522648	0.199891	0.0172384
sds2019	31409809	not aging	not aging	HALLMARK_IL6_JAK_STAT3_SIGNALING.v2022.1.Hs	0.521391	0.241359	0.0462071
social2018_loneliness	29970889	not aging	not aging	HALLMARK_IL6_JAK_STAT3_SIGNALING.v2022.1.Hs	0.520918	0.175765	0.00672157
geneatlas_clinical_c_H26	30349118	not aging	not aging	HALLMARK_IL6_JAK_STAT3_SIGNALING.v2022.1.Hs	0.517218	0.319236	0.133877
sitting2020_computer	32317632	not aging	not aging	HALLMARK_IL6_JAK_STAT3_SIGNALING.v2022.1.Hs	0.516154	0.290399	0.0962188
diet2020_bread_typeused_1448_average_bin	32193382	not aging	not aging	HALLMARK_IL6_JAK_STAT3_SIGNALING.v2022.1.Hs	0.514312	0.30801	0.118236
diet2020_champagnewhitewine_glassespermonth_derived_average_qt	32193382	not aging	not aging	HALLMARK_IL6_JAK_STAT3_SIGNALING.v2022.1.Hs	0.507735	0.223862	0.028925
accel2019_diurnal_inact	30952852	not aging	not aging	HALLMARK_IL6_JAK_STAT3_SIGNALING.v2022.1.Hs	0.506712	0.533409	0.353535
optic2017_vcdr_eur	28073927	not aging	not aging	HALLMARK_IL6_JAK_STAT3_SIGNALING.v2022.1.Hs	0.497635	0.374359	0.177998
geneatlas_clinical_c_K29	30349118	not aging	not aging	HALLMARK_IL6_JAK_STAT3_SIGNALING.v2022.1.Hs	0.484347	0.706306	0.467177
diet2020_ffq_median_pc5	32193382	not aging	not aging	HALLMARK_IL6_JAK_STAT3_SIGNALING.v2022.1.Hs	0.480139	0.32187	0.10253
diet2020_anyalcohol_glassespermonth_derived_average_qt	32193382	not aging	not aging	HALLMARK_IL6_JAK_STAT3_SIGNALING.v2022.1.Hs	0.478574	0.122112	3.03401e-05
allfx2018	30158200	not aging	not aging	HALLMARK_IL6_JAK_STAT3_SIGNALING.v2022.1.Hs	0.478321	0.596068	0.369588
social2018_sport	29970889	not aging	not aging	HALLMARK_IL6_JAK_STAT3_SIGNALING.v2022.1.Hs	0.466256	0.376626	0.156154
geneatlas_clinical_c_Block_F30-F39	30349118	not aging	not aging	HALLMARK_IL6_JAK_STAT3_SIGNALING.v2022.1.Hs	0.466024	0.417546	0.195826
risk2019_dpw	30643258	not aging	not aging	HALLMARK_IL6_JAK_STAT3_SIGNALING.v2022.1.Hs	0.464482	0.120351	1.32567e-05
pa2018_accave	29899525	not aging	not aging	HALLMARK_IL6_JAK_STAT3_SIGNALING.v2022.1.Hs	0.463689	0.331398	0.105055
optic2017_ca_eur	28073927	not aging	not aging	HALLMARK_IL6_JAK_STAT3_SIGNALING.v2022.1.Hs	0.459439	0.429096	0.203955
diet2020_ffq_median_pc26	32193382	not aging	not aging	HALLMARK_IL6_JAK_STAT3_SIGNALING.v2022.1.Hs	0.458079	0.400637	0.175555
geneatlas_clinical_c_Block_N20-N23	30349118	not aging	not aging	HALLMARK_IL6_JAK_STAT3_SIGNALING.v2022.1.Hs	0.455744	0.427624	0.188636
diet2020_coffee_typeused_1508_average_bin	32193382	not aging	not aging	HALLMARK_IL6_JAK_STAT3_SIGNALING.v2022.1.Hs	0.450206	0.112655	2.08284e-06
repro2016_afb	27798627	not aging	not aging	HALLMARK_IL6_JAK_STAT3_SIGNALING.v2022.1.Hs	0.442942	0.314626	0.0710175
geneatlas_selfReported_n_1153	30349118	not aging	not aging	HALLMARK_IL6_JAK_STAT3_SIGNALING.v2022.1.Hs	0.441736	0.204075	0.00607
adhd2019_ipsych	30478444	not aging	not aging	HALLMARK_IL6_JAK_STAT3_SIGNALING.v2022.1.Hs	0.432114	0.18459	0.00281648
co2019_eur	31504550	not aging	not aging	HALLMARK_IL6_JAK_STAT3_SIGNALING.v2022.1.Hs	0.424998	0.481889	0.228872
geneatlas_clinical_c_M20	30349118	not aging	not aging	HALLMARK_IL6_JAK_STAT3_SIGNALING.v2022.1.Hs	0.409618	0.883304	0.499868
diet2020_milk_typeused_1418_average_bin2	32193382	not aging	not aging	HALLMARK_IL6_JAK_STAT3_SIGNALING.v2022.1.Hs	0.407987	0.646895	0.350418
tsh2020	32769997	not aging	not aging	HALLMARK_IL6_JAK_STAT3_SIGNALING.v2022.1.Hs	0.398192	0.354418	0.0903735
snd2019_drinksperweek	30643251	not aging	not aging	HALLMARK_IL6_JAK_STAT3_SIGNALING.v2022.1.Hs	0.397431	0.289026	0.038901
diet2020_ffq_median_pc17	32193382	not aging	not aging	HALLMARK_IL6_JAK_STAT3_SIGNALING.v2022.1.Hs	0.396913	0.28568	0.0309106
hrp2018_hrinc	29497042	not aging	not aging	HALLMARK_IL6_JAK_STAT3_SIGNALING.v2022.1.Hs	0.396881	0.397142	0.115754
an2019	31308545	not aging	not aging	HALLMARK_IL6_JAK_STAT3_SIGNALING.v2022.1.Hs	0.39437	0.351282	0.0797797
diet2020_milk_typeused_1418_average_qt3	32193382	not aging	not aging	HALLMARK_IL6_JAK_STAT3_SIGNALING.v2022.1.Hs	0.39387	0.234849	0.0085427
hrp2018_hrr20	29497042	not aging	not aging	HALLMARK_IL6_JAK_STAT3_SIGNALING.v2022.1.Hs	0.393139	0.732659	0.393227
geneatlas_clinical_c_Block_H25-H28	30349118	not aging	not aging	HALLMARK_IL6_JAK_STAT3_SIGNALING.v2022.1.Hs	0.390003	0.192365	0.00267906
geneatlas_clinical_c_F32	30349118	not aging	not aging	HALLMARK_IL6_JAK_STAT3_SIGNALING.v2022.1.Hs	0.384096	0.563417	0.269785
diet2020_milk_typeused_1418_average_bin	32193382	not aging	not aging	HALLMARK_IL6_JAK_STAT3_SIGNALING.v2022.1.Hs	0.382718	0.662685	0.341712
sleep2019_napping	30804565	not aging	not aging	HALLMARK_IL6_JAK_STAT3_SIGNALING.v2022.1.Hs	0.379536	0.269216	0.0217271
pa2018_mvpa	29899525	not aging	not aging	HALLMARK_IL6_JAK_STAT3_SIGNALING.v2022.1.Hs	0.378506	0.329716	0.0577536
diet2020_ffq_median_pc27	32193382	not aging	not aging	HALLMARK_IL6_JAK_STAT3_SIGNALING.v2022.1.Hs	0.377521	0.284594	0.0286053
diet2020_ffq_median_pc4	32193382	not aging	not aging	HALLMARK_IL6_JAK_STAT3_SIGNALING.v2022.1.Hs	0.370966	0.160179	8.3355e-05
diet2020_ffq_median_pc10	32193382	not aging	not aging	HALLMARK_IL6_JAK_STAT3_SIGNALING.v2022.1.Hs	0.357296	0.394434	0.0997351
diet2020_ffq_median_pc18	32193382	not aging	not aging	HALLMARK_IL6_JAK_STAT3_SIGNALING.v2022.1.Hs	0.347791	0.116079	4.46604e-08
diet2020_milk_typeused_1418_average_bin6	32193382	not aging	not aging	HALLMARK_IL6_JAK_STAT3_SIGNALING.v2022.1.Hs	0.345418	0.716945	0.352715
diet2020_milk_typeused_1418_average_bin4	32193382	not aging	not aging	HALLMARK_IL6_JAK_STAT3_SIGNALING.v2022.1.Hs	0.331597	0.280514	0.0196664
amd2016	26691988	aging	ophthalmology (aging)	HALLMARK_IL6_JAK_STAT3_SIGNALING.v2022.1.Hs	0.312379	0.608027	0.257731
diet2020_alcohol_overallfreq_1558_average_qt	32193382	not aging	not aging	HALLMARK_IL6_JAK_STAT3_SIGNALING.v2022.1.Hs	0.311117	0.116598	2.63719e-08
hrp2018_hrr30	29497042	not aging	not aging	HALLMARK_IL6_JAK_STAT3_SIGNALING.v2022.1.Hs	0.310626	0.346368	0.0353774
diet2020_poultry_overallfreq_1359_average_qt	32193382	not aging	not aging	HALLMARK_IL6_JAK_STAT3_SIGNALING.v2022.1.Hs	0.298853	0.169336	3.40494e-05
diet2020_ffq_median_pc39	32193382	not aging	not aging	HALLMARK_IL6_JAK_STAT3_SIGNALING.v2022.1.Hs	0.296693	0.701863	0.316109
scz2018	29483656	not aging	not aging	HALLMARK_IL6_JAK_STAT3_SIGNALING.v2022.1.Hs	0.29665	0.235559	0.00280756
diet2020_alcoholdrinkerstatus_20117_average_bin	32193382	not aging	not aging	HALLMARK_IL6_JAK_STAT3_SIGNALING.v2022.1.Hs	0.250554	0.563583	0.178347
srt2018	28194004	not aging	not aging	HALLMARK_IL6_JAK_STAT3_SIGNALING.v2022.1.Hs	0.250161	1.54468	0.62025
diet2020_lambmutton_overallfreq_1379_average_qt	32193382	not aging	not aging	HALLMARK_IL6_JAK_STAT3_SIGNALING.v2022.1.Hs	0.249803	0.397007	0.0565785
diet2020_alcoholdrinkerstatus_20117_average_bin2	32193382	not aging	not aging	HALLMARK_IL6_JAK_STAT3_SIGNALING.v2022.1.Hs	0.237048	0.557513	0.165732
diet2020_spread_typeused_1428_0_nonbutterspread_typeused_2654_combined_bin12	32193382	not aging	not aging	HALLMARK_IL6_JAK_STAT3_SIGNALING.v2022.1.Hs	0.228836	0.520885	0.131371
pa2018_ssoe	29899525	not aging	not aging	HALLMARK_IL6_JAK_STAT3_SIGNALING.v2022.1.Hs	0.215063	0.487349	0.103025
cbmi2020	33045005	not aging	not aging	HALLMARK_IL6_JAK_STAT3_SIGNALING.v2022.1.Hs	0.199473	0.325342	0.0133567
srh2017	27864402	not aging	not aging	HALLMARK_IL6_JAK_STAT3_SIGNALING.v2022.1.Hs	0.193999	0.867602	0.343746
diet2020_spread_typeused_1428_0_nonbutterspread_typeused_2654_combined_bin10	32193382	not aging	not aging	HALLMARK_IL6_JAK_STAT3_SIGNALING.v2022.1.Hs	0.189207	0.270686	0.00293563
diet2020_beef_overallfreq_1369_average_qt	32193382	not aging	not aging	HALLMARK_IL6_JAK_STAT3_SIGNALING.v2022.1.Hs	0.159934	0.300598	0.00547287
geneatlas_clinical_c_Block_K55-K64	30349118	not aging	not aging	HALLMARK_IL6_JAK_STAT3_SIGNALING.v2022.1.Hs	0.156193	0.310539	0.00563354
geneatlas_clinical_c_F17	30349118	not aging	not aging	HALLMARK_IL6_JAK_STAT3_SIGNALING.v2022.1.Hs	0.150779	0.691407	0.2112
geneatlas_selfReported_n_1265	30349118	not aging	not aging	HALLMARK_IL6_JAK_STAT3_SIGNALING.v2022.1.Hs	0.147962	0.922524	0.352341
geneatlas_selfReported_n_1537	30349118	not aging	not aging	HALLMARK_IL6_JAK_STAT3_SIGNALING.v2022.1.Hs	0.142159	0.511723	0.0891976
diet2020_milk_typeused_1418_average_bin5	32193382	not aging	not aging	HALLMARK_IL6_JAK_STAT3_SIGNALING.v2022.1.Hs	0.14171	0.345785	0.0121714
diet2020_coffee_typeused_1508_average_bin2	32193382	not aging	not aging	HALLMARK_IL6_JAK_STAT3_SIGNALING.v2022.1.Hs	0.0923662	0.762854	0.224994
geneatlas_clinical_c_M19	30349118	not aging	not aging	HALLMARK_IL6_JAK_STAT3_SIGNALING.v2022.1.Hs	0.0871052	0.394328	0.0168305
geneatlas_selfReported_n_1269	30349118	not aging	not aging	HALLMARK_IL6_JAK_STAT3_SIGNALING.v2022.1.Hs	0.0835244	0.435107	0.0285336
geneatlas_clinical_c_Block_F10-F19	30349118	not aging	not aging	HALLMARK_IL6_JAK_STAT3_SIGNALING.v2022.1.Hs	0.0285925	0.305198	0.00136771
diet2020_ffq_median_pc44	32193382	not aging	not aging	HALLMARK_IL6_JAK_STAT3_SIGNALING.v2022.1.Hs	0.0148641	0.542809	0.0607368
diet2020_coffee_typeused_1508_average_bin3	32193382	not aging	not aging	HALLMARK_IL6_JAK_STAT3_SIGNALING.v2022.1.Hs	-0.0814037	0.633858	0.0816209
lbm2017_wholebody	28724990	not aging	not aging	HALLMARK_IL6_JAK_STAT3_SIGNALING.v2022.1.Hs	-0.217206	0.750073	0.0953225
diet2020_ffq_median_pc55	32193382	not aging	not aging	HALLMARK_IL6_JAK_STAT3_SIGNALING.v2022.1.Hs	-0.253889	0.593429	0.0274407
geneatlas_clinical_c_N39	30349118	not aging	not aging	HALLMARK_IL6_JAK_STAT3_SIGNALING.v2022.1.Hs	-0.451495	0.522977	0.00290276
geneatlas_clinical_c_Block_N30-N39	30349118	not aging	not aging	HALLMARK_IL6_JAK_STAT3_SIGNALING.v2022.1.Hs	-0.633493	0.61074	0.00764571
bloodcell2020_mchc_ea	32888493	not aging	not aging	Small_Control_2_NoCloseGene_09152020	1.97608	0.264185	0.000157554
blood_MEAN_SPHERED_CELL_VOL	29892013	not aging	not aging	Small_Control_2_NoCloseGene_09152020	1.85215	0.171098	4.39199e-06
blood_RBC_DISTRIB_WIDTH	29892013	not aging	not aging	Small_Control_2_NoCloseGene_09152020	1.84787	0.176228	7.455e-06
bloodcell2020_rdw_ea	32888493	not aging	not aging	Small_Control_2_NoCloseGene_09152020	1.83181	0.181212	1.8805e-05
bloodcell2020_mcv_ea	32888493	not aging	not aging	Small_Control_2_NoCloseGene_09152020	1.82543	0.181263	9.36711e-06
bloodcell2020_mch_ea	32888493	not aging	not aging	Small_Control_2_NoCloseGene_09152020	1.79567	0.190984	3.58984e-05
blood_MEAN_CORPUSCULAR_HEMOGLOBIN	29892013	not aging	not aging	Small_Control_2_NoCloseGene_09152020	1.79236	0.180469	1.31087e-05
geneatlas_clinical_c_K40	30349118	aging	soft tissue (aging)	Small_Control_2_NoCloseGene_09152020	1.76528	0.322969	0.0234584
af2018	30061737	not aging	not aging	Small_Control_2_NoCloseGene_09152020	1.73201	0.325669	0.0231965
25ohd2020_sunlightmeta	32242144	not aging	not aging	Small_Control_2_NoCloseGene_09152020	1.72526	0.223237	0.00666124
geneatlas_clinical_c_Block_I30-I52	30349118	not aging	not aging	Small_Control_2_NoCloseGene_09152020	1.68881	0.272241	0.012508
bloodcell2020_bas_ea	32888493	not aging	not aging	Small_Control_2_NoCloseGene_09152020	1.67685	0.191848	0.000447988
blood_PLATELET_DISTRIB_WIDTH	29892013	not aging	not aging	Small_Control_2_NoCloseGene_09152020	1.67044	0.140401	1.57063e-06
blood_MEAN_PLATELET_VOL	29892013	not aging	not aging	Small_Control_2_NoCloseGene_09152020	1.6629	0.134556	5.89308e-06
bloodcell2020_eos_ea	32888493	not aging	not aging	Small_Control_2_NoCloseGene_09152020	1.65205	0.129342	1.85467e-06
bloodcell2020_mpv_ea	32888493	not aging	not aging	Small_Control_2_NoCloseGene_09152020	1.65022	0.136708	9.49164e-06
geneatlas_clinical_c_Block_N20-N23	30349118	not aging	not aging	Small_Control_2_NoCloseGene_09152020	1.63998	0.208907	0.00151972
blood_HIGH_LIGHT_SCATTER_RETICULOCYTE_COUNT	29892013	not aging	not aging	Small_Control_2_NoCloseGene_09152020	1.63486	0.144737	0.000117953
bloodcell2020_mon_ea	32888493	not aging	not aging	Small_Control_2_NoCloseGene_09152020	1.62919	0.143427	2.82495e-05
bloodcell2020_rbc_ea	32888493	not aging	not aging	Small_Control_2_NoCloseGene_09152020	1.62692	0.117325	1.14959e-06
blood_EOSINOPHIL_COUNT	29892013	not aging	not aging	Small_Control_2_NoCloseGene_09152020	1.62025	0.130548	6.92153e-06
blood_MONOCYTE_COUNT	29892013	not aging	not aging	Small_Control_2_NoCloseGene_09152020	1.612	0.136441	1.92125e-05
blood_RED_COUNT	29892013	not aging	not aging	Small_Control_2_NoCloseGene_09152020	1.60266	0.114877	1.90053e-06
geneatlas_clinical_c_H26	30349118	not aging	not aging	Small_Control_2_NoCloseGene_09152020	1.58768	0.265989	0.0213568
load2019	30617256	aging	neurodegenerative (aging)	Small_Control_2_NoCloseGene_09152020	1.58173	0.28763	0.0447516
geneatlas_clinical_c_Block_H25-H28	30349118	not aging	not aging	Small_Control_2_NoCloseGene_09152020	1.55393	0.190225	0.00214535
geneatlas_clinical_c_N20	30349118	not aging	not aging	Small_Control_2_NoCloseGene_09152020	1.53998	0.217045	0.0115015
bloodcell2020_lym_ea	32888493	not aging	not aging	Small_Control_2_NoCloseGene_09152020	1.53706	0.110917	3.33541e-06
geneatlas_selfReported_n_1291	30349118	not aging	not aging	Small_Control_2_NoCloseGene_09152020	1.53102	0.208287	0.010739
bloodcell2020_wbc_ea	32888493	not aging	not aging	Small_Control_2_NoCloseGene_09152020	1.51958	0.0944781	4.63983e-08
bloodcell2020_hgb_ea	32888493	not aging	not aging	Small_Control_2_NoCloseGene_09152020	1.51792	0.146285	0.000549806
glgc2021_logtg_inv_eur_hrc_1kgp3_others_all	34887591	aging	endocrine (aging)	Small_Control_2_NoCloseGene_09152020	1.50719	0.191074	0.0122375
geneatlas_clinical_c_I21	30349118	aging	cardiocerebral vascular (aging)	Small_Control_2_NoCloseGene_09152020	1.50424	0.218439	0.0183998
csvdmri2020_pc1_md	32358547	not aging	not aging	Small_Control_2_NoCloseGene_09152020	1.49807	0.260153	0.0573076
bloodcell2020_neu_ea	32888493	not aging	not aging	Small_Control_2_NoCloseGene_09152020	1.49609	0.103675	2.26657e-06
bw2019_fbw	31043758	not aging	not aging	Small_Control_2_NoCloseGene_09152020	1.49008	0.141627	0.000826165
psc2017	27992413	not aging	not aging	Small_Control_2_NoCloseGene_09152020	1.48675	0.252019	0.0350551
blood_PLATELET_COUNT	29892013	not aging	not aging	Small_Control_2_NoCloseGene_09152020	1.48656	0.113606	2.1142e-05
geneatlas_selfReported_n_1159	30349118	not aging	not aging	Small_Control_2_NoCloseGene_09152020	1.47955	0.186623	0.00694868
bloodcell2020_hct_ea	32888493	not aging	not aging	Small_Control_2_NoCloseGene_09152020	1.47825	0.12026	9.98689e-05
amd2016	26691988	aging	ophthalmology (aging)	Small_Control_2_NoCloseGene_09152020	1.47587	0.273007	0.0828314
hf2020	31919418	not aging	not aging	Small_Control_2_NoCloseGene_09152020	1.46298	0.163824	0.00414122
thyroid2018_invnormft4	30367059	not aging	not aging	Small_Control_2_NoCloseGene_09152020	1.4625	0.234029	0.0393473
bloodcell2020_plt_ea	32888493	not aging	not aging	Small_Control_2_NoCloseGene_09152020	1.46102	0.115043	5.2513e-05
blood_WHITE_COUNT	29892013	not aging	not aging	Small_Control_2_NoCloseGene_09152020	1.46004	0.0873573	1.82201e-07
meduse2019_n02c	31015401	not aging	not aging	Small_Control_2_NoCloseGene_09152020	1.45926	0.278228	0.095914
geneatlas_clinical_c_Block_N30-N39	30349118	not aging	not aging	Small_Control_2_NoCloseGene_09152020	1.45915	0.250232	0.0675489
geneatlas_selfReported_n_1082	30349118	not aging	not aging	Small_Control_2_NoCloseGene_09152020	1.45847	0.155786	0.00250179
blood_LYMPHOCYTE_COUNT	29892013	not aging	not aging	Small_Control_2_NoCloseGene_09152020	1.45468	0.107329	4.59022e-05
geneatlas_clinical_c_N39	30349118	not aging	not aging	Small_Control_2_NoCloseGene_09152020	1.44773	0.223028	0.0436431
geneatlas_selfReported_n_1091	30349118	not aging	not aging	Small_Control_2_NoCloseGene_09152020	1.4454	0.15643	0.00425658
cardmri2020_lvesvi	32382064	not aging	not aging	Small_Control_2_NoCloseGene_09152020	1.44524	0.154994	0.00353041
geneatlas_selfReported_n_1526	30349118	not aging	not aging	Small_Control_2_NoCloseGene_09152020	1.43661	0.270546	0.11541
anm2015	26414677	not aging	not aging	Small_Control_2_NoCloseGene_09152020	1.4347	0.156145	0.00575969
cardmri2020_lvesv	32382064	not aging	not aging	Small_Control_2_NoCloseGene_09152020	1.42681	0.152763	0.00465639
geneatlas_cancer_c_C61	30349118	aging	cancer (aging)	Small_Control_2_NoCloseGene_09152020	1.42086	0.230116	0.0557691
meduse2019_c03	31015401	not aging	not aging	Small_Control_2_NoCloseGene_09152020	1.41579	0.108782	0.000188512
height2018	30124842	not aging	not aging	Small_Control_2_NoCloseGene_09152020	1.40778	0.0975254	3.07686e-05
hba1c2017_eur	28898252	not aging	not aging	Small_Control_2_NoCloseGene_09152020	1.40097	0.227503	0.0592891
bw2019_mbw	31043758	not aging	not aging	Small_Control_2_NoCloseGene_09152020	1.38778	0.107552	0.000438161
diet2020_milk_typeused_1418_average_bin10	32193382	not aging	not aging	Small_Control_2_NoCloseGene_09152020	1.37926	0.184039	0.0413092
geneatlas_clinical_c_Block_K40-K46	30349118	not aging	not aging	Small_Control_2_NoCloseGene_09152020	1.37454	0.150214	0.0142786
geneatlas_clinical_c_N81	30349118	not aging	not aging	Small_Control_2_NoCloseGene_09152020	1.37363	0.168874	0.0232473
geneatlas_selfReported_n_1430	30349118	not aging	not aging	Small_Control_2_NoCloseGene_09152020	1.37194	0.172751	0.0319308
cardmri2020_lvedv	32382064	not aging	not aging	Small_Control_2_NoCloseGene_09152020	1.36648	0.155762	0.0143961
geneatlas_cancer_c_Block_C60-C63	30349118	not aging	not aging	Small_Control_2_NoCloseGene_09152020	1.36574	0.223627	0.088268
cardmri2020_lvedvi	32382064	not aging	not aging	Small_Control_2_NoCloseGene_09152020	1.36416	0.157366	0.0171176
csvdmri2020_pc1_fa	32358547	not aging	not aging	Small_Control_2_NoCloseGene_09152020	1.35686	0.209412	0.0945078
geneatlas_cancer_c_C44	30349118	not aging	not aging	Small_Control_2_NoCloseGene_09152020	1.34787	0.204508	0.0909042
geneatlas_clinical_c_I20	30349118	aging	cardiocerebral vascular (aging)	Small_Control_2_NoCloseGene_09152020	1.34605	0.147223	0.0151653
geneatlas_clinical_c_J45	30349118	not aging	not aging	Small_Control_2_NoCloseGene_09152020	1.34435	0.109725	0.00193964
meduse2019_r03a	31015401	not aging	not aging	Small_Control_2_NoCloseGene_09152020	1.34322	0.125413	0.00740666
glgc2021_nonhdl_inv_eur_hrc_1kgp3_others_all	34887591	aging	endocrine (aging)	Small_Control_2_NoCloseGene_09152020	1.34159	0.193788	0.0811084
geneatlas_selfReported_n_1130	30349118	not aging	not aging	Small_Control_2_NoCloseGene_09152020	1.33893	0.122765	0.00705687
meduse2019_c08	31015401	not aging	not aging	Small_Control_2_NoCloseGene_09152020	1.3364	0.107003	0.00210568
prca2018	29892016	aging	cancer (aging)	Small_Control_2_NoCloseGene_09152020	1.3348	0.192066	0.100084
geneatlas_selfReported_n_1092	30349118	aging	cardiocerebral vascular (aging)	Small_Control_2_NoCloseGene_09152020	1.33034	0.184105	0.0587262
geneatlas_clinical_c_K80	30349118	not aging	not aging	Small_Control_2_NoCloseGene_09152020	1.33023	0.156144	0.0239507
ibd2017_ibd	28067908	not aging	not aging	Small_Control_2_NoCloseGene_09152020	1.33015	0.129248	0.0100905
geneatlas_clinical_c_Block_I10-I15	30349118	not aging	not aging	Small_Control_2_NoCloseGene_09152020	1.33006	0.0805781	6.70557e-05
geneatlas_clinical_c_I10	30349118	aging	cardiocerebral vascular (aging)	Small_Control_2_NoCloseGene_09152020	1.32931	0.0805911	6.75464e-05
meduse2019_c09	31015401	not aging	not aging	Small_Control_2_NoCloseGene_09152020	1.32605	0.0921334	0.000528999
ibd2017_uc	28067908	not aging	not aging	Small_Control_2_NoCloseGene_09152020	1.32527	0.156134	0.0378966
diet2020_spread_typeused_1428_0_nonbutterspread_typeused_2654_combined_bin16	32193382	not aging	not aging	Small_Control_2_NoCloseGene_09152020	1.32309	0.149154	0.0273138
glgc2021_hdl_inv_eur_hrc_1kgp3_others_all	34887591	aging	endocrine (aging)	Small_Control_2_NoCloseGene_09152020	1.32206	0.195619	0.0880786
geneatlas_cancer_c_Block_C43-C44	30349118	not aging	not aging	Small_Control_2_NoCloseGene_09152020	1.32171	0.192387	0.108498
glgc2021_ldl_inv_eur_hrc_1kgp3_others_all	34887591	aging	endocrine (aging)	Small_Control_2_NoCloseGene_09152020	1.321	0.206197	0.122265
diet2020_spread_typeused_1428_0_nonbutterspread_typeused_2654_combined_bin3	32193382	not aging	not aging	Small_Control_2_NoCloseGene_09152020	1.32022	0.154287	0.0387455
geneatlas_clinical_c_I83	30349118	not aging	not aging	Small_Control_2_NoCloseGene_09152020	1.32014	0.160618	0.0452493
t2d2018	30297969	aging	endocrine (aging)	Small_Control_2_NoCloseGene_09152020	1.31913	0.102182	0.00198211
geneatlas_clinical_c_Block_J40-J47	30349118	not aging	not aging	Small_Control_2_NoCloseGene_09152020	1.3189	0.100429	0.00168578
bonearea2019_ls	31053729	not aging	not aging	Small_Control_2_NoCloseGene_09152020	1.31602	0.181699	0.0857489
glaucoma2020	31959993	aging	ophthalmology (aging)	Small_Control_2_NoCloseGene_09152020	1.31405	0.104049	0.00269808
urate2019	31578528	not aging	not aging	Small_Control_2_NoCloseGene_09152020	1.31399	0.157175	0.0473171
bp2018_sbp	30224653	aging	cardiocerebral vascular (aging)	Small_Control_2_NoCloseGene_09152020	1.31357	0.0964354	0.00130134
pd2019	31701892	not aging	not aging	Small_Control_2_NoCloseGene_09152020	1.31285	0.190054	0.0850384
ibd2017_cd	28067908	not aging	not aging	Small_Control_2_NoCloseGene_09152020	1.31284	0.148625	0.0346234
geneatlas_clinical_c_Block_I20-I25	30349118	aging	cardiocerebral vascular (aging)	Small_Control_2_NoCloseGene_09152020	1.31246	0.142214	0.0211554
geneatlas_clinical_c_Block_K80-K87	30349118	not aging	not aging	Small_Control_2_NoCloseGene_09152020	1.3118	0.135764	0.0163744
bc2017	29059683	aging	cancer (aging)	Small_Control_2_NoCloseGene_09152020	1.31022	0.16099	0.0595777
geneatlas_selfReported_n_1417	30349118	not aging	not aging	Small_Control_2_NoCloseGene_09152020	1.30585	0.153622	0.0479846
egfr2019_bun	31152163	not aging	not aging	Small_Control_2_NoCloseGene_09152020	1.30163	0.164965	0.0616607
urinary2019_sp	30910378	not aging	not aging	Small_Control_2_NoCloseGene_09152020	1.30066	0.0929403	0.00140601
bp2018_dbp	30224653	aging	cardiocerebral vascular (aging)	Small_Control_2_NoCloseGene_09152020	1.30034	0.0902823	0.00123164
cad2018	29212778	aging	cardiocerebral vascular (aging)	Small_Control_2_NoCloseGene_09152020	1.30001	0.113271	0.00814984
diet2020_spread_typeused_1428_0_nonbutterspread_typeused_2654_combined_bin17	32193382	not aging	not aging	Small_Control_2_NoCloseGene_09152020	1.29923	0.24258	0.22184
glgc2021_tc_inv_eur_hrc_1kgp3_others_all	34887591	aging	endocrine (aging)	Small_Control_2_NoCloseGene_09152020	1.29638	0.153173	0.0487494
cardmri2020_lvef	32382064	not aging	not aging	Small_Control_2_NoCloseGene_09152020	1.29288	0.15486	0.0625542
diet2020_spirits_measurespermonth_derived_average_qt	32193382	not aging	not aging	Small_Control_2_NoCloseGene_09152020	1.29233	0.117837	0.0127891
stroke2018_as	29531354	aging	cardiocerebral vascular (aging)	Small_Control_2_NoCloseGene_09152020	1.29131	0.21182	0.173177
allergy2017	29083406	not aging	not aging	Small_Control_2_NoCloseGene_09152020	1.28769	0.126812	0.0264526
meduse2019_c07	31015401	not aging	not aging	Small_Control_2_NoCloseGene_09152020	1.28357	0.109473	0.0094574
geneatlas_selfReported_n_1081	30349118	aging	cardiocerebral vascular (aging)	Small_Control_2_NoCloseGene_09152020	1.28177	0.080705	0.000691085
diet2020_milk_typeused_1418_average_bin11	32193382	not aging	not aging	Small_Control_2_NoCloseGene_09152020	1.28121	0.229884	0.222279
urinary2019_sc	30910378	not aging	not aging	Small_Control_2_NoCloseGene_09152020	1.27721	0.106714	0.00866969
impedance_BASAL_METABOLIC_RATEz	29892013	not aging	not aging	Small_Control_2_NoCloseGene_09152020	1.27568	0.0862369	0.00175374
vitiligo2016	27723757	not aging	not aging	Small_Control_2_NoCloseGene_09152020	1.27353	0.178183	0.131796
geneatlas_clinical_c_I25	30349118	aging	cardiocerebral vascular (aging)	Small_Control_2_NoCloseGene_09152020	1.27271	0.147641	0.0489973
asthma2020	31959851	not aging	not aging	Small_Control_2_NoCloseGene_09152020	1.27252	0.112651	0.0177299
plifespan2019	30642433	aging	general (aging)	Small_Control_2_NoCloseGene_09152020	1.27161	0.0960035	0.00466921
bp_DIASTOLICadjMEDz	29892013	aging	cardiocerebral vascular (aging)	Small_Control_2_NoCloseGene_09152020	1.27134	0.0811838	0.00117132
diet2020_coffee_typeused_1508_average_bin3	32193382	not aging	not aging	Small_Control_2_NoCloseGene_09152020	1.27086	0.20274	0.180115
bp2018_pp	30224653	aging	cardiocerebral vascular (aging)	Small_Control_2_NoCloseGene_09152020	1.26921	0.0913188	0.0032395
tsh2020	32769997	not aging	not aging	Small_Control_2_NoCloseGene_09152020	1.2661	0.325334	0.40866
pop2020	32184442	not aging	not aging	Small_Control_2_NoCloseGene_09152020	1.2625	0.157783	0.0908177
diet2020_coffee_typeused_1508_average_bin2	32193382	not aging	not aging	Small_Control_2_NoCloseGene_09152020	1.26205	0.192567	0.169141
diet2020_ffq_median_pc2	32193382	not aging	not aging	Small_Control_2_NoCloseGene_09152020	1.26128	0.15141	0.087833
geneatlas_selfReported_n_1245	30349118	aging	endocrine (aging)	Small_Control_2_NoCloseGene_09152020	1.25959	0.108721	0.0152445
diet2020_nevereatcategories_6144_average_bin8	32193382	not aging	not aging	Small_Control_2_NoCloseGene_09152020	1.25879	0.0896705	0.00480328
geneatlas_clinical_c_M20	30349118	not aging	not aging	Small_Control_2_NoCloseGene_09152020	1.25374	0.211784	0.234725
diet2020_spread_typeused_1428_0_nonbutterspread_typeused_2654_combined_bin14	32193382	not aging	not aging	Small_Control_2_NoCloseGene_09152020	1.25127	0.182373	0.171663
bp_SYSTOLICadjMEDz	29892013	aging	cardiocerebral vascular (aging)	Small_Control_2_NoCloseGene_09152020	1.24693	0.0868211	0.00491334
egfr2019_egfr	31152163	aging	nephrology (aging)	Small_Control_2_NoCloseGene_09152020	1.24438	0.0920732	0.00681773
geneatlas_clinical_c_E11	30349118	aging	nephrology (aging)	Small_Control_2_NoCloseGene_09152020	1.23945	0.0918277	0.00868003
diet2020_ffq_median_pc14	32193382	not aging	not aging	Small_Control_2_NoCloseGene_09152020	1.23582	0.136098	0.0847863
meduse2019_a10	31015401	not aging	not aging	Small_Control_2_NoCloseGene_09152020	1.23422	0.138305	0.0859726
geneatlas_clinical_c_M54	30349118	not aging	not aging	Small_Control_2_NoCloseGene_09152020	1.23298	0.190454	0.22146
pri2020	32439900	not aging	not aging	Small_Control_2_NoCloseGene_09152020	1.23267	0.164434	0.146254
diet2020_nevereatcategories_6144_average_bin7	32193382	not aging	not aging	Small_Control_2_NoCloseGene_09152020	1.23188	0.0884684	0.0102775
geneatlas_clinical_c_K22	30349118	not aging	not aging	Small_Control_2_NoCloseGene_09152020	1.23022	0.217542	0.288197
meduse2019_n02a	31015401	not aging	not aging	Small_Control_2_NoCloseGene_09152020	1.23013	0.114551	0.0467512
lung2019_fev1_to_fvc_ratio_meta-analysis	30804560	not aging	not aging	Small_Control_2_NoCloseGene_09152020	1.22991	0.0911047	0.0124638
meduse2019_r03ba	31015401	not aging	not aging	Small_Control_2_NoCloseGene_09152020	1.22821	0.171393	0.185047
geneatlas_selfReported_n_1525	30349118	aging	osteoarthropathy (aging)	Small_Control_2_NoCloseGene_09152020	1.22501	0.121977	0.0670996
diet2020_coffee_typeused_1508_average_bin	32193382	not aging	not aging	Small_Control_2_NoCloseGene_09152020	1.22412	0.0972454	0.0233672
geneatlas_clinical_c_Block_E10-E14	30349118	aging	endocrine (aging)	Small_Control_2_NoCloseGene_09152020	1.21962	0.0910874	0.014662
waist2019_adjbmi	30239722	not aging	not aging	Small_Control_2_NoCloseGene_09152020	1.21687	0.098524	0.0286669
geneatlas_clinical_c_I84	30349118	not aging	not aging	Small_Control_2_NoCloseGene_09152020	1.21661	0.148645	0.154603
meduse2019_b01a	31015401	not aging	not aging	Small_Control_2_NoCloseGene_09152020	1.21483	0.197141	0.283451
geneatlas_clinical_c_K57	30349118	not aging	not aging	Small_Control_2_NoCloseGene_09152020	1.2139	0.117237	0.0660816
dd2019	30661054	not aging	not aging	Small_Control_2_NoCloseGene_09152020	1.21382	0.119595	0.0680642
diet2020_coffee_cupsperday_1498_average_qt	32193382	not aging	not aging	Small_Control_2_NoCloseGene_09152020	1.21321	0.125499	0.0998284
geneatlas_selfReported_n_1155	30349118	not aging	not aging	Small_Control_2_NoCloseGene_09152020	1.21209	0.176682	0.22905
geneatlas_clinical_c_E78	30349118	aging	endocrine (aging)	Small_Control_2_NoCloseGene_09152020	1.20918	0.148178	0.164
geneatlas_clinical_c_Block_K55-K64	30349118	not aging	not aging	Small_Control_2_NoCloseGene_09152020	1.2087	0.13636	0.126486
diet2020_ffq_median_pc24	32193382	not aging	not aging	Small_Control_2_NoCloseGene_09152020	1.20416	0.11084	0.0686988
geneatlas_clinical_c_Block_K20-K31	30349118	not aging	not aging	Small_Control_2_NoCloseGene_09152020	1.20381	0.0983494	0.0410251
geneatlas_selfReported_n_1536	30349118	aging	endocrine (aging)	Small_Control_2_NoCloseGene_09152020	1.20283	0.187944	0.284064
geneatlas_clinical_c_Block_M50-M54	30349118	not aging	not aging	Small_Control_2_NoCloseGene_09152020	1.20269	0.15807	0.201392
repro2016_afb	27798627	not aging	not aging	Small_Control_2_NoCloseGene_09152020	1.20216	0.111534	0.0729157
bmi2018	30124842	not aging	not aging	Small_Control_2_NoCloseGene_09152020	1.20023	0.0752689	0.00947464
geneatlas_clinical_c_M16	30349118	aging	osteoarthropathy (aging)	Small_Control_2_NoCloseGene_09152020	1.19371	0.135329	0.158216
geneatlas_selfReported_n_1265	30349118	not aging	not aging	Small_Control_2_NoCloseGene_09152020	1.19347	0.22795	0.397273
cts2019	30833571	not aging	not aging	Small_Control_2_NoCloseGene_09152020	1.18955	0.128506	0.142287
bl2015	25281659	not aging	not aging	Small_Control_2_NoCloseGene_09152020	1.18599	0.180475	0.299878
diet2020_ffq_median_pc9	32193382	not aging	not aging	Small_Control_2_NoCloseGene_09152020	1.18485	0.0983786	0.0649579
geneatlas_clinical_c_M23	30349118	not aging	not aging	Small_Control_2_NoCloseGene_09152020	1.18394	0.191673	0.344071
pa2018_acc425	29899525	not aging	not aging	Small_Control_2_NoCloseGene_09152020	1.18177	0.101194	0.0789796
cardmri2020_sv	32382064	not aging	not aging	Small_Control_2_NoCloseGene_09152020	1.181	0.166902	0.272444
diet2020_spread_typeused_1428_0_nonbutterspread_typeused_2654_combined_bin1	32193382	not aging	not aging	Small_Control_2_NoCloseGene_09152020	1.18015	0.114124	0.115387
geneatlas_clinical_c_Block_M20-M25	30349118	not aging	not aging	Small_Control_2_NoCloseGene_09152020	1.18006	0.132688	0.177574
optic2017_da_eur	28073927	not aging	not aging	Small_Control_2_NoCloseGene_09152020	1.17895	0.268849	0.495576
meduse2019_c10aa	31015401	not aging	not aging	Small_Control_2_NoCloseGene_09152020	1.17636	0.184851	0.343359
oa2019_alloa	30664745	aging	osteoarthropathy (aging)	Small_Control_2_NoCloseGene_09152020	1.17442	0.0759143	0.0234027
cbmi2020	33045005	not aging	not aging	Small_Control_2_NoCloseGene_09152020	1.17413	0.178535	0.336651
co2019_eur	31504550	not aging	not aging	Small_Control_2_NoCloseGene_09152020	1.1732	0.205334	0.387762
geneatlas_clinical_c_K21	30349118	not aging	not aging	Small_Control_2_NoCloseGene_09152020	1.17295	0.14909	0.25065
repro2016_neb	27798627	not aging	not aging	Small_Control_2_NoCloseGene_09152020	1.1727	0.16709	0.299605
sle2015	26502338	not aging	not aging	Small_Control_2_NoCloseGene_09152020	1.17157	0.158785	0.28038
meduse2019_n02be	31015401	not aging	not aging	Small_Control_2_NoCloseGene_09152020	1.17085	0.125944	0.178306
diet2020_cereal_typeused_1468_average_bin4	32193382	not aging	not aging	Small_Control_2_NoCloseGene_09152020	1.17085	0.0991103	0.0844094
fgfi2020_fi	33402679	aging	endocrine (aging)	Small_Control_2_NoCloseGene_09152020	1.17	0.14427	0.240249
oa2019_hipoa	30664745	aging	osteoarthropathy (aging)	Small_Control_2_NoCloseGene_09152020	1.16961	0.100445	0.0972849
pa2018_accave	29899525	not aging	not aging	Small_Control_2_NoCloseGene_09152020	1.1647	0.131155	0.210788
meduse2019_c01d	31015401	not aging	not aging	Small_Control_2_NoCloseGene_09152020	1.15993	0.222256	0.47355
bmd2015_ls	26367794	aging	osteoarthropathy (aging)	Small_Control_2_NoCloseGene_09152020	1.1553	0.183711	0.390226
geneatlas_selfReported_n_1153	30349118	not aging	not aging	Small_Control_2_NoCloseGene_09152020	1.14867	0.113997	0.191614
meduse2019_r06a	31015401	not aging	not aging	Small_Control_2_NoCloseGene_09152020	1.14713	0.215528	0.499608
diet2020_ffq_median_pc12	32193382	not aging	not aging	Small_Control_2_NoCloseGene_09152020	1.14355	0.125786	0.255021
geneatlas_clinical_c_Block_E70-E90	30349118	not aging	not aging	Small_Control_2_NoCloseGene_09152020	1.143	0.140892	0.313204
diet2020_ffq_median_pc39	32193382	not aging	not aging	Small_Control_2_NoCloseGene_09152020	1.13907	0.155352	0.365935
diet2020_ffq_median_pc20	32193382	not aging	not aging	Small_Control_2_NoCloseGene_09152020	1.13885	0.100734	0.173456
cardmri2020_svi	32382064	not aging	not aging	Small_Control_2_NoCloseGene_09152020	1.13787	0.160241	0.389392
geneatlas_clinical_c_K29	30349118	not aging	not aging	Small_Control_2_NoCloseGene_09152020	1.1375	0.227484	0.550669
diet2020_ffq_median_pc10	32193382	not aging	not aging	Small_Control_2_NoCloseGene_09152020	1.1363	0.146309	0.349395
urinary2019_pc	30910378	not aging	not aging	Small_Control_2_NoCloseGene_09152020	1.1354	0.0918409	0.144368
accel2019_sleep_midp	30952852	not aging	not aging	Small_Control_2_NoCloseGene_09152020	1.13418	0.172779	0.445762
lung2019_fvc_meta-analysis	30804560	not aging	not aging	Small_Control_2_NoCloseGene_09152020	1.13161	0.0547219	0.0171779
diet2020_ffq_median_pc3	32193382	not aging	not aging	Small_Control_2_NoCloseGene_09152020	1.13026	0.0829938	0.118384
albuminuria2018	30220432	not aging	not aging	Small_Control_2_NoCloseGene_09152020	1.12959	0.0884845	0.147933
urinary2019_mc	30910378	not aging	not aging	Small_Control_2_NoCloseGene_09152020	1.12953	0.0862609	0.135334
geneatlas_selfReported_n_1251	30349118	not aging	not aging	Small_Control_2_NoCloseGene_09152020	1.12854	0.141385	0.357833
diet2020_spread_typeused_1428_0_nonbutterspread_typeused_2654_combined_bin6	32193382	not aging	not aging	Small_Control_2_NoCloseGene_09152020	1.1273	0.0972581	0.191747
shsd2019_shortsleep	30846698	not aging	not aging	Small_Control_2_NoCloseGene_09152020	1.12623	0.0960307	0.187043
bmd2019_fraca	30598549	not aging	not aging	Small_Control_2_NoCloseGene_09152020	1.12368	0.15287	0.422955
sds2019	31409809	not aging	not aging	Small_Control_2_NoCloseGene_09152020	1.12337	0.0828901	0.138133
uacr2019	31511532	not aging	not aging	Small_Control_2_NoCloseGene_09152020	1.12022	0.0770966	0.122921
lung2019_pef_meta-analysis	30804560	not aging	not aging	Small_Control_2_NoCloseGene_09152020	1.11774	0.0703013	0.0919861
re2020	32231278	not aging	not aging	Small_Control_2_NoCloseGene_09152020	1.11565	0.0650232	0.0755413
geneatlas_clinical_c_Block_N40-N51	30349118	not aging	not aging	Small_Control_2_NoCloseGene_09152020	1.11388	0.228774	0.619188
bonearea2019_hip_total	31053729	not aging	not aging	Small_Control_2_NoCloseGene_09152020	1.11234	0.162549	0.490267
diet2020_ffq_median_pc21	32193382	not aging	not aging	Small_Control_2_NoCloseGene_09152020	1.11067	0.130895	0.398333
geneatlas_clinical_c_F32	30349118	not aging	not aging	Small_Control_2_NoCloseGene_09152020	1.10922	0.186527	0.560582
accel2019_sleep_dur	30952852	not aging	not aging	Small_Control_2_NoCloseGene_09152020	1.10759	0.103555	0.30281
geneatlas_clinical_c_Block_F30-F39	30349118	not aging	not aging	Small_Control_2_NoCloseGene_09152020	1.10498	0.16852	0.536145
geneatlas_clinical_c_K44	30349118	not aging	not aging	Small_Control_2_NoCloseGene_09152020	1.10449	0.109222	0.338973
diet2020_spread_typeused_1428_0_nonbutterspread_typeused_2654_combined_bin4	32193382	not aging	not aging	Small_Control_2_NoCloseGene_09152020	1.10122	0.173485	0.561204
geneatlas_clinical_c_F17	30349118	not aging	not aging	Small_Control_2_NoCloseGene_09152020	1.10057	0.163151	0.537558
diet2020_redwine_glassespermonth_derived_average_qt	32193382	not aging	not aging	Small_Control_2_NoCloseGene_09152020	1.09395	0.0968742	0.33317
diet2020_alcohol_overallfreq_1558_average_qt	32193382	not aging	not aging	Small_Control_2_NoCloseGene_09152020	1.0895	0.0895678	0.318722
diet2020_milk_typeused_1418_average_bin9	32193382	not aging	not aging	Small_Control_2_NoCloseGene_09152020	1.08917	0.121461	0.461703
diet2020_ffq_median_pc43	32193382	not aging	not aging	Small_Control_2_NoCloseGene_09152020	1.08836	0.0955709	0.357598
sitting2020_computer	32317632	not aging	not aging	Small_Control_2_NoCloseGene_09152020	1.08695	0.0613599	0.158677
diet2020_ffq_median_pc4	32193382	not aging	not aging	Small_Control_2_NoCloseGene_09152020	1.08604	0.0863653	0.321473
diet2020_spread_typeused_1428_0_nonbutterspread_typeused_2654_combined_bin2	32193382	not aging	not aging	Small_Control_2_NoCloseGene_09152020	1.08582	0.100221	0.392083
diet2020_ffq_median_pc31	32193382	not aging	not aging	Small_Control_2_NoCloseGene_09152020	1.08445	0.0913036	0.357909
healthspan2019	30729179	aging	general (aging)	Small_Control_2_NoCloseGene_09152020	1.08436	0.132368	0.523486
hr2013	23583979	not aging	not aging	Small_Control_2_NoCloseGene_09152020	1.08379	0.173985	0.619426
geneatlas_selfReported_n_1510	30349118	not aging	not aging	Small_Control_2_NoCloseGene_09152020	1.08314	0.204582	0.68351
geneatlas_selfReported_n_1249	30349118	not aging	not aging	Small_Control_2_NoCloseGene_09152020	1.08084	0.144073	0.569813
diet2020_ffq_median_pc7	32193382	not aging	not aging	Small_Control_2_NoCloseGene_09152020	1.08062	0.0843521	0.342096
accel2019_diurnal_inact	30952852	not aging	not aging	Small_Control_2_NoCloseGene_09152020	1.08051	0.151092	0.594166
ra2014_eur	24390342	not aging	not aging	Small_Control_2_NoCloseGene_09152020	1.08031	0.142718	0.576324
meduse2019_h03a	31015401	not aging	not aging	Small_Control_2_NoCloseGene_09152020	1.07977	0.126091	0.523999
diet2020_alcohol_usuallywithmeals_amongcurrentdrinkers_1618_average_bin	32193382	not aging	not aging	Small_Control_2_NoCloseGene_09152020	1.0772	0.091342	0.401849
diet2020_anyalcohol_glassespermonth_derived_average_qt	32193382	not aging	not aging	Small_Control_2_NoCloseGene_09152020	1.07612	0.0803054	0.343789
aitd2020	32581359	not aging	not aging	Small_Control_2_NoCloseGene_09152020	1.07013	0.147477	0.630032
backpain2019	30747904	not aging	not aging	Small_Control_2_NoCloseGene_09152020	1.06948	0.0920787	0.451074
geneatlas_clinical_c_Block_M15-M19	30349118	aging	osteoarthropathy (aging)	Small_Control_2_NoCloseGene_09152020	1.06912	0.0881512	0.435597
diet2020_ffq_median_pc35	32193382	not aging	not aging	Small_Control_2_NoCloseGene_09152020	1.06653	0.187242	0.722616
diet2020_lambmutton_overallfreq_1379_average_qt	32193382	not aging	not aging	Small_Control_2_NoCloseGene_09152020	1.06645	0.0974677	0.496959
accel2019_sleep_eff	30952852	not aging	not aging	Small_Control_2_NoCloseGene_09152020	1.06636	0.158933	0.675156
geneatlas_clinical_c_Block_M05-M14	30349118	not aging	not aging	Small_Control_2_NoCloseGene_09152020	1.06615	0.15488	0.669891
diet2020_rawveg_tbsperday_1299_average_qt	32193382	not aging	not aging	Small_Control_2_NoCloseGene_09152020	1.06396	0.0870245	0.461854
shsd2019_sleepduration	30846698	not aging	not aging	Small_Control_2_NoCloseGene_09152020	1.06362	0.0757203	0.401192
diet2020_bread_typeused_1448_average_bin5	32193382	not aging	not aging	Small_Control_2_NoCloseGene_09152020	1.0624	0.0724835	0.388788
oa2019_hipkneeoa	30664745	aging	osteoarthropathy (aging)	Small_Control_2_NoCloseGene_09152020	1.06143	0.0761631	0.422614
diet2020_milk_typeused_1418_average_bin4	32193382	not aging	not aging	Small_Control_2_NoCloseGene_09152020	1.05987	0.153939	0.698354
geneatlas_clinical_c_Block_I80-I89	30349118	not aging	not aging	Small_Control_2_NoCloseGene_09152020	1.05896	0.127467	0.64317
oa2019_kneeoa	30664745	aging	osteoarthropathy (aging)	Small_Control_2_NoCloseGene_09152020	1.0584	0.0862706	0.4992
lung2019_fev1_meta-analysis	30804560	not aging	not aging	Small_Control_2_NoCloseGene_09152020	1.0582	0.0560275	0.29714
geneatlas_selfReported_n_1537	30349118	not aging	not aging	Small_Control_2_NoCloseGene_09152020	1.0565	0.194546	0.772746
geneatlas_clinical_c_E03	30349118	not aging	not aging	Small_Control_2_NoCloseGene_09152020	1.05568	0.154663	0.717642
allfx2018	30158200	not aging	not aging	Small_Control_2_NoCloseGene_09152020	1.05477	0.194832	0.777877
diet2020_spread_typeused_1428_0_nonbutterspread_typeused_2654_combined_bin7	32193382	not aging	not aging	Small_Control_2_NoCloseGene_09152020	1.05324	0.112196	0.634743
diet2020_bread_typeused_1448_average_bin3	32193382	not aging	not aging	Small_Control_2_NoCloseGene_09152020	1.05322	0.0799593	0.505762
geneatlas_selfReported_n_1321	30349118	not aging	not aging	Small_Control_2_NoCloseGene_09152020	1.05287	0.099762	0.597316
repro_MENARCHE_AGE	29892013	not aging	not aging	Small_Control_2_NoCloseGene_09152020	1.05254	0.0628986	0.402651
geneatlas_clinical_c_N40	30349118	aging	nephrology (aging)	Small_Control_2_NoCloseGene_09152020	1.05124	0.249092	0.835545
diet2020_spread_typeused_1428_0_nonbutterspread_typeused_2654_combined_bin5	32193382	not aging	not aging	Small_Control_2_NoCloseGene_09152020	1.05101	0.139553	0.715226
diet2020_driedfruit_piecesperday_1319_average_qt	32193382	not aging	not aging	Small_Control_2_NoCloseGene_09152020	1.04866	0.0768396	0.528423
diet2020_tea_cupsperday_1488_average_qt	32193382	not aging	not aging	Small_Control_2_NoCloseGene_09152020	1.04828	0.0980679	0.622463
geneatlas_selfReported_n_1518	30349118	not aging	not aging	Small_Control_2_NoCloseGene_09152020	1.04462	0.192585	0.816621
diet2020_alcohol_usuallywithmeals_amongcurrentdrinkers_1618_average_bin2	32193382	not aging	not aging	Small_Control_2_NoCloseGene_09152020	1.04427	0.0855549	0.606759
diet2020_spread_typeused_1428_0_nonbutterspread_typeused_2654_combined_bin12	32193382	not aging	not aging	Small_Control_2_NoCloseGene_09152020	1.04418	0.161613	0.784686
diet2020_water_glassesperday_1528_average_qt	32193382	not aging	not aging	Small_Control_2_NoCloseGene_09152020	1.04412	0.0622245	0.479396
diet2020_ffq_median_pc18	32193382	not aging	not aging	Small_Control_2_NoCloseGene_09152020	1.04412	0.0901642	0.624081
risk2019_dpw	30643258	not aging	not aging	Small_Control_2_NoCloseGene_09152020	1.04386	0.0826339	0.595806
wp2020	33128006	aging	osteoarthropathy (aging)	Small_Control_2_NoCloseGene_09152020	1.04176	0.0664776	0.530787
fgfi2020_fg	33402679	aging	endocrine (aging)	Small_Control_2_NoCloseGene_09152020	1.04043	0.173001	0.81291
geneatlas_clinical_c_M19	30349118	not aging	not aging	Small_Control_2_NoCloseGene_09152020	1.03935	0.157491	0.803058
geneatlas_clinical_c_Block_M70-M79	30349118	not aging	not aging	Small_Control_2_NoCloseGene_09152020	1.03928	0.174279	0.823228
risk2019_asp	30643258	not aging	not aging	Small_Control_2_NoCloseGene_09152020	1.03893	0.074253	0.601333
meduse2019_n02ba	31015401	not aging	not aging	Small_Control_2_NoCloseGene_09152020	1.03706	0.228638	0.870943
diet2020_ffq_median_pc27	32193382	not aging	not aging	Small_Control_2_NoCloseGene_09152020	1.03593	0.131025	0.784031
edu2018_ea	30038396	not aging	not aging	Small_Control_2_NoCloseGene_09152020	1.03557	0.054366	0.512691
pa2018_mvpa	29899525	not aging	not aging	Small_Control_2_NoCloseGene_09152020	1.03295	0.100336	0.742387
neufactor2019_anxiety_tension_special_factor	30867560	not aging	not aging	Small_Control_2_NoCloseGene_09152020	1.03088	0.102781	0.764238
neufactor2019_worry_vulnerability_special_factor	30867560	not aging	not aging	Small_Control_2_NoCloseGene_09152020	1.03088	0.102781	0.764238
diet2020_alcoholdrinkerstatus_20117_average_bin2	32193382	not aging	not aging	Small_Control_2_NoCloseGene_09152020	1.02984	0.155585	0.847803
diet2020_alcoholdrinkerstatus_20117_average_bin	32193382	not aging	not aging	Small_Control_2_NoCloseGene_09152020	1.0289	0.157529	0.854357
geneatlas_clinical_c_Block_G50-G59	30349118	not aging	not aging	Small_Control_2_NoCloseGene_09152020	1.02629	0.171151	0.878427
social2018_rel	29970889	not aging	not aging	Small_Control_2_NoCloseGene_09152020	1.02505	0.0858245	0.770662
diet2020_milk_typeused_1418_average_bin5	32193382	not aging	not aging	Small_Control_2_NoCloseGene_09152020	1.0237	0.170539	0.889228
srh2017	27864402	not aging	not aging	Small_Control_2_NoCloseGene_09152020	1.02121	0.109004	0.845526
mpb2018	30573740	not aging	not aging	Small_Control_2_NoCloseGene_09152020	1.02033	0.123153	0.868432
lbm2017_wholebody	28724990	not aging	not aging	Small_Control_2_NoCloseGene_09152020	1.02029	0.249094	0.935174
diet2020_ffq_median_pc45	32193382	not aging	not aging	Small_Control_2_NoCloseGene_09152020	1.01871	0.205997	0.926894
diet2020_beercider_pintspermonth_derived_average_qt	32193382	not aging	not aging	Small_Control_2_NoCloseGene_09152020	1.01663	0.0848593	0.844971
diet2020_alcohol_usuallywithmeals_amongcurrentdrinkers_1618_average_qt3	32193382	not aging	not aging	Small_Control_2_NoCloseGene_09152020	1.01534	0.0929887	0.869174
iq2018	29942086	not aging	not aging	Small_Control_2_NoCloseGene_09152020	1.01506	0.0672166	0.82266
geneatlas_clinical_c_G56	30349118	not aging	not aging	Small_Control_2_NoCloseGene_09152020	1.01271	0.144223	0.929965
cogfun2018	29844566	aging	physiological markers (aging)	Small_Control_2_NoCloseGene_09152020	1.01245	0.0642135	0.846296
diet2020_cereal_typeused_1468_average_bin3	32193382	not aging	not aging	Small_Control_2_NoCloseGene_09152020	1.01239	0.164095	0.939841
sleep2019_snoring	30804565	not aging	not aging	Small_Control_2_NoCloseGene_09152020	1.01226	0.0770965	0.873835
diet2020_ffq_median_pc1	32193382	not aging	not aging	Small_Control_2_NoCloseGene_09152020	1.01199	0.0599197	0.841222
diet2020_doyouaddsalt_1478_average_qt	32193382	not aging	not aging	Small_Control_2_NoCloseGene_09152020	1.01174	0.126454	0.92605
geneatlas_selfReported_n_1319	30349118	not aging	not aging	Small_Control_2_NoCloseGene_09152020	1.00965	0.215672	0.964225
hrp2018_hrinc	29497042	not aging	not aging	Small_Control_2_NoCloseGene_09152020	1.00834	0.159656	0.958135
geneatlas_clinical_c_E66	30349118	not aging	not aging	Small_Control_2_NoCloseGene_09152020	1.00834	0.117687	0.943432
geneatlas_clinical_c_Block_E65-E68	30349118	not aging	not aging	Small_Control_2_NoCloseGene_09152020	1.00833	0.117383	0.943383
diet2020_cheese_overallfreq_1408_average_qt	32193382	not aging	not aging	Small_Control_2_NoCloseGene_09152020	1.00752	0.067375	0.911213
diet2020_ffq_median_pc16	32193382	not aging	not aging	Small_Control_2_NoCloseGene_09152020	1.00731	0.108782	0.946468
meduse2019_a02b	31015401	not aging	not aging	Small_Control_2_NoCloseGene_09152020	1.0044	0.0899158	0.96097
optic2017_vcdr_eur	28073927	not aging	not aging	Small_Control_2_NoCloseGene_09152020	1.00033	0.161807	0.998367
diet2020_ffq_median_pc11	32193382	not aging	not aging	Small_Control_2_NoCloseGene_09152020	0.996327	0.0818976	0.964176
meduse2019_m01a	31015401	not aging	not aging	Small_Control_2_NoCloseGene_09152020	0.993676	0.110336	0.95428
cov_EDU_COLLEGE	29892013	not aging	not aging	Small_Control_2_NoCloseGene_09152020	0.993494	0.0621506	0.916639
diet2020_ffq_median_pc38	32193382	not aging	not aging	Small_Control_2_NoCloseGene_09152020	0.991423	0.250911	0.972745
diet2020_milk_typeused_1418_average_qt3	32193382	not aging	not aging	Small_Control_2_NoCloseGene_09152020	0.991014	0.109396	0.934628
diet2020_bread_slicesperweek_1438_average_qt	32193382	not aging	not aging	Small_Control_2_NoCloseGene_09152020	0.985896	0.0817871	0.863001
diet2020_hotdrinktemp_1518_average_qt	32193382	not aging	not aging	Small_Control_2_NoCloseGene_09152020	0.98214	0.0815785	0.826516
bonearea2019_hip_inter	31053729	not aging	not aging	Small_Control_2_NoCloseGene_09152020	0.981961	0.164578	0.912469
geneatlas_selfReported_n_1348	30349118	aging	osteoarthropathy (aging)	Small_Control_2_NoCloseGene_09152020	0.980718	0.233431	0.934134
diet2020_bread_typeused_1448_average_bin	32193382	not aging	not aging	Small_Control_2_NoCloseGene_09152020	0.980701	0.072922	0.791542
diet2020_champagnewhitewine_glassespermonth_derived_average_qt	32193382	not aging	not aging	Small_Control_2_NoCloseGene_09152020	0.979962	0.113543	0.859961
bip2019	31043756	not aging	not aging	Small_Control_2_NoCloseGene_09152020	0.97894	0.0999153	0.832854
optic2017_ca_eur	28073927	not aging	not aging	Small_Control_2_NoCloseGene_09152020	0.978581	0.194497	0.911801
diet2020_bread_typeused_1448_average_bin4	32193382	not aging	not aging	Small_Control_2_NoCloseGene_09152020	0.977545	0.0731252	0.759138
diet2020_ffq_median_pc13	32193382	not aging	not aging	Small_Control_2_NoCloseGene_09152020	0.977537	0.113658	0.843377
geneatlas_clinical_c_J44	30349118	not aging	not aging	Small_Control_2_NoCloseGene_09152020	0.974179	0.11591	0.822548
geneatlas_clinical_c_Block_E00-E07	30349118	not aging	not aging	Small_Control_2_NoCloseGene_09152020	0.974116	0.154213	0.865772
diet2020_ffq_median_pc28	32193382	not aging	not aging	Small_Control_2_NoCloseGene_09152020	0.972292	0.127451	0.827198
diet2020_ffq_median_pc19	32193382	not aging	not aging	Small_Control_2_NoCloseGene_09152020	0.96931	0.0755984	0.68459
accel2019_n_sleep_episodes	30952852	not aging	not aging	Small_Control_2_NoCloseGene_09152020	0.968434	0.104277	0.761208
diet2020_ffq_median_pc44	32193382	not aging	not aging	Small_Control_2_NoCloseGene_09152020	0.968215	0.197293	0.871426
diet2020_processmeat_overallfreq_1349_average_qt	32193382	not aging	not aging	Small_Control_2_NoCloseGene_09152020	0.968007	0.095712	0.737529
diet2020_cereal_typeused_1468_average_bin5	32193382	not aging	not aging	Small_Control_2_NoCloseGene_09152020	0.967988	0.116762	0.782735
diet2020_ffq_median_pc33	32193382	not aging	not aging	Small_Control_2_NoCloseGene_09152020	0.967939	0.132487	0.807928
social2018_loneliness	29970889	not aging	not aging	Small_Control_2_NoCloseGene_09152020	0.966983	0.108532	0.760175
insomnia2019	30804566	not aging	not aging	Small_Control_2_NoCloseGene_09152020	0.965381	0.0791046	0.661258
shsd2019_longsleep	30846698	not aging	not aging	Small_Control_2_NoCloseGene_09152020	0.963176	0.102864	0.720655
diet2020_ffq_median_pc17	32193382	not aging	not aging	Small_Control_2_NoCloseGene_09152020	0.963175	0.138405	0.790593
diet2020_nevereatcategories_6144_average_bin	32193382	not aging	not aging	Small_Control_2_NoCloseGene_09152020	0.960059	0.234644	0.864272
diet2020_cookedveg_tbsperday_1289_average_qt	32193382	not aging	not aging	Small_Control_2_NoCloseGene_09152020	0.959885	0.0753411	0.59374
pa2018_vpa	29899525	not aging	not aging	Small_Control_2_NoCloseGene_09152020	0.959793	0.0963622	0.677686
chronotype2019_raw	30696823	not aging	not aging	Small_Control_2_NoCloseGene_09152020	0.959787	0.0670258	0.548257
scz2018	29483656	not aging	not aging	Small_Control_2_NoCloseGene_09152020	0.957873	0.0595929	0.480856
diet2020_ffq_median_pc8	32193382	not aging	not aging	Small_Control_2_NoCloseGene_09152020	0.957702	0.0760817	0.579025
geneatlas_clinical_c_M17	30349118	aging	osteoarthropathy (aging)	Small_Control_2_NoCloseGene_09152020	0.956171	0.100793	0.663654
diet2020_freshfruit_piecesperday_1309_average_qt	32193382	not aging	not aging	Small_Control_2_NoCloseGene_09152020	0.954653	0.0731379	0.533446
risk2019_grt	30643258	not aging	not aging	Small_Control_2_NoCloseGene_09152020	0.954468	0.0742503	0.538818
diet2020_beef_overallfreq_1369_average_qt	32193382	not aging	not aging	Small_Control_2_NoCloseGene_09152020	0.948323	0.0992202	0.602869
sleep2019_napping	30804565	not aging	not aging	Small_Control_2_NoCloseGene_09152020	0.948161	0.148982	0.727865
geneatlas_clinical_c_Block_F10-F19	30349118	not aging	not aging	Small_Control_2_NoCloseGene_09152020	0.947691	0.14036	0.709108
sitting2020_television	32317632	not aging	not aging	Small_Control_2_NoCloseGene_09152020	0.946919	0.0513616	0.301237
risk2019_nsp	30643258	not aging	not aging	Small_Control_2_NoCloseGene_09152020	0.946085	0.0647117	0.403736
income2019	31844048	not aging	not aging	Small_Control_2_NoCloseGene_09152020	0.941111	0.0904204	0.513711
diet2020_oilyfish_overallfreq_1329_average_qt	32193382	not aging	not aging	Small_Control_2_NoCloseGene_09152020	0.940626	0.0724214	0.413049
geneatlas_selfReported_n_1320	30349118	not aging	not aging	Small_Control_2_NoCloseGene_09152020	0.9389	0.182729	0.737229
diet2020_ffq_median_pc30	32193382	not aging	not aging	Small_Control_2_NoCloseGene_09152020	0.938753	0.125332	0.624727
snd2019_drinksperweek	30643251	not aging	not aging	Small_Control_2_NoCloseGene_09152020	0.934159	0.0713416	0.357171
sleep2019_gettingup	30804565	not aging	not aging	Small_Control_2_NoCloseGene_09152020	0.931021	0.0765669	0.365534
diet2020_pork_overallfreq_1389_average_qt	32193382	not aging	not aging	Small_Control_2_NoCloseGene_09152020	0.928867	0.110919	0.520591
diet2020_nonoilyfish_overallfreq_1339_average_qt	32193382	not aging	not aging	Small_Control_2_NoCloseGene_09152020	0.926975	0.101835	0.472987
diet2020_ffq_median_pc40	32193382	not aging	not aging	Small_Control_2_NoCloseGene_09152020	0.92621	0.163702	0.650937
pa2018_ssoe	29899525	not aging	not aging	Small_Control_2_NoCloseGene_09152020	0.926084	0.0844302	0.380894
diet2020_ffq_median_pc6	32193382	not aging	not aging	Small_Control_2_NoCloseGene_09152020	0.923577	0.104469	0.464323
risk2019_pc1	30643258	not aging	not aging	Small_Control_2_NoCloseGene_09152020	0.920608	0.0598047	0.186473
diet2020_ffq_median_pc37	32193382	not aging	not aging	Small_Control_2_NoCloseGene_09152020	0.920216	0.164135	0.627185
snd2019_smokinginitiation	30643251	not aging	not aging	Small_Control_2_NoCloseGene_09152020	0.915946	0.0543356	0.123905
srt2018	28194004	not aging	not aging	Small_Control_2_NoCloseGene_09152020	0.915316	0.186388	0.648118
lcu2018	30150663	not aging	not aging	Small_Control_2_NoCloseGene_09152020	0.912374	0.126472	0.485051
social2018_sport	29970889	not aging	not aging	Small_Control_2_NoCloseGene_09152020	0.912162	0.0926705	0.337316
neufactor2019_general_factor_of_neuroticism	30867560	not aging	not aging	Small_Control_2_NoCloseGene_09152020	0.908857	0.0748315	0.219262
diet2020_ffq_median_pc29	32193382	not aging	not aging	Small_Control_2_NoCloseGene_09152020	0.907709	0.106274	0.37678
neu2018_neuroticism	29942085	not aging	not aging	Small_Control_2_NoCloseGene_09152020	0.90176	0.0631658	0.120022
geneatlas_clinical_c_G47	30349118	not aging	not aging	Small_Control_2_NoCloseGene_09152020	0.900809	0.220658	0.651017
diet2020_cereal_bowlsperweek_1458_average_qt	32193382	not aging	not aging	Small_Control_2_NoCloseGene_09152020	0.900462	0.0772229	0.197939
diet2020_milk_typeused_1418_average_bin7	32193382	not aging	not aging	Small_Control_2_NoCloseGene_09152020	0.899225	0.163853	0.53685
diet2020_milk_typeused_1418_average_bin8	32193382	not aging	not aging	Small_Control_2_NoCloseGene_09152020	0.893367	0.192774	0.578908
diet2020_spread_typeused_1428_0_nonbutterspread_typeused_2654_combined_bin10	32193382	not aging	not aging	Small_Control_2_NoCloseGene_09152020	0.892754	0.172192	0.532835
geneatlas_selfReported_n_1269	30349118	not aging	not aging	Small_Control_2_NoCloseGene_09152020	0.892099	0.129751	0.40194
diet2020_ffq_median_pc5	32193382	not aging	not aging	Small_Control_2_NoCloseGene_09152020	0.88802	0.103667	0.273285
adhd2019_ipsych	30478444	not aging	not aging	Small_Control_2_NoCloseGene_09152020	0.887411	0.0980894	0.24804
diet2020_ffq_median_pc26	32193382	not aging	not aging	Small_Control_2_NoCloseGene_09152020	0.883357	0.115157	0.306192
diet2020_poultry_overallfreq_1359_average_qt	32193382	not aging	not aging	Small_Control_2_NoCloseGene_09152020	0.87853	0.100606	0.224336
meduse2019_n06a	31015401	not aging	not aging	Small_Control_2_NoCloseGene_09152020	0.877756	0.160924	0.442207
diet2020_milk_typeused_1418_average_bin6	32193382	not aging	not aging	Small_Control_2_NoCloseGene_09152020	0.873226	0.180489	0.479827
diet2020_milk_typeused_1418_average_bin2	32193382	not aging	not aging	Small_Control_2_NoCloseGene_09152020	0.873014	0.180775	0.479953
accel2019_l5_time	30952852	not aging	not aging	Small_Control_2_NoCloseGene_09152020	0.866698	0.17171	0.435641
xdx2019_ipsych	30692689	not aging	not aging	Small_Control_2_NoCloseGene_09152020	0.859106	0.135675	0.298988
hrp2018_hrr20	29497042	not aging	not aging	Small_Control_2_NoCloseGene_09152020	0.855698	0.200673	0.45536
diet2020_milk_typeused_1418_average_bin	32193382	not aging	not aging	Small_Control_2_NoCloseGene_09152020	0.852956	0.183038	0.418557
hrp2018_hrr50	29497042	not aging	not aging	Small_Control_2_NoCloseGene_09152020	0.850358	0.177744	0.385122
geneatlas_clinical_c_Block_M45-M49	30349118	not aging	not aging	Small_Control_2_NoCloseGene_09152020	0.846946	0.188514	0.418555
diet2020_ffq_median_pc15	32193382	not aging	not aging	Small_Control_2_NoCloseGene_09152020	0.845082	0.192524	0.420954
depression2019	30718901	not aging	not aging	Small_Control_2_NoCloseGene_09152020	0.842155	0.0770818	0.0373284
diet2020_ffq_median_pc32	32193382	not aging	not aging	Small_Control_2_NoCloseGene_09152020	0.841678	0.127561	0.214932
diet2020_ffq_median_pc23	32193382	not aging	not aging	Small_Control_2_NoCloseGene_09152020	0.83513	0.157986	0.286762
diet2020_ffq_median_pc53	32193382	not aging	not aging	Small_Control_2_NoCloseGene_09152020	0.830427	0.215075	0.425199
social2018_pub	29970889	not aging	not aging	Small_Control_2_NoCloseGene_09152020	0.829423	0.0974933	0.0769757
asd2019_ipsych	30804558	not aging	not aging	Small_Control_2_NoCloseGene_09152020	0.828914	0.15684	0.261203
hrp2018_hrr30	29497042	not aging	not aging	Small_Control_2_NoCloseGene_09152020	0.825896	0.179723	0.317244
an2019	31308545	not aging	not aging	Small_Control_2_NoCloseGene_09152020	0.817146	0.119934	0.12159
diet2020_spread_typeused_1428_0_nonbutterspread_typeused_2654_combined_bin11	32193382	not aging	not aging	Small_Control_2_NoCloseGene_09152020	0.812251	0.220067	0.390245
sitting2020_driving	32317632	not aging	not aging	Small_Control_2_NoCloseGene_09152020	0.81223	0.113384	0.100256
asrd2019_ipsych	31116379	not aging	not aging	Small_Control_2_NoCloseGene_09152020	0.793647	0.161212	0.194797
sleep2019_dozing	30804565	not aging	not aging	Small_Control_2_NoCloseGene_09152020	0.793297	0.204213	0.310907
geneatlas_clinical_c_M79	30349118	not aging	not aging	Small_Control_2_NoCloseGene_09152020	0.783965	0.212797	0.300176
hrp2018_hrr40	29497042	not aging	not aging	Small_Control_2_NoCloseGene_09152020	0.77526	0.181183	0.192756
geneatlas_selfReported_n_1312	30349118	not aging	not aging	Small_Control_2_NoCloseGene_09152020	0.765698	0.153597	0.113848
diet2020_ffq_median_pc55	32193382	not aging	not aging	Small_Control_2_NoCloseGene_09152020	0.701331	0.219775	0.158492
diet2020_ffq_median_pc57	32193382	not aging	not aging	Small_Control_2_NoCloseGene_09152020	0.686856	0.224604	0.155566
hrp2018_hrr10	29497042	not aging	not aging	Small_Control_2_NoCloseGene_09152020	0.676984	0.237666	0.146598

## Sheet: 4 gene lists
Table S4. Heritability enrichments of four gene sets across 405 GWAS datasets.
Inflamm-aging genes	Common-aging genes	Known IL6 signaling pathway	Control group genes
COL4A1	SYNGR4	A2M	OR4F5
CHST6	ITGA7	AC005840.1	RP4-669L17.10
SMAD6	ADAM28	ACVR1B	SAMD11
ZNF439	FAM170A	ACVRL1	C1orf159
THUMPD1	PDP1	BAK1	KIAA1751
COX20	NLGN3	CBL	SKI
XPNPEP2	PCDHA4	CCL7	LINC00982
CKLF	TTC30B	CCR1	AJAP1
DAW1	BRD9	CD14	MIR4417
AK7	NPTX2	CD36	RERE
OR4D1	LY6G6C	CD38	TMEM201
MLF1	LGALS4	CD44	MIR7846
CADPS	CCDC176	CD9	TNFRSF1B
DLGAP1	CHST12	CNTFR	MIR4632
C16orf72	FKTN	CRLF2	VPS13D
CHMP6	CAP1	CSF1	CROCCP2
KRTAP19-6	ELP6	CSF2	PAX7
FAM160B1	PRDM10	CSF2RA	ALDH4A1
GPR133	CEP97	CSF2RB	MINOS1-NBL1
NEMF	TMEM164	CSF3R	NBL1
LCN9	EVI2B	CXCL1	OTUD3
SRL	EIF2A	CXCL10	PINK1-AS
ARHGAP24	NOX3	CXCL11	NBPF3
CHD8	BRF2	CXCL13	HSPG2
TTC5	ZNF835	CXCL3	MIR4253
IL4R	RNF151	CXCL9	LOC101928163
EFHC2	CDK10	DNTT	MYOM3
OR1S2	SMPD4	EBI3	IL22RA1
CPT1C	SASH3	FAS	SYF2
PRKACG	FLVCR1	GRB2	UBXN11
PSMB3	SHC4	HAX1	ZNF683
PSTK	NT5M	HMOX1	EYA3
NAIF1	IMMP1L	IFNAR1	GMEB1
BRF1	PLEKHM3	IFNGR1	PTPRU
DNAJC4	ZRANB1	IFNGR2	SNORD103B
NOX4	PHC1	IL10RB	SNRNP40
GOSR1	PRSS2	IL12RB1	SERINC2
PRRG1	ZDHHC15	IL13RA1	FAM229A
ZFYVE20	DDX46	IL15RA	TRIM62
PRKCDBP	PREPL	IL17RA	ZC3H12A
BFSP1	CABP7	IL17RB	GJA9-MYCBP
B3GNT5	BIRC2	IL18R1	COL9A2
GNAI3	IL23R	IL1B	SLFNL1
KRT73	GJB4	IL1R1	C1orf210
TTC27	E2F6	IL1R2	MIR6734
LRRC14B	IZUMO2	IL2RA	EFCAB14-AS1
FPR3	WNT10B	IL2RG	CYP4Z1
TMEM104	GNG13	IL3RA	TXNDC12
GHITM	LIPJ	IL4R	GLIS1
MAP1S	PYCRL	IL6	LDLRAD1
TREML1	OTOP1	IL6ST	PARS2
MRPL34	ZNF691	IL7	C8B
SLC44A5	SAMD13	IL9R	DAB1
CLVS2	ADSS	INHBE	JUN
HOXA6	ADCY4	IRF1	FGGY
C20orf26	RBBP6	IRF9	MIR4711
ETV3L	H2AFY2	ITGA4	EFCAB7
C19orf81	OR2T11	ITGB3	MIR1262
PITPNM1	OR9Q1	JUN	LRRC40
ZDHHC19	KLHL32	LEPR	LPHN2
DDX47	PEX2	LTB	MIR7856
APOH	NEB	MAP3K8	CLCA1
ATP13A3	PRAMEF7	MYD88	GBP4
E2F1	F2	OSMR	BARHL2
C1orf233	ERVV-1	PDGFC	TGFBR3
ZNF699	TYR	PF4	EVI5
NUDT15	FIGF	PIK3R5	ARHGAP29
RNFT2	FAM228A	PIM1	CNN3
MUS81	ROR2	PLA2G2A	TMEM56-RWDD3
EPX	ERVFRD-1	PTPN1	SNX7
OR4N5	QPCT	PTPN11	FRRS1
FGA	OR2C3	PTPN2	SASS6
KCNA3	CCDC11	REG1A	AMY1B
ENO4	NAV3	SOCS1	AMY1C
SLFN14	BCHE	SOCS3	NTNG1
CCDC33	C15orf32	STAM2	TAF13
BMPER	BBS4	STAT1	LAMTOR5-AS1
EFNB2	ANAPC4	STAT2	CYMP
CDX2	ANAPC7	STAT3	LOC440602
CSNK1G3	CTH	TGFB1	LRIF1
ELP4	EXOSC10	TLR2	PGCP1
ASXL3	RAB11FIP2	TNF	ST7L
TMEM95	ARL14	TNFRSF12A	CSDE1
ACD	ARRDC5	TNFRSF1A	TSPAN2
GPR146	DEFB110	TNFRSF1B	NHLH2
RASA4	ZNF775	TNFRSF21	SLC22A15
CPQ	ZNF576	TYK2	MAN1A2
ACR	CDH23		LINC00622
TMEM8A	TRIM22		ZNF697
ZFP69B	PPP2R4		MIR6077-1
KCNC2	TMEM79		ANKRD35
SLC35F1	OR4D11		GPR89C
LRWD1	MRPL4		PDZK1P2
TSPAN11	TMPPE		ACP6
SRA1	ARHGAP23		GJA5
RBPJL	CD244		NBPF25P
ALDH1L2	OR3A3		NBPF15
SLC17A5	C5orf64		DRD5P2
INSL5	POLR2M		LOC101060524
IRF3	MAPK14		RP11-14N7.2
RRAS2	FZD5		VPS72
TCTEX1D2	HIST1H1D		PI4KB
CELA1	ANKHD1		LINGO4
C10orf32	PPAP2A		S100A11
SCGB2A2	SUMO4		NPR1
ZKSCAN5	SENP1		INTS3
TMEM182	GAPT		SLC27A3
G6PD	C21orf91		TDRD10
LRRCC1	KPNA6		KCNN3
PGPEP1	TULP1		POU5F1P4
IL12B	LOC441155		SYT11
CELA2A	TMEM133		NES
FTCD	SKP2		OR10T2
NRXN1	SKP1		IFI16
ARF6	FANCB		CADM3-AS1
LRRC23	KNSTRN		OR10J1
ERMARD	ATP10D		LINC01133
GCNT7	CXCL2		CASQ1
PAK1	SORBS3		SLAMF6
KCNG3	NAA11		FCGR3B
TMEM255B	CR1L		C1orf111
PTGDR2	MAGEC3		FMO4
TMEM217	ZNF215		MIR3120
RAB19	CHST11		TNFSF18
NUP62	NR2E3		MRPS14
SH3PXD2A	CHCHD1		KIAA1614
CYTH4	HIST2H3A		GLUL
OR51B4	OR6K2		HMCN1
IGSF11	CAT		ATP6V1G3
ICOSLG	CPNE8		MIR181B1
ZFAT	GH2		LINC01222
MS4A15	YWHAE		NR5A2
ARHGAP25	PDCD1LG2		RNU6-79P
EIF4G3	MMP3		SHISA4
EIF4G1	DIS3L		UBE2T
POLR2C	USP33		KLHL12
KDELR2	GIMAP8		CHIT1
TACC1	MYEF2		PIK3C2B
NUP43	RUSC1		C1orf186
CHD1	MED24		CTSE
NADK2	PTHLH		MIR6769B
YBX1	HNRNPA2B1		SMYD2
MAD2L1BP	FSTL3		RNU5F-1
TBCE	KCNJ13		SLC30A10
REG3G	KCNJ16		EPRS
NLGN4Y	RIPPLY1		MIR194-1
EXOSC5	A2ML1		MIR664A
CCDC83	EAPP		CAPN2
TEK	SNX6		LBR
ZAN	LCE1E		CDC42BPA
PSMB10	C12orf29		WNT9A
CA5A	GKN2		GJC2
CA1	NELFCD		IBA57-AS1
SPECC1	PSME2		OBSCN
PTH2	EFNA3		RAB4A
MUSK	FSHR		PGBD5
MIP	KCNH1		AGT
USP22	SNN		NTPCR
GAB1	HSD3B2		LGALS8
NDUFA8	CELSR1		LGALS8-AS1
FAM171A2	PTCHD3		KMO
ANKRD12	LY6G5C		OR2L1P
POU3F3	PPM1H		SH3BP5L
PARN	PGA4		MIR3124
PLAC9	PPP1R16B		TUBB8
SLC5A10	ZNF319		IDI2
HIST1H2BA	FAM114A2		IDI2-AS1
AP5B1	SLC45A3		LINC00200
LRRC57	TAF1A		AKR1C4
PYGO1	GPR137B		SFTA1P
CSE1L	TTC34		BEND7
SYNDIG1L	ERBB2		CDNF
CEP76	CLSTN2		PTPLA
HINFP	CRYBB1		MIR4675
SRP68	OR10G7		MIR1915
KRT33A	ERCC6L		MLLT10
GHR	LIME1		LOC100130992
HCRTR1	EPB41		PTF1A
STARD10	LOC100507462		LRRC37A6P
ZNF20	C1orf43		MKX
LOR	RBMS3		KIF5B
CCDC88C	GDF6		LOC102031319
TMEM2	MCM9		CCDC7
HTR1B	ARRDC1		HSD17B7P2
KRBA2	MS4A1		GLUD1P7
LRRC6	ZNF148		LOC100996758
LRRC1	GLTSCR1L		ZNF488
HOXD3	PACS2		FRMPD2
HPCA	AMACR		ERCC6-PGBD3
MCCC2	CACNB3		LOC728407
GIMAP6	XK		FAM21A
POLA2	SCGB1D1		ASAH2
SPHK2	EFCAB5		MIR548AV
DNAJC1	ANAPC16		LOC283045
CFDP1	PGM2L1		ZNF365
RNF222	ZNF345		JMJD1C
RBM25	DCAF15		TBATA
EPHA6	GPM6A		SGPL1
SPATA31D1	ZNF736		PSAP
FGF12	GABRR2		MICU1
UGCG	TRIM59		MIR4676
ANKRD26	SF3B5		MRPS16
KCNJ15	WDR63		LOC100288974
CCT8	HTR3C		MBL1P
ASPA	ROS1		DYDC1
CNOT1	FAT4		SH2D4B
APOL1	LSAMP		LINC00858
HIST1H3H	CLEC4A		LINC00864
ORAOV1	PCDHB9		KLLN
ARSK	NKX3-1		ACTA2
NEO1	HCFC2		MIR4679-2
FGG	CPA4		IFIT1B
FABP7	PVRL1		RP11-478K7.2
LEMD3	LNX1		RP11-15K3.1
ADH1B	OR5M1		BTAF1
SLC30A7	ELF1		CPEB3
C17orf59	ADIPOQ		MARK2P9
SLC8A1	ATRAID		CYP2C8
ZBED6	TP53I13		PDLIM1
GALNT15	LMLN		SORBS1
AVIL	ZNF609		BLNK
ZNF534	POP4		DNTT
CGA	NPTN		TLL2
FTH1	FAM46D		UBTD1
GLI3	CANX		MARVELD1
ORC4	SPINK8		MIR1287
SIGLEC8	C9orf24		HPSE2
PPIH	ZNF726		CPN1
PPIG	RBP4		BTRC
AAR2	JUND		MIR3158-2
SAR1A	METTL16		NPM3
NOL6	HCRT		C10orf76
KCNF1	APOBEC3A		LDB1
VIMP	LPIN3		PPRC1
ISX	KLHL41		PITX3
PTRH2	ZNF541		MIR609
NUDT5	LELP1		CCDC147
PHLDB1	ENG		PDCD4-AS1
MSLN	AGMAT		NRAP
TEX10	FZD9		CASP7
ZNF804A	FIGNL2		MIR4681
ARID3A	LCN6		MCMBP
PKD1L3	METTL21A		ATE1
NINJ2	HBD		CHST15
SLC16A1	DUSP3		ADAM12
ARHGAP36	MAML3		C10orf91
CACNA1H	KIF9		KNDC1
PRKAB1	MFSD4		LINC01001
PCDHA13	AIP		SIRT3
PTPN7	ATP5G3		PSMD13
IRX6	MGAM		ATHL1
OR6M1	MYO3B		IFITM3
SNAP25	SLC5A5		DUSP8
PSMA3	STX2		KRTAP5-2
HMGCL	ITPRIPL2		MIR4298
RPS6KA3	TBX5		MRPL23
FAM71A	FUT11		TH
FNBP4	NT5C3B		SLC22A18AS
UBR4	AK2		OR52A5
CALN1	BEND2		OR52H1
SOCS1	KIAA0226L		OR52W1
ZNF821	N4BP1		ILK
ZNF155	TRAF3IP3		SNORA3
CXCL10	MKL2		AMPD3
MYLK4	C3AR1		SNORD97
CCDC141	TRAPPC6B		CSNK2A3
CCDC140	RAP1GAP		MIR6124
PCDH11X	MALT1		TEAD1
ARHGAP17	HBG1		RASSF10
AHSA2	RNF11		PDE3B
PPP1R3D	RARRES1		INSC
SLC38A4	SMAD4		SAA2
ZNF80	ZC3H13		GTF2H1
CDKN2B	SIRPG		MRGPRX1
CDKN2C	SIX2		NAV2-AS5
FAM73A	CNPY1		LOC100126784
FAM65A	SYPL2		MIR8054
C1S	APIP		ANO3
SLC16A8	SPG20		MPPED2
PROB1	NOSIP		CCDC73
ATP6V1C1	GCNT3		DEPDC7
FREM2	WRAP53		CSTF3-AS1
GPR88	TMEM80		LMO2
ITGAD	RGL4		TTC17
CBR3	ATP5C1		GYLTL1B
DUSP12	CHD5		MIR3160-2
CYP26C1	ELP2		OR4C3
SLC35A2	FHOD3		FOLH1
LYL1	FAM155A		TRIM51HP
ZBTB45	KLHDC8B		OR5D14
SLC43A2	FAHD2A		OR5L1
ZNF420	R3HDM2		OR10AG1
PYROXD1	CAGE1		OR7E5P
KLHL3	ALPK3		LRRC55
IL31	BAD		SLC43A3
EMR1	AASDH		FAM111B
TMEM131	PIP5KL1		PPP1R32
TMEM139	MMP27		MIR4488
USF1	RGP1		LRRC10B
FBXO24	TAOK2		FADS1
NOD2	GSTM3		RTN3
NDUFS8	KRTDAP		MARK2
SERPINC1	WWC3		ACY3
CLNK	LYSMD2		SHANK2-AS1
ZBTB20	FRAT1		KRTAP5-8
RPS23	TTC40		ZNF705E
RPS28	ZDHHC14		RELT
OR1E2	MMP21		AAMDC
PDE6G	TMEM128		MIR5579
CASP3	MBOAT7		SNORA70E
SNAPC4	EPYC		CCDC81
PXDN	PHYKPL		FOLH1B
CDC42	KRT37		TRIM49
ASPM	IL24		TRIM49D1
C12orf60	IL11		UBTFL1
WNT5B	SLC22A9		MTMR2
HNRNPH3	GLT8D1		ANGPTL5
CCDC68	OR6S1		GUCY1A2
DPH5	CCDC166		ELMOD1
NMD3	ZP1		CUL5
C7orf31	OASL		POU2AF1
WRN	CCIN		CRYAB
DIRC1	RNASET2		C11orf52
IPCEF1	TBPL2		NNMT
MCCC1	TSSC4		NXPE2
HTR3D	DOC2B		PAFAH1B2
C1QC	MYD88		TMPRSS4-AS1
ADORA2B	KRT7		GRIK4
CLOCK	CDKN1A		MIRLET7A2
ZSCAN29	PCDHB13		MIR4493
FASTKD2	ACAN		SCN3B
WDR24	COLQ		EI24
ASCL4	KCNC4		PATE4
CNTD1	LMCD1		HYLS1
KLHDC10	CLK2		SENCR
KCTD2	PANX2		APLP2
SERPING1	ZBTB18		C11orf44
SNX12	LOC339862		MIR4697
C1orf168	C2orf66		THYN1
SON	ELAVL4		LOC283177
MBP	AZIN1		RAD52
UGP2	MDM2		CACNA1C-AS1
TSPAN1	RBBP5		FOXM1
OR5M8	CR1		TULP3
EHD2	HRK		CCND2
HNRNPU	CBLL1		C12orf4
MORN5	SUPT20H		GALNT8
IL15RA	TAF6L		ANO2
KIAA1456	C1orf174		VAMP1
ARMC5	PDCD10		NCAPD2
C19orf60	IFIH1		NOP2
HIST1H4A	EIF4E3		SCARNA11
MMS22L	GAST		A2M
ZEB2	EPS15		LINC00987
TCIRG1	PRKG2		KLRC3
SESN2	IFNA13		YBX3
IQCF5	NLE1		TAS2R14
C2orf50	TANK		TAS2R20
CALHM1	CUL1		TAS2R19
PIRT	ZFAND6		TAS2R46
OR1C1	MRPL2		TAS2R42
CTCF	CD79B		KIAA1467
PRDX4	LDHAL6B		GRIN2B
CRB1	LYPD1		MIR3974
PDZD7	MRPS9		MED21
FAM151A	NR1I3		ARNTL2-AS1
USP45	HIST1H1A		IPO8
CX3CL1	ANKZF1		CAPRIN2
UMPS	BCL2L15		KIAA1551
ATP13A2	ATM		RNU6-78P
CRLF3	SLC38A6		PPHLN1
RPL23	HCN2		NELL2
SPINK5	UACA		LINC00938
TDRD6	SAMM50		PCED1B
TRIM31	C21orf59		VDR
TMEM66	SLC2A13		LALBA
NLGN4X	PRRC1		TUBA1C
KCNE1L	MACC1		RP11-70F11.8
ABCC10	MTRNR2L1		AQP6
METTL14	ENDOD1		ASIC1
POLR1B	ADAMTSL3		FAM186A
SPAM1	SCYL1		KRT85
BSND	HNRNPA3		HOXC10
SSUH2	LIAS		HOXC9
DHRS4	CCDC96		HOXC5
SLC2A3	TRPV5		HOXC4
NAPG	C4orf3		XRCC6BP1
N4BP2L1	IL8		XPOT
CEACAM1	DPY19L2		TBK1
TOR2A	NUTM2F		TBC1D30
RASSF8	SUSD5		HMGA2
TAF9B	TLR9		MIR6074
SUPT16H	SLC5A11		LLPH
TPGS1	SMCHD1		RP11-43N5.1
FNDC3A	MARS2		THAP2
SETD3	ICAM4		PHLDA1
FAM47E-STBD1	C5orf24		CSRP2
GPX7	OR12D2		MIR1252
NPPB	OR2V1		CCDC59
LSM3	RPP21		MGAT4C
B9D1	IAPP		NTN4
CYP2A7	SPATA22		FAM71C
NOC3L	WEE1		PARPBP
RXFP2	C10orf128		C12orf73
CCR1	ABCG5		CASC18
MIA3	GNPTAB		TMEM263
MIXL1	PLEKHO1		CRY1
SYNRG	WASF3		CORO1C
LGALS3	TSPAN7		UNG
BNIP1	INHBC		FAM222A
EGLN1	TREH		FAM222A-AS1
WDR82	EPHA3		TRPV4
WDR89	CPA3		SH2B3
MAP9	C17orf74		ATXN2
ARHGEF4	SLC37A1		ERP29
CDH5	SMAGP		TRAFD1
UHRF1	ATP1B3		OAS1
SLC5A1	NPVF		OAS2
ZBTB2	PRR7		PLBD2
CYP2C18	ARHGEF33		MIR4472-2
C14orf28	TUBB6		SRRM4
NVL	EPN2		CCDC64
ZNF30	CD82		MIR4498
ZNF248	PPY		PXN-AS1
LGI3	DENND5B		PLA2G1B
DCLRE1A	SORL1		GATC
ZCCHC5	C19orf44		MIR4700
TUBA4A	ABCD4		RNF34
LCE3A	CEBPA		BCL7A
CCDC71L	YLPM1		KNTC1
ZNF528	MRPL30		RP11-486O12.2
YAE1D1	C19orf48		TCTN2
RBCK1	MSL3		ATP6V0A2
FKBP8	ZNF596		THRIL
ZNF285	ASMT		LINC00939
GPR17	ZNF330		FLJ37505
SPTSSA	SLCO1B1		RP13-653N12.2
PANK1	ZNF33B		GLT1D1
ALB	ST3GAL3		LRCOL1
RELL2	ST3GAL1		PXMP2
RTP3	RBM46		ANKRD20A9P
ZNF14	ZEB1		C1QTNF9B-AS1
TMEM132B	PPP1CC		C1QTNF9B
LILRA4	WBP5		TPTE2P1
KIRREL2	SNX25		ALOX5AP
SHFM1	CCNY		HSPH1
DAP3	UAP1		STARD13-AS
ESM1	DENND1A		LHFP
USP8	GPR137C		EPSTI1
USP5	KIF21B		SLC25A30
PCNX	TTC31		ERICH6B
ETFDH	CERK		ESD
NIN	C9orf152		LINC00441
ZNF311	CLDN15		RB1
ENTHD2	NME3		KPNA3
PIK3IP1	ZAR1L		DLEU1
OTOS	XCR1		MIR4703
CSNK2A1	ATP6V1C2		DHRS12
SLC2A2	PPP1R3E		MRPS31P5
SLC24A4	ARHGEF25		VPS36
BCL2L2-PABPN1	GPR82		TPTE2P3
OR1E1	LECT2		LECT1
SP1	UMOD		PCDH8
ZC3H18	FOXD4L1		OLFM4
PTPN20B	C8orf74		TDRD3
TMC1	IQCD		PCDH9-AS2
A1BG	NF1		DIS3
SRSF6	C14orf183		LINC00333
HLA-DQB1	TMEM130		LINC00351
FAM214B	FBXO22		DCT
PDILT	C11orf88		RAP2A
GNA11	PCMTD2		SLC15A1
TMEM170B	STRN4		FKSG29
CCL27	TLX1NB		NALCN-AS1
TMEFF1	LSM1		BIVM-ERCC5
PDDC1	BEND6		SOX1
MYF6	KLHL26		RP11-536C10.7
LRRC48	TRIM54		POTEM
LRRC4B	GPR155		KLHL33
ANGPT1	FAM89A		APEX1
HYPK	HSD17B6		RNASE10
TMEM105	RTN4		RNASE3
MANEAL	GALNT9		SLC39A2
ZFYVE26	KIAA0922		DAD1
GJD4	MIA2		SDR39U1
SDR42E1	SNX14		LOC101927045
NDUFS5	PDCD2L		SCFD1
COQ2	SLC18B1		RP11-829H16.3
ISCA1	NDST2		ARHGAP5
VAX2	ARMC2		FSCB
WBSCR28	CYP11B2		MIR5580
PTPRR	FRAT2		GCH1
ELAVL3	DCST1		KTN1-AS1
TRIM39-RPP21	RYK		KTN1
COX7A1	HDAC2		EXOC5
RALGDS	ASB2		C14orf105
NUDT14	DPY30		KIAA0586
STX7	ZNF608		KCNH5
SP100	STK32A		LOC100128233
ATP6AP2	MMRN2		PLEKHH1
LCMT1	CAMP		LOC101928075
NAMPT	DCAF7		BATF
MRGPRF	TMEM209		AC007182.6
NKX2-5	HINT1		VASH1
CHRNE	MNT		POMT2
C22orf46	CRIP2		SNORA79
TLR1	RUFY4		LINC00911
PEX5	IDNK		GPR65
RASA1	TBC1D10A		EFCAB11
RASA3	ALG12		FBLN5
PTPRO	CD1D		CLMN
PTPRM	EBI3		SYNE3
OR5J2	FAM109B		TCL6
CCDC106	GRXCR2		TCL1A
SLC26A6	TMEM222		C14orf132
TFPI	PTTG1IP		RP11-76E12.1
IPPK	SLC24A3		MIR337
GNG3	CRTC3		SNORD113-5
FUS	NAT8B		SNORD114-2
TMEM170A	RPIA		SNORD114-18
IL36RN	THADA		SNORD114-25
FAM102B	NHLH1		MIR654
BNC1	TP53		MIR323B
TXNDC11	STK38		MIR656
ZSWIM4	CCDC87		MEG9
EIF2AK2	ZNF562		CINP
GALNT4	FAM83C		AMN
PPP2R5C	SQRDL		PPP1R13B
ALCAM	TXNRD1		RD3L
ARHGAP9	TSTD3		MIR203B
ARHGAP4	ZNF229		LINC00638
CTDP1	MYH9		CEP170B
SEL1L3	NDUFB5		LOC646214
LYPD2	GPR32		CXADRP2
RGS8	DYX1C1		MIR4509-3
CATSPERD	SPANXN4		MIR4508
NAB1	DNAJC5G		SNORD116-21
KIAA1841	BTNL8		SNORD116-24
POLR2A	VASH2		IPW
BCL2L10	CYBRD1		SNORD115-7
ATF4	GRAMD2		SNORD115-11
KIAA0319	ODF3L1		SNORD115-17
NCOA6	TAS2R1		SNORD115-18
HERPUD1	OR11H4		SNORD115-24
CXorf30	CTDSPL		SNORD115-33
PDE1B	OR8B12		SNORD115-44
IGDCC3	ABCA5		RP11-1084I9.1
NUMBL	LUC7L		GABRB3
TULP4	NMUR1		HERC2P9
QRICH2	EBLN2		LOC100289656
HAS3	MCHR1		GOLGA6L7P
KIAA1671	SARNP		NDNL2
IRS4	UBA3		GOLGA8T
ZNF792	YEATS4		GOLGA8H
ZNF572	OBP2B		ULK4P1
DDX6	SOX4		CSNK1A1P1
JAZF1	XRCC6		C15orf54
ZNF510	RGS12		RHOV
ZDHHC21	ACCSL		CHAC1
VTCN1	MAP2K5		CHP1
NRGN	SDE2		EIF3J
ZNF239	BTBD7		LOC100422556
CHRM2	IFNA6		WDR72
H3F3A			RFX7
WNK3			LOC145783
USP34			MIR190A
SLC9A5			CA12
RHBDF2			PPIB
PIN4			RASL12
WASF2			PAQR5
DCP2			LINC00593
AP4E1			MIR629
C12orf49			RPP25
KCNMB3			SCAMP5
AFAP1L1			C15orf27
C1QTNF3			ISL2
C1QTNF4			RCN2
MFAP5			TSPAN3
CIITA			HMG20A
MYOC			LINGO1
RNMT			SH2D7
DOCK7			MTHFS
CXorf38			IL16
VSTM5			MEX3B
STAC3			EFTUD1
NOP16			LOC80154
TRPM3			RPS17L
HERC1			FAM103A1
TEAD2			UBE2Q2L
ASB14			GOLGA6L5P
MSR1			LINC00928
LIMK1			MESP2
LRRC17			UNC45A
ARL6IP5			LOC440311
DISP2			SPATA8
KDM4D			ARRDC4
AMY2B			FAM169B
SLCO1A2			MEF2A
FAM117A			WASH3P
CMKLR1			RHBDF1
BMP8A			TSR3
RBM41			TELO2
CP			NTN3
RMND5A			MIR3178
PGA3			PDPK1
OR2AE1			FLYWCH1
SOCS4			KREMEN2
FFAR3			LINC00514
PDZRN4			ZNF597
FAM115A			2024-09-12
ANKS4B			ATF7IP2
STARD3			TEKT5
TTC37			SNX29
LARP1B			SHISA9
CCDC71			NTAN1
CPA5			C16orf45
C8orf59			ABCC6
LOC728819			MIR3180-1
NME8			MIR3179-1
TEKT2			C16orf62
IL1B			GPR139
ARL3			OTOA
HLA-C			EIF3C
POU5F2			MIR4721
DUSP16			RABEP2
MROH8			SPNS1
HNRNPLL			SNX29P2
FOXRED2			SULT1A4
CMTM4			SPN
GSX2			KIF22
SRGAP1			CORO1A
P2RY10			TBC1D10B
DAO			MYLPF
CAMK2N1			LOC730183
ERAP2			C16orf93
CCDC47			ZNF267
HSD17B11			LOC390705
DUSP13			SLC6A10P
C1orf127			VPS35
PCCA			C16orf87
QPCTL			GPT2
P2RY4			NETO2
OR7A5			ABCC12
DTNBP1			RP11-152O14.1
PCDHGA4			RP11-461O7.1
ZFP14			CCDC135
TRMT10A			PLA2G15
MAP7D2			PRMT7
PDLIM5			CMTR2
MYH8			MLKL
LRRN4CL			KARS
OR10Z1			TERF2IP
MFSD7			CNTNAP4
TMEM72			MIR4719
DPM3			NUDT7
MS4A10			CENPN
PPIP5K2			GCSH
PCSK9			CDH13
SGTA			KLHL36
BDKRB2			COX4I1
CD97			MAP1LC3B
PCDHGA10			ZCCHC14
SLIT1			JPH3
THAP4			SPG7
EXOSC8			DBNDD1
PROZ			DBIL5P
AXIN2			MIR3183
KANK4			SERPINF1
CRB3			RAP1GAP2
TNP1			OR3A2
HMGCS2			SPNS3
HAVCR2			ZNF232
FXYD4			USP6
TMEM120B			C17orf100
RHOU			WDR16
OR2A7			COX10-AS1
TMPRSS3			CDRT15
C5orf60			CDRT8
CD1A			ZNF286A
CSGALNACT2			TBC1D26
BTN1A1			AC015922.6
ASH2L			SNORD65
NAIP			KRT16P2
FAM105A			MYO15A
C8orf44-SGK3			EVPLL
SEMA6B			LOC339240
FMOD			KRT16P1
IDH2			TVP23B
KRTAP4-3			CDRT15L2
MAL2			LOC100287072
TOB1			FLJ36000
STX19			MIR4522
ATP11C			PPY2
IFLTD1			KRT18P55
PITRM1			TNFAIP1
CCDC84			TMEM199
IPP			SGK494
SLC26A3			KIAA0100
CWF19L1			ERAL1
CXCR5			PHF12
PLEKHA7			RP11-20B24.5
PLEKHA2			CRYBA1
ASB13			RHOT1
MRRF			RHBDL3
UGGT1			ASIC2
NECAB3			CCL11
TNR			SLFN11
EHF			TBC1D3H
ATP6V1F			RPL19
RBM14			KRT28
GIPR			KRT14
AHRR			MIR5010
YIPF1			PSMC3IP
TM2D1			NBR1
HAT1			DBF4B
TNFSF8			ACBD4
OR10H1			MAP3K14
MPP5			PLEKHM1
HDAC11			ARL17B
CYP7A1			EFCAB13
JAKMIP3			TTLL6
ANKRD1			SNF8
ABCC2			B4GALNT2
GOLGA5			RP11-1079K10.5
NOM1			COX11
WISP3			TRIM25
POLG			RNF126P1
BCL6B			RP11-118E18.2
			GDPD1
			BRIP1
			MED13
			ERN1
			LOC146880
			MIR6080
			SOX9-AS1
			SMIM5
			WBP2
			MGAT5B
			SYNGR2
			TK1
			CARD14
			SGSH
			CSNK1D
			MIR8078
			ENOSF1
			YES1
			LPIN2
			LINC01254
			LINC01255
			CEP192
			MIR5190
			GREB1L
			MIR133A1
			NPC1
			HRH4
			RP11-107K17.1
			MIR8057
			PCAT18
			MIR302F
			ZNF271
			MIR4318
			RIT2
			SETBP1
			FLJ44087
			EPG5
			LOXHD1
			CTIF
			DYM
			SNORD58B
			LOC101928167
			POLI
			DYNAP
			BOD1L2
			FECH
			NARS
			MC4R
			SERPINB12
			SERPINB4
			HMSD
			CD226
			RP11-41O4.2
			CNDP2
			LOC339298
			RP11-111H3.3
			LOC100131655
			CIRBP-AS1
			CIRBP
			KLF16
			ADAT3
			CELF5
			APBA3
			MAP2K2
			DPP9
			AC005594.3
			MLLT1
			ZNF557
			MIR6793
			SMARCA4
			KLF1
			MIR639
			WIZ
			LINC00661
			CIB3
			COLGALT1
			SUGP2
			NDUFA13
			ZNF682
			ZNF431
			LOC101929144
			LOC100505835
			CCNE1
			ZNF536
			C19orf40
			RHPN2
			GPATCH1
			WDR88
			HAUS5
			LOC101927572
			MRPS12
			IFNL4
			ZNF780B
			CEACAM6
			CEACAM3
			PSG4
			TEX101
			ZNF283
			ZNF296
			PPP1R37
			BLOC1S3
			PPP1R13L
			IGFL2
			CALM3
			SNAR-C3
			C19orf68
			LOC101059948
			CGB5
			LOC101928517
			SIGLEC5
			ZNF350
			ZNF615
			MIR6801
			ZNF677
			VN1R2
			TPM3P9
			ZNF813
			MIR1323
			MIR519B
			MIR526A1
			MIR519D
			MIR521-2
			MIR522
			MIR516A2
			CDC42EP5
			LILRP2
			KIR2DL4
			KIR3DL1
			TMEM86B
			PPP6R1
			NLRP4
			USP29
			ZNF548
			ZNF17
			VN1R1
			ZNF551
			ZNF154
			AC107070.1
			LINC01248
			RNF144A
			AC019048.1
			AC011747.7
			LOC100506474
			FAM84A
			MIR4757
			LINC00954
			MATN3
			AC018742.1
			KLHL29
			ADCY3
			ASXL2
			C2orf16
			FLJ31356
			TRMT61B
			WDR43
			FAM179A
			AL121656.5
			CRIM1
			AC007246.3
			AC083949.1
			TMEM247
			PIGF
			MSH6
			FBXO11
			CCDC85A
			MIR4778
			PPP3R1
			CNRIP1
			PLEK
			AAK1
			ANXA4
			GMCL1
			MXD1
			NAGK
			PAIP2B
			ALMS1-IT1
			TET3
			MOB1A
			SLC4A5
			AC010975.1
			LRRTM1
			LOC1720
			VAMP5
			SFTPB
			TRIM43
			NEURL3
			FER1L5
			AFF3
			MIR4772
			LINC01102
			NCK2
			RGPD4
			SLC35F5
			EN1
			TMEM185B
			NIFK-AS1
			NIFK
			PROC
			POTEE
			WTH3DI
			MZT2A
			MIR4784
			LINC01087
			AC016910.1
			AC104777.2
			GALNT13
			AC009227.2
			NR4A2
			PKP4
			DAPL1
			TANC1
			LY75-CD302
			LY75
			LOC100505984
			GALNT3
			SCN1A
			XIRP2
			DLX1
			CDCA7
			AC018470.4
			AC017048.4
			PPP1R1C
			MIR3129
			TMEFF2
			KANSL1L
			LANCL1
			ERBB4
			BARD1
			PKI55
			PNKD
			RQCD1
			BCS1L
			TTLL4
			AC073128.10
			LINC00608
			AC097468.4
			MIR3132
			SLC4A3
			KCNE4
			MRPL44
			FAM124B
			CUL3
			IRS1
			RHBDD1
			COL4A4
			AC097662.2
			C2orf72
			ECEL1P2
			INPP5D
			SAG
			UGT1A6
			UGT1A3
			UGT1A1
			GBX2
			LOC151174
			LINC01107
			MIR2467
			MIR4786
			OR6B2
			PP14571
			MIR149
			PDCD1
			AC093642.3
			DEFB128
			RSPO4
			NSFL1C
			OXT
			UBOX5-AS1
			ITPA
			CENPB
			SMOX
			LOC101929265
			PAK7
			FLRT3
			MACROD2-IT1
			DZANK1
			SSTR4
			GZF1
			CSTL1
			CST5
			FLJ33581
			RP4-738P15.1
			ABHD12
			GINS1
			LOC284801
			COX4I2
			LOC149950
			SUN5
			CHMP4B
			MIR499B
			GDF5
			CEP250
			ERGIC3
			TLDC2
			TGM2
			ARHGAP40
			RP4-705O1.1
			MYBL2
			GDAP1L1
			FITM2
			KCNS1
			SLC35C2
			SULF2
			LINC00494
			TRERNA1
			DPM1
			KCNG1
			NFATC2
			ATP9A
			STX16
			MIR298
			GNAS-AS1
			LAMA5
			C20orf166
			MRGBP
			OGFR
			HAR1A
			RP11-261N11.8
			PPDPF
			PTK6
			MIR941-2
			MIR1914
			BAGE
			LIPI
			MIR4759
			LINC00113
			LINC00189
			C21orf49
			AP000330.8
			CLDN14
			HLCS
			BRWD1-AS1
			MIR4760
			AGPAT3
			KRTAP10-1
			KRTAP10-8
			KRTAP12-4
			OR11H1
			CCT8L2
			ANKRD62P1-PARP4P3
			CECR6
			CECR5
			CECR3
			GGT3P
			LOC100652736
			COMT
			MIR185
			PI4KAP1
			YDJC
			FBXW4P1
			MIF
			GSTT2B
			GSTT2
			SNRPD3
			MIR6817
			NEFH
			MIR7109
			RASD2
			TEX33
			TST
			MICALL1
			POLR2F
			KDELR3
			DDX17
			APOBEC3H
			CBX7
			PDGFB
			RPL3
			MIR6889
			TOB2
			SREBF2
			MIR33A
			TTLL1
			MPPED1
			PRR5
			LOC730668
			FAM19A5
			CNTN4-AS2
			TRNT1
			ITPR1
			AC087859.1
			THUMPD3-AS1
			MKRN2
			RPL32
			C3orf20
			ANKRD28
			LINC00690
			UBE2E2
			THRB-AS1
			NEK10
			ZCWPW2
			ZNF860
			CMTM6
			DCLK3
			GOLGA4
			SLC22A13
			SCN11A
			ENTPD3-AS1
			CCK
			NKTR
			SNRK-AS1
			ANO10
			MIR138-1
			LARS2
			CCR9
			CCR5
			PRKAR2A-AS1
			ARIH2OS
			RBM5
			HEMK1
			PHF7
			STAB1
			PRKCD
			LRTM1
			FAM208A
			SYNPR
			ADAMTS9
			MIR548A2
			ZNF717
			MIR5688
			C3orf38
			COL8A1
			HP09053
			LINC00882
			BTLA
			GTPBP8
			C3orf17
			RP11-572M11.3
			WDR52-AS1
			ZDHHC23
			KIAA1407
			ADCY5
			MIR6083
			MUC13
			FAM86JP
			ALDH1L1-AS2
			SEC61A1
			C3orf27
			SNORA7B
			ALG1L2
			COL6A5
			COL6A6
			ASTE1
			TF
			AMOTL2
			ARMC8
			NME9
			PRR23B
			COPB2
			NMNAT3
			SLC25A36
			ACPL2
			PCOLCE2
			LOC100289361
			CHST2
			C3orf58
			PLSCR5
			PFN2
			C3orf79
			ARHGEF26-AS1
			GPR149
			MME
			C3orf33
			SSR3
			LINC00881
			CCNL1
			C3orf80
			RP11-3P17.4
			OTOL1
			SAMD7
			GPR160
			NLGN1
			MIR548AY
			TBL1XR1
			KCNMB2
			PEX5L
			LINC01206
			SENP2
			RP11-48F14.1
			DNAJB11
			FETUB
			HRG
			SST
			OSTN
			CCDC50
			ATP13A4
			OPA1-AS1
			RP11-699L21.1
			AC090505.6
			MUC4
			NRROS
			SENP5
			PIGZ
			MFI2
			FYTTD1
			RNF212
			MIR4800
			ABLIM2
			USP17L19
			USP17L29
			USP17L9P
			QDPR
			CLRN2
			SLIT2
			PCDH7
			LINC01258
			GABRA4
			TEC
			USP46
			PDGFRA
			THEGL
			REST
			RP11-84A1.3
			UGT2B10
			PROL1
			GC
			ANKRD17
			PARM1
			THAP6
			G3BP2
			BMP2K
			WDFY3
			PPM1K
			UNC5C
			ADH5
			SLC39A8
			SLC9B1
			SEC24B-AS1
			CFI
			EGF
			PITX2
			UGT8
			SYNPO2
			MAD2L1
			ANKRD50
			PCDH10
			SLC7A11-AS1
			MGARP
			ZNF827
			LSM6
			TMEM184C
			ARHGAP10
			MAB21L2
			MIR3140
			RAPGEF2
			NAF1
			NPY5R
			LINC01207
			CBR4
			SPCS3
			NEIL3
			FAM92A1P2
			ING2
			RP11-290F5.2
			DUX4L4
			RP11-310P5.1
			MIR4457
			LINC01019
			MIR4454
			LOC442132
			RP11-143A12.3
			CMBL
			MIR4637
			FBXL7
			ZNF622
			CDH12
			LSP1P3
			LOC101929645
			TTC23L
			NIPBL
			WDR70
			RPL37
			ZNF131
			PELO
			MIR449C
			MIER3
			ADAMTS6
			SREK1
			OCLN
			GTF2H2B
			GUSBP9
			LOC102503427
			HEXB
			PDE8B
			LOC101929154
			CMYA5
			THBS4
			ANKRD34B
			MTRNR2L2
			TMEM161B-AS1
			LOC102546226
			MBLAC2
			LYSMD3
			TSLP
			TSSK1B
			ARL14EPL
			DMXL1
			SNCAIP
			SNX2
			GRAMD3
			SLC12A2
			MIR4633
			SLC22A4
			SLC22A5
			AFF4
			HSPA4
			LOC101927934
			CXXC5
			LOC101926905
			MIR5197
			YIPF5
			ARHGEF37
			LOC644762
			SLC26A2
			HMGXB3
			CD74
			MIR6499
			CTB-12O2.1
			AC091969.1
			GRIA1
			NIPAL4
			C5orf52
			CLINT1
			RNF145
			C1QTNF2
			SLU7
			ATP10B
			RP11-109J4.1
			NUDCD2
			CTB-7E3.1
			WWC1
			DOCK2
			RANBP17
			SMIM23
			DUSP1
			ERGIC1
			RPL26L1
			ATP6V0E1
			FAM153B
			UIMC1
			NSD1
			OR2Y1
			IRF4
			EXOC2
			HUS1B
			FOXF2
			MIR6720
			MIR4645
			RP1-40E16.9
			TUBB2B
			LY86-AS1
			PIP5K1P1
			SCARNA27
			TMEM14C
			SIRT5
			RBM24
			HIST1H2BK
			MIR3143
			ZKSCAN8
			NKAPL
			MOG
			HCG9
			VARS2
			MUC21
			HCG22
			PSORS1C1
			HCP5
			SNORD117
			NFKBIL1
			MIR1236
			CYP21A1P
			FKBPL
			HCG23
			PSMB8
			ZBTB22
			MIR5004
			UQCC2
			SPDEF
			C6orf106
			MIR5690
			RP3-510O8.4
			C6orf222
			C6orf89
			CMTR1
			GLP1R
			SAYSD1
			TSPO2
			TOMM6
			MED20
			CUL9
			TCTE1
			AARS2
			ENPP4
			GPR111
			PGK2
			IL17A
			RP1-27K12.2
			HCRTR2
			COL19A1
			LINC00472
			C6orf147
			C6orf163
			LOC101928911
			FUT9
			FHL5
			LACE1
			FOXO3
			CCDC162P
			GSTM2P1
			TPI1P3
			KPNA5
			HEY2
			SOGA3
			MGC34034
			PEX7
			TXLNB
			VTA1
			ZC2HC1B
			RAET1G
			ULBP3
			SYNE1
			MYCT1
			MTRF1L
			GTF2H5
			PLG
			LOC100289495
			HGC6.3
			FAM20C
			MAFK
			RNF216
			RSPH10B
			RSPH10B2
			RPA3-AS1
			MEOX2
			AGR2
			TWISTNB
			IL6
			RPS2P32
			MIR148A
			LOC441204
			KIAA0087
			C7orf71
			ZNRF2P2
			SCRN1
			PLEKHA8
			FAM188B
			AC018647.3
			TRG-AS1
			AMPH
			VPS41
			CDK13
			URGCP-MRPS24
			NUDCD3
			NPC1L1
			OGDH
			PKD1L1
			SUN3
			UPP1
			COBL
			EGFR-AS1
			NUPR1L
			LOC101928401
			LOC100130849
			MIR4283-2
			LINC01005
			LOC100128885
			LOC441242
			TPST1
			TMEM248
			TYW1B
			STAG3L1
			PMS2L2
			TRIM50
			TRIM74
			TRIM73
			RSBN1L
			SEMA3A
			ZNF804B
			STEAP2
			AKAP9
			FAM133B
			CALCR
			MIR4652
			SGCE
			TAC1
			OCM2
			MIR106B
			STAG3L5P-PVRIG2P-PILRB
			MYL10
			SLC26A5
			ATXN7L1
			PIK3CG
			DUS4L
			THAP5
			DNAJB9
			TMEM168
			FOXP2
			CAV2
			ANKRD7
			WNT16
			ZNF800
			LRRC4
			MEST
			AKR1B15
			DGKI
			KIAA1549
			WEE2-AS1
			TAS2R5
			PRSS37
			MIR548AR
			ZNF767P
			TMUB1
			MIR671
			SMARCD3
			NUB1
			WDR86
			AC006372.4
			VIPR2
			CLN8
			MIR8055
			MIR4659B
			USP17L4
			DEFB103B
			DEFB103A
			FAM90A7P
			C8orf12
			BLK
			DEFB134
			LONRF1
			MICU3
			MTUS1
			NAT2
			LPL
			EBF2
			PPP2R2A
			PNMA2
			DPYSL2
			KIF13B
			GTF2E2
			UBXN8
			FUT10
			FGFR1
			ADAM5
			LOC100130964
			ADAM18
			SFRP1
			GOLGA7
			MIR486-2
			ST18
			RB1CC1
			CHD7
			ASPH
			MIR124-2
			ARMC1
			MTFR1
			TRIM55
			CRH
			RRS1
			PPP1R42
			RP11-333A23.4
			LOC286190
			FLJ39080
			FABP12
			SLC10A5
			RALYL
			OTUD6B
			RUNX1T1
			MIR8084
			CDH17
			PLEKHF2
			MTDH
			COX6C
			MIR7705
			NACAP1
			SLC25A32
			NUDCD1
			MIR4663
			ANXA13
			TMEM65
			TRMT12
			NSMCE2
			MYC
			KCNQ3
			MIR7848
			CHRAC1
			AGO2
			SLC45A4
			LOC731779
			ZNF696
			MIR7112-2
			BOP1
			HSF1
			MIR6848
			SCRT1
			LRRC24
			C8orf82
			VLDLR
			RFX3
			KDM4C
			MIR4473
			IFNA21
			IFNA16
			MIR31
			CAAP1
			LINGO2
			LINC01242
			TAF1L
			PTENP1-AS
			PRSS3
			UBAP1
			KIAA1045
			RUSC2
			RNF38
			FAM201A
			SPATA31A2
			FAM74A3
			LINC01189
			FAM95B1
			CNTNAP3P2
			AQP7P1
			FAM27E3
			FOXD4L3
			C9orf85
			TRPM6
			NMRK1
			PRUNE2
			RMI1
			CTSL
			CTSLP8
			SECISBP2
			GADD45G
			SNORA84
			C9orf89
			FBP2
			MIR3074
			PTCH1
			SLC35D2
			LOC441454
			HIATL2
			COL15A1
			TGFBR1
			LPPR1
			OR13C9
			CTNNAL1
			INIP
			CDC26
			ALAD
			ATP6V1G1
			RP11-523L1.2
			PAPPA
			OR1J1
			OR1L4
			ZBTB6
			ZNF79
			ZER1
			LAMC3
			NTNG2
			DDX31
			GFI1B
			SNORD36C
			SURF1
			MIR3689B
			MIR3689E
			FCN1
			LOC401557
			RNF224
			SLC34A3
			TUBB4B
			TOR4A
			DHRSX
			ARSF
			VCX3A
			PNPLA4
			FAM9A
			TBL1X
			FAM9C
			BMX
			SH3KBP1
			MAGEB6
			MAGEB10
			TAB3
			RP11-157D23.1
			USP9X
			JADE3
			ARAF
			TIMP1
			SSX6
			SSX9
			SSX3
			GAGE13
			GAGE2D
			GAGE2A
			GAGE12I
			GAGE12H
			GAGE6
			USP27X
			CCNB3
			NUDT10
			GSPT2
			XAGE1A
			FAM156B
			SMC1A
			PHF8
			ZXDA
			ARHGEF9-IT1
			LAS1L
			OTUD6A
			GDPD2
			PHKA1
			PABPC1L2B
			MAP2K4P1
			TSIX
			FTX
			PGAM4
			UBE2DNL
			KLHL4
			CSTF2
			TRMT2B
			TIMM8A
			ARMCX3
			NXF2B
			BHLHB9
			LINC00630
			TCEAL3
			TCEAL1
			TMEM31
			H2BFWT
			H2BFXP
			PSMD10
			ATG4A
			GUCY2F
			IL13RA2
			RBMXL3
			SLC25A43
			SH2D1A
			SMARCA1
			RAP2C-AS1
			HS6ST2-AS1
			FAM127C
			CT45A2
			CXorf66
			MIR891B
			MIR514A2
			CXorf40B
			MTM1
			GABRE
			CSAG3
			MAGEA2
			MAGEA2B
			PNCK
			BCAP31
			RPL10
			FUNDC2
			SRY
			LINC00278
			RBMY2EP
			PRY2
			DAZ1
			BPY2C
			TTTY4B
