# Supplementary material for: Identification of replicative aging and inflammatory aging signatures via whole-genome CRISPRi screens
Source: Genome Biol. 2025 Aug 6;26:233. doi: 10.1186/s13059-025-03683-7 (PMC12326738; doi:10.1186/s13059-025-03683-7)
Supplement: Supplementary file 6 — Additional file 6: Table S5: Primers, sequence of guide sgRNAs and antibody in the study. [file 13059_2025_3683_MOESM6_ESM.xlsx]

## Sheet: Table SsgRNA-primer
Table S1 Primers,sequence of guideRNAs and antibody in the study
Name	Sequence-F	Sequence-R
TP53-1-F	TTGgGCAGGGAGCAGGTAGCTGCTGTTTAAGAGC	TTAGCTCTTAAACAGCAGCTACCTGCTCCCTGCcCAACAag
TP53-2-F	TTGgGAGTCTAGAGCCACCGTCCAGTTTAAGAGC	TTAGCTCTTAAACTGGACGGTGGCTCTAGACTCcCAACAag
CDKN1A-1-F	TTGgGCTCAGAGGAGGTGAGAGAGGTTTAAGAGC	TTAGCTCTTAAACCTCTCTCACCTCCTCTGAGCcCAACAag
CDKN1A-2-F	TTGgGGCCCAGCTCCGGCTCCACAGTTTAAGAGC	TTAGCTCTTAAACTGTGGAGCCGGAGCTGGGCCcCAACAag
SAMM50-1-F	TTGgGCCGGGAGAGAGGGTGCCAAGTTTAAGAGC	TTAGCTCTTAAACTTGGCACCCTCTCTCCCGGCcCAACAag
SAMM50-2-F	TTGgGAGGGCAGAAGGCGGGTCCGGTTTAAGAGC	TTAGCTCTTAAACCGGACCCGCCTTCTGCCCTCcCAACAag
ATP1B3-1-F	TTGgGCGGCCCGGGGAGCAATGAAGTTTAAGAGC	TTAGCTCTTAAACTTCATTGCTCCCCGGGCCGCcCAACAag
ATP1B3-2-F	TTGgGCAGGCTCCCGCGGCCCAAgGTTTAAGAGC	TTAGCTCTTAAACcTTGGGCCGCGGGAGCCTGCcCAACAag
SQRDL-1-F	TTGgGGCGCCAACGCAGTGACCGAGTTTAAGAGC	TTAGCTCTTAAACTCGGTCACTGCGTTGGCGCCcCAACAag
SQRDL-2-F	TTGgGGAGCCTTCGGTCACTGCGTGTTTAAGAGC	TTAGCTCTTAAACACGCAGTGACCGAAGGCTCCcCAACAag
CUL1-1-F	TTGgGCGAAAGCCCCGTCCCGCCAGTTTAAGAGC	TTAGCTCTTAAACTGGCGGGACGGGGCTTTCGCcCAACAag
CUL1-2-F	TTGgGGAGGGACGCAGCTAGACCTGTTTAAGAGC	TTAGCTCTTAAACAGGTCTAGCTGCGTCCCTCCcCAACAag
RNF11-1-F	TTGgGTGCCGCCGTCTCGCTGAGGGTTTAAGAGC	TTAGCTCTTAAACCCTCAGCGAGACGGCGGCACcCAACAag
RNF11-2-F	TTGgGCTACTCCGCCTCAGCGAGAGTTTAAGAGC	TTAGCTCTTAAACTCTCGCTGAGGCGGAGTAGCcCAACAag
AK2-1-F	TTGgGCTGGCCGGGGTCTCGGTTCGTTTAAGAGC	TTAGCTCTTAAACGAACCGAGACCCCGGCCAGCcCAACAag
AK2-2-F	TTGgGGAGACTGGAAAGGTTTGAGGTTTAAGAGC	TTAGCTCTTAAACCTCAAACCTTTCCAGTCTCCcCAACAag
CAP1-1-F	TTGgGGAGGCGGAACTCTGAGGTGGTTTAAGAGC	TTAGCTCTTAAACCACCTCAGAGTTCCGCCTCCcCAACAag
CAP1-2-F	TTGgGCCAGTGAGGGCCCGGAAGTGTTTAAGAGC	TTAGCTCTTAAACACTTCCGGGCCCTCACTGGCcCAACAag
MYH9-1-F	TTGgGGTGGGGCGAGCGCACGAGGGTTTAAGAGC	TTAGCTCTTAAACCCTCGTGCGCTCGCCCCACCcCAACAag
MYH9-2-F	TTGgGTTCCTGGGCAGGGCACGGAGTTTAAGAGC	TTAGCTCTTAAACTCCGTGCCCTGCCCAGGAACcCAACAag
HDAC2-1-F	TTGgGGAAAGCTCGGAATCGGAGGGTTTAAGAGC	TTAGCTCTTAAACCCTCCGATTCCGAGCTTTCCcCAACAag
HDAC2-2-F	TTGgGTGGCCCCCTCCTCGCGAGTGTTTAAGAGC	TTAGCTCTTAAACACTCGCGAGGAGGGGGCCACcCAACAag
EIF2AK2-1-F	TTGgGGGAAGACGAATAGGCCTAGGTTTAAGAGC	TTAGCTCTTAAACCTAGGCCTATTCGTCTTCCCcCAACAag
EIF2AK2-2-F	TTGgGgcggcggcgCAGGTGAGCAGTTTAAGAGC	TTAGCTCTTAAACTGCTCACCTGcgccgccgcCcCAACAag
HERPUD1-1-F	TTGgGAACAGAGGGGCGCCCGCGTGTTTAAGAGC	TTAGCTCTTAAACACGCGGGCGCCCCTCTGTTCcCAACAag
HERPUD1-2-F	TTGgGCGGCCGGTCACCTCCCCCAGTTTAAGAGC	TTAGCTCTTAAACTGGGGGAGGTGACCGGCCGCcCAACAag
MSR1-1-F	TTGgGATATTTGCTATATAATCAAGTTTAAGAGC	TTAGCTCTTAAACTTGATTATATAGCAAATATCcCAACAag
MSR1-2-F	TTGgGATCAAGGGAAGATAATAAAGTTTAAGAGC	TTAGCTCTTAAACTTTATTATCTTCCCTTGATCcCAACAag
TTC37-1-F	TTGgGGCCTCGGCGTTTGTAGAAGGTTTAAGAGC	TTAGCTCTTAAACCTTCTACAAACGCCGAGGCCcCAACAag
TTC37-2-F	TTGgGGTTCGGCGAGAGCGTGAACGTTTAAGAGC	TTAGCTCTTAAACGTTCACGCTCTCGCCGAACCcCAACAag
IL1B-1-F	TTGgGCCCTTAGCACCTAGTTGTAGTTTAAGAGC	TTAGCTCTTAAACTACAACTAGGTGCTAAGGGCcCAACAag
IL1B-2-F	TTGgGTCGAGGCACAAGGCACAACGTTTAAGAGC	TTAGCTCTTAAACGTTGTGCCTTGTGCCTCGACcCAACAag
PROZ-1-F	TTGgGACCTGAGGGCTCCACACGAGTTTAAGAGC	TTAGCTCTTAAACTCGTGTGGAGCCCTCAGGTCcCAACAag
PROZ-2-F	TTGgGTGAGCCCAGACTGCAATGTGTTTAAGAGC	TTAGCTCTTAAACACATTGCAGTCTGGGCTCACcCAACAag
HMGCS2-1-F	TTGgGTGGGAATGGTGGTGTAGAGGTTTAAGAGC	TTAGCTCTTAAACCTCTACACCACCATTCCCACcCAACAag
HMGCS2-2-F	TTGgGCCACTGGGCATCTCTTTCAGTTTAAGAGC	TTAGCTCTTAAACTGAAAGAGATGCCCAGTGGCcCAACAag
ATF4-1-F	TTGgGGACGAAGTCTATAAAGGGCGTTTAAGAGC	TTAGCTCTTAAACGCCCTTTATAGACTTCGTCCcCAACAag
ATF4-2-F	TTGgGGCTGTTGCCCCACGAAACGGTTTAAGAGC	TTAGCTCTTAAACCGTTTCGTGGGGCAACAGCCcCAACAag
CMKLR1-1-F	TTGgGCCCACGGAAGGAGACATGGGTTTAAGAGC	TTAGCTCTTAAACCCATGTCTCCTTCCGTGGGCcCAACAag
CMKLR1-2-F	TTGgGCCGGATCCCTGGAGTGGGTGTTTAAGAGC	TTAGCTCTTAAACACCCACTCCAGGGATCCGGCcCAACAag
SERPING1-1-F	TTGgGGCCAGCCGGTGCCGGGAAAGTTTAAGAGC	TTAGCTCTTAAACTTTCCCGGCACCGGCTGGCCcCAACAag
SERPING1-2-F	TTGgGTGCCTGGTGACCAGAAGTTGTTTAAGAGC	TTAGCTCTTAAACAACTTCTGGTCACCAGGCACcCAACAag

## Sheet: hiseq-primer
Table S1 Primers,sequence of guideRNAs and antibody in the study
bio sample	Primer	Index
plasmids	TSS1	CTTGTA	aatgatacggcgaccaccgaGATCTACACaGATCGGAAGAGCACACGTCTGAACTCCAGTCACCTTGTAgcacaaaaggaaactcaccct
plasmids	TSS2	GCCAAT	aatgatacggcgaccaccgaGATCTACACaGATCGGAAGAGCACACGTCTGAACTCCAGTCACGCCAATgcacaaaaggaaactcaccct
IL6-	TSS8	AGTCAA	aatgatacggcgaccaccgaGATCTACACaGATCGGAAGAGCACACGTCTGAACTCCAGTCACAGTCAAgcacaaaaggaaactcaccct
IL6-	TSS18	CGTACG	aatgatacggcgaccaccgaGATCTACACaGATCGGAAGAGCACACGTCTGAACTCCAGTCACCGTACGgcacaaaaggaaactcaccct
IL6+	TSS9	ACAGTG	aatgatacggcgaccaccgaGATCTACACaGATCGGAAGAGCACACGTCTGAACTCCAGTCACACAGTGgcacaaaaggaaactcaccct
IL6+	TSS11	CAGATC	aatgatacggcgaccaccgaGATCTACACaGATCGGAAGAGCACACGTCTGAACTCCAGTCACCAGATCgcacaaaaggaaactcaccct
pre-screening(D0)	TSS12	GGCTAC	aatgatacggcgaccaccgaGATCTACACaGATCGGAAGAGCACACGTCTGAACTCCAGTCACGGCTACgcacaaaaggaaactcaccct
pre-screening(D0)	TSS13	GATCAG	aatgatacggcgaccaccgaGATCTACACaGATCGGAAGAGCACACGTCTGAACTCCAGTCACGATCAGgcacaaaaggaaactcaccct
CRISPRi TSS paired end 5'	aatgatacggcgaccaccgaGATCTACACGATCGGAAGAGCACACGTCTGAACTCCAGTCACGCCAATgcacaaaaggaaactcaccct

## Sheet: RT-qPCR primer
Table S1 Primers,sequence of guideRNAs and antibody in the study
Name	Sequence
qPCR-has-EIF2AK2-F	GCCGCTAAACTTGCATATCTTCA
qPCR-has-EIF2AK2-R	TCACACGTAGTAGCAAAAGAACC
qPCR-has-HMGCS2-F	GCCCAATATGTGGACCAAACT
qPCR-has-HMGCS2-R	GAAGCCCATACGGGTCTGG
qPCR-has-CMKLR1-F	CAGTTACGGTGATGAATACCCTG
qPCR-has-CMKLR1-R	GACGATGCTGTAGACCACCAC
qPCR-has-SERPING1-F	CCAAGATGCTATTCGTTGAACCC
qPCR-has-SERPING1-R	TGGTGGCTGAATTGGTTGTTG
qPCR-has-SAMM50-F	TGAAAAATTGCTCCGTCTTGGA
qPCR-has-SAMM50-R	AAGTGCGTCATCACCTTGACA
qPCR-has-ATP1B3-F	CCAAAATACCGTGACCAGATTCC
qPCR-has-ATP1B3-R	ACGAAGTTGGATCAGACCTACTG
qPCR-has-SQRDL-F	AGCTAGAGTGACTGAGTTGAACC
qPCR-has-SQRDL-R	AGCTGGATTCCGAGAGCAATAA
qPCR-has-RNF11-F	CTGCTTCACGAGTCTCAGTCC
qPCR-has-RNF11-R	TCTTCCAGGGTCATAAACTCCTT
qPCR-has-AK2-F	CCGTTCCTACCACGAGGAGT
qPCR-has-AK2-R	CGACGGATCAAGGGTTCCC
qPCR-has-HDAC2-F	ATGGCGTACAGTCAAGGAGG
qPCR-has-HDAC2-R	TGCGGATTCTATGAGGCTTCA
qPCR-has-GAPDH F	ctcctcctgttcgacagtca
qPCR-has-GAPDH R	caatacgaccaaatccgttg
qPCR-has- p21 F	TGTCCGTCAGAACCCATGC
qPCR-has- p21 R	AAAGTCGAAGTTCCATCGCTC
qPCR-has- p16 F	GATCCAGGTGGGTAGAAGGTC
qPCR-has- p16 R	CCCCTGCAAACTTCGTCCT
qPCR-has- p53 F	GAGGTTGGCTCTGACTGTACC
qPCR-has-p53 R	TCCGTCCCAGTAGATTACCAC

## Sheet: antibody for flowcytometry
Table S1 Primers,sequence of guideRNAs and antibody in the study
Name	vendor	Cat #
FITC anti-human CD90 (Thy1) [5E10] 100 tests	Biolegend	328108
Alexa Fluor® 488 anti-human CD29 [TS2/16] 100 tests	Biolegend	303016
FITC anti-human CD73 (Ecto-5'-nucleotidase) [AD2] 100 tests	Biolegend	344016
FITC anti-mouse/human CD44 [IM7] 100 tests	Biolegend	103022
