# Supplementary material for: Identification of replicative aging and inflammatory aging signatures via whole-genome CRISPRi screens
Source: Genome Biol. 2025 Aug 6;26:233. doi: 10.1186/s13059-025-03683-7 (PMC12326738; doi:10.1186/s13059-025-03683-7)
Supplement: Supplementary file 7 — Additional file 7: Table S6: QC matrix for RNA-seq. [file 13059_2025_3683_MOESM7_ESM.xlsx]

## Sheet: RNA_seq
Sample	% GC	Seqs Depth(M )	Base quality	biological sample name
M1_1_1	51	24.9822	39.4008	MSC-NC-rep1-R1
M1_1_2	51	24.9822	39.153	MSC-NC-rep1-R2
M1_2_1	51	27.058	39.3391	MSC-NC-rep2-R1
M1_2_2	51	27.058	39.0728	MSC-NC-rep2-R2
M2_1_1	51	28.4113	39.4006	MSC-si-SAMM50-rep1-R1
M2_1_2	51	28.4113	39.1301	MSC-si-SAMM50-rep1-R2
M2_2_1	51	29.9785	39.3354	MSC-si-SAMM50-rep2-R1
M2_2_2	51	29.9785	39.0558	MSC-si-SAMM50-rep2-R2
IM1_1_1	51	22.1504	39.4171	MSC-NC-rep1-R1_IL6(-)
IM1_1_2	51	22.1504	39.2061	MSC-NC-rep1-R2_IL6(-)
IM1_2_1	50	23.1704	39.3328	MSC-NC-rep2-R1_IL6(-)
IM1_2_2	51	23.1704	39.0689	MSC-NC-rep2-R2_IL6(-)
IM2_1_1	50	25.9524	39.4267	MSC-si-CMKLR1-rep1-R1_IL6(-)
IM2_1_2	50	25.9524	39.2216	MSC-si-CMKLR1-rep1-R2_IL6(-)
IM2_2_1	50	28.1476	39.308	MSC-si-CMKLR1-rep2-R1_IL6(-)
IM2_2_2	50	28.1476	39.1014	MSC-si-CMKLR1-rep2-R2_IL6(-)
IM3_1_1	50	24.7573	39.4354	MSC-si-SERPING-rep1-R1_IL6(-)
IM3_1_2	50	24.7573	39.2126	MSC-si-SERPING-rep1-R2_IL6(-)
IM3_2_1	50	26.0609	39.3323	MSC-si-SERPING-rep2-R1_IL6(-)
IM3_2_2	50	26.0609	39.0646	MSC-si-SERPING-rep2-R2_IL6(-)
IP1_1_1	51	26.0578	39.4221	MSC-NC-rep1-R1_IL6(+)
IP1_1_2	51	26.0578	39.2246	MSC-NC-rep1-R2_IL6(+)
IP1_2_1	50	30.0702	39.316	MSC-NC-rep2-R1_IL6(+)
IP1_2_2	50	30.0702	39.1118	MSC-NC-rep2-R2_IL6(+)
IP2_1_1	51	25.8101	39.4028	MSC-si-CMKLR1-rep1-R1_IL6(+)
IP2_1_2	51	25.8101	39.2075	MSC-si-CMKLR1-rep1-R2_IL6(+)
IP2_2_1	50	25.8386	39.3352	MSC-si-CMKLR1-rep2-R1_IL6(+)
IP2_2_2	50	25.8386	39.0676	MSC-si-CMKLR1-rep2-R2_IL6(+)
IP3_1_1	51	25.4997	39.3793	MSC-si-SERPING-rep1-R1_IL6(+)
IP3_1_2	51	25.4997	39.1697	MSC-si-SERPING-rep1-R2_IL6(+)
IP3_2_1	50	23.4815	39.3392	MSC-si-SERPING-rep2-R1_IL6(+)
IP3_2_2	50	23.4815	39.1221	MSC-si-SERPING-rep2-R2_IL6(+)
