# Supplementary material for: Identification of replicative aging and inflammatory aging signatures via whole-genome CRISPRi screens
Source: Genome Biol. 2025 Aug 6;26:233. doi: 10.1186/s13059-025-03683-7 (PMC12326738; doi:10.1186/s13059-025-03683-7)
Supplement: Supplementary file 8 — Additional file 8: Table S7: Statistic test table in the study. [file 13059_2025_3683_MOESM8_ESM.xlsx]

## Sheet: Figure
Figure 1D	method	p value
sg-SAMM50-1vs.MOCK	Unpaired t test	0.0324
sg-SAMM50-2vs.MOCK	Unpaired t test	0.0012
sg-SAMM50-1vs.sgNT	Unpaired t test	0.0095
sg-SAMM50-2vs.sgNT	Unpaired t test	0.0008
sg-AK2-1vs.MOCK	Unpaired t test	0.0003
sg-AK2-2vs.MOCK	Unpaired t test	0.05
sg-AK2-1vs.sgNT	Unpaired t test	0.0004
sg-AK2-2vs.sgNT	Unpaired t test	0.0229
Figure 1E	method	Adjusted P Value
CD29
sg-NC vs. SAMM50	Two-way ANOVA	0.9281
sg-NC vs. AK2	Two-way ANOVA	0.9998
CD44
sg-NC vs. SAMM50	Two-way ANOVA	0.9747
sg-NC vs. AK2	Two-way ANOVA	0.7835
CD73
sg-NC vs. SAMM50	Two-way ANOVA	0.9997
sg-NC vs. AK2	Two-way ANOVA	0.1486
CD90
sg-NC vs. SAMM50	Two-way ANOVA	0.9967
sg-NC vs. AK2	Two-way ANOVA	0.0043	**
Figure 2F	method	Adjusted P Value			method	Adjusted P Value
MOCK vs. sg-ATP1B3-1	One-way ANOVA	0.0038		sg-NC vs. sg-ATP1B3-1	One-way ANOVA	<0.0001
MOCK vs. sg-ATP1B3-2	One-way ANOVA	0.0001		sg-NC vs. sg-ATP1B3-2	One-way ANOVA	<0.0001
MOCK vs. sg-SQRDL-1-1	One-way ANOVA	0.0003		sg-NC vs. sg-SQRDL-1-1	One-way ANOVA	<0.0001
MOCK vs. sg-SQRDL-1-2	One-way ANOVA	<0.0001		sg-NC vs. sg-SQRDL-1-2	One-way ANOVA	<0.0001
MOCK vs. sg-RNF11-1	One-way ANOVA	0.0357		sg-NC vs. sg-RNF11-1	One-way ANOVA	0.0004
MOCK vs. sg-RNF11-2	One-way ANOVA	0.1245		sg-NC vs. sg-RNF11-2	One-way ANOVA	0.0014
MOCK vs. sg-HDAC2-1	One-way ANOVA	0.0285		sg-NC vs. sg-HDAC2-1	One-way ANOVA	0.0003
MOCK vs. sg-HDAC2-2	One-way ANOVA	<0.0001		sg-NC vs. sg-HDAC2-2	One-way ANOVA	<0.0001
Figure 2H	method	Adjusted P Value			method	Adjusted P Value
MOCK vs. sg-ATP1B3-1	One-way ANOVA	0.0004		sg-NC vs. sg-ATP1B3-1	One-way ANOVA	0.0003
MOCK vs. sg-ATP1B3-2	One-way ANOVA	0.0006		sg-NC vs. sg-ATP1B3-2	One-way ANOVA	0.0004
MOCK vs. sg-SQRDL-1-1	One-way ANOVA	0.0289		sg-NC vs. sg-SQRDL-1-1	One-way ANOVA	0.0241
MOCK vs. sg-SQRDL-1-2	One-way ANOVA	0.0002		sg-NC vs. sg-SQRDL-1-2	One-way ANOVA	0.0001
MOCK vs. sg-RNF11-1	One-way ANOVA	0.0004		sg-NC vs. sg-RNF11-1	One-way ANOVA	0.0003
MOCK vs. sg-RNF11-2	One-way ANOVA	0.0141		sg-NC vs. sg-RNF11-2	One-way ANOVA	0.0116
MOCK vs. sg-HDAC2-1	One-way ANOVA	0.0328		sg-NC vs. sg-HDAC2-1	One-way ANOVA	0.0275
MOCK vs. sg-HDAC2-2	One-way ANOVA	0.0001		sg-NC vs. sg-HDAC2-2	One-way ANOVA	<0.0001
Figure 3E	method	Adjusted P Value			method	Adjusted P Value
MOCK vs. sg-EIF2AK2-1	One-way ANOVA	0.6543		sg-NC vs. sg-EIF2AK2-1	One-way ANOVA	>0.9999
MOCK vs. sg-EIF2AK2-2	One-way ANOVA	0.9998		sg-NC vs. sg-EIF2AK2-2	One-way ANOVA	0.4249
MOCK vs. sg-HMGCS2-1	One-way ANOVA	0.6294		sg-NC vs. sg-HMGCS2-1	One-way ANOVA	>0.9999
MOCK vs. sg-HMGCS2-2	One-way ANOVA	0.4391		sg-NC vs. sg-HMGCS2-2	One-way ANOVA	>0.9999
MOCK vs. sg-CMKLR1-1	One-way ANOVA	0.9978		sg-NC vs. sg-CMKLR1-1	One-way ANOVA	0.345
MOCK vs. sg-CMKLR1-2	One-way ANOVA	0.1848		sg-NC vs. sg-CMKLR1-2	One-way ANOVA	0.0127
MOCK vs. sg-SERPING1-1	One-way ANOVA	>0.9999		sg-NC vs. sg-SERPING1-1	One-way ANOVA	0.6593
MOCK vs. sg-SERPING1-2	One-way ANOVA	0.8582		sg-NC vs. sg-SERPING1-2	One-way ANOVA	0.1373
Figure3G	method	Adjusted P Value			method	Adjusted P Value
MOCK vs. sg-EIF2AK2-1	One-way ANOVA	0.0053		sg-NC vs. sg-EIF2AK2-1	One-way ANOVA	<0.0001
MOCK vs. sg-EIF2AK2-2	One-way ANOVA	0.0139		sg-NC vs. sg-EIF2AK2-2	One-way ANOVA	0.0002
MOCK vs. sg-HMGCS2-1	One-way ANOVA	0.0005		sg-NC vs. sg-HMGCS2-1	One-way ANOVA	<0.0001
MOCK vs. sg-HMGCS2-2	One-way ANOVA	0.0016		sg-NC vs. sg-HMGCS2-2	One-way ANOVA	<0.0001
MOCK vs. sg-CMKLR1-1	One-way ANOVA	0.0005		sg-NC vs. sg-CMKLR1-1	One-way ANOVA	<0.0001
MOCK vs. sg-CMKLR1-2	One-way ANOVA	<0.0001		sg-NC vs. sg-CMKLR1-2	One-way ANOVA	<0.0001
MOCK vs. sg-SERPING1-1	One-way ANOVA	0.0001		sg-NC vs. sg-SERPING1-1	One-way ANOVA	<0.0001
MOCK vs. sg-SERPING1-2	One-way ANOVA	0.0023		sg-NC vs. sg-SERPING1-2	One-way ANOVA	<0.0001
Figure 3H	method	Adjusted P Value
CD29
sg-NC vs. sg-EIF2AK2	Two-way ANOVA	0.3047
sg-NC vs. sg-HMGCS2	Two-way ANOVA	0.8881
sg-NC vs. sg-CMKLR1	Two-way ANOVA	0.9994
sg-NC vs. SERPING1	Two-way ANOVA	0.9441
CD44
sg-NC vs. sg-EIF2AK2	Two-way ANOVA	0.8519
sg-NC vs. sg-HMGCS2	Two-way ANOVA	0.1284
sg-NC vs. sg-CMKLR1	Two-way ANOVA	0.1368
sg-NC vs. SERPING1	Two-way ANOVA	0.9629
CD73
sg-NC vs. sg-EIF2AK2	Two-way ANOVA	0.6842
sg-NC vs. sg-HMGCS2	Two-way ANOVA	0.2601
sg-NC vs. sg-CMKLR1	Two-way ANOVA	0.2389
sg-NC vs. SERPING1	Two-way ANOVA	0.2473
CD90
sg-NC vs. sg-EIF2AK2	Two-way ANOVA	<0.0001
sg-NC vs. sg-HMGCS2	Two-way ANOVA	<0.0001
sg-NC vs. sg-CMKLR1	Two-way ANOVA	<0.0001
sg-NC vs. SERPING1	Two-way ANOVA	<0.0001
Figure 3I	method	Adjusted P Value
NC vs. TP53	One-way ANOVA	0.0272
NC vs. EIF2AK2	One-way ANOVA	0.9653
NC vs. HMGCS2	One-way ANOVA	0.2917
NC vs. CMKLR1	One-way ANOVA	0.8764
NC vs. SERPING1	One-way ANOVA	0.9353

## Sheet: Supplementary Figure
Figure S1A	method	P Value
Late Passage vs.Early Passage	Mann Whitney test	0.0357
Figure S1B	method	P Value
Late Passage vs.Early Passage	Mann Whitney test	0.05
Figure S1C	method	P Value
Late Passage vs.Early Passage	Mann Whitney test	<0.0001
Figure S1D	method	P Value
Late Passage vs.Early Passage	Mann Whitney test	<0.0001
Figure S1E	method	P Value
Late Passage vs.Early Passage	Mann Whitney test	0.0289
FigureS2D	method	Adjusted P Value			method	Adjusted P Value
mock vs. sgTP53-1	One-way ANOVA	0.0329		sgNC vs. sgTP53-1	One-way ANOVA	0.0014
mock vs. sgTP53-2	One-way ANOVA	0.0069		sgNC vs. sgTP53-2	One-way ANOVA	0.014
FigureS2E	method	Adjusted P Value			method	Adjusted P Value
mock vs. sgTP53-1-p16	One-way ANOVA	0.0244		sgNC vs. sgTP53-1-p16	One-way ANOVA	<0.0001
mock vs. sgTP53-2-p16	One-way ANOVA	0.0244		sgNC vs. sgTP53-2-p16	One-way ANOVA	<0.0001
mock vs. sgTP53-1-p21	One-way ANOVA	0.0011		sgNC vs. sgTP53-1-p21	One-way ANOVA	<0.0001
mock vs. sgTP53-2-p21	One-way ANOVA	0.001		sgNC vs. sgTP53-2-p21	One-way ANOVA	<0.0001
FigureS2F	method	Adjusted P Value
sg-NC - sg-TP53	Two-way ANOVA	0.9722
CD29	Two-way ANOVA	<0.0001
CD44	Two-way ANOVA	0.0324
CD73	Two-way ANOVA	<0.0001
CD90
FigureS4A	method	Adjusted P Value
0 vs. 1	One-way ANOVA	0.0414
0 vs. 10	One-way ANOVA	0.0363
0 vs. 50	One-way ANOVA	0.0052
0 vs. Late Passage	One-way ANOVA	<0.0001
FigureS4B-P16	method	Adjusted P Value		FigureS4B-P21	method	Adjusted P Value
0 vs. 1	One-way ANOVA	0.5408		0 vs. 1	One-way ANOVA	0.0595
0 vs. 10	One-way ANOVA	0.0229		0 vs. 10	One-way ANOVA	0.0049
0 vs. 100	One-way ANOVA	0.1354		0 vs. 100	One-way ANOVA	0.9314
